# Supplementary material for: Bioinformatics Analysis and Experimental Verification of Exercise for Aging Mice in Different Brain Regions Based on Transcriptome Sequencing
Source: Life (Basel). 2023 Sep 29;13(10):1988. doi: 10.3390/life13101988 (PMC10608440; doi:10.3390/life13101988)
Supplement: Supplementary file 1 [file life-13-01988-s001.zip]

Archive with 6 entries (6 files):
- Figure S1 GO-PFC.tif
- Figure S2 GO-hip.tif
- Table S1 PFC DEGs.xlsx
- Table S2 hip DEGs .xlsx
- Table S3 GO and KEGG information-PFC.xlsx
- Table S4 GO and KEGG information-hip.xlsx
