# Supplementary material for: Bioinformatics Analysis and Experimental Verification of Exercise for Aging Mice in Different Brain Regions Based on Transcriptome Sequencing
Source: Life (Basel). 2023 Sep 29;13(10):1988. doi: 10.3390/life13101988 (PMC10608440; doi:10.3390/life13101988)
Supplement: Supplementary file 1 [file life-13-01988-s001.zip › Table S1 PFC DEGs.xlsx]

## Sheet: exercise DEGs-PFC
gene_id	gene_name	transcript_id	GO	KEGG	KO_ENTRY	EC	Description	trans_type	FPKM.NA3_1PFC	FPKM.NA3_3PFC	FPKM.NA3_4PFC	FPKM.NE1_3PFC	FPKM.NE2_3PFC	FPKM.NE2_5PFC	fc	log2(fc)	pval	qval	regulation	significant
ENSMUSG00000027651	Rprd1b	ENSMUST00000029180;ENSMUST00000103123;ENSMUST00000109518;ENSMUST00000156552;ENSMUST00000128206;ENSMUST00000135603;ENSMUST00000152452;ENSMUST00000109519	GO:0000993(RNA polymerase II complex binding);GO:0005634(nucleus);GO:0005654(nucleoplasm);GO:0008284(positive regulation of cell population proliferation);GO:0010564(regulation of cell cycle process);GO:0016591(RNA polymerase II, holoenzyme);GO:0031124(mRNA 3'-end processing);GO:0042802(identical protein binding);GO:0045944(positive regulation of transcription by RNA polymerase II);GO:0070940(dep…	NA	K15559	NA	regulation of nuclear pre-mRNA domain containing 1B [Source:MGI Symbol;Acc:MGI:1917720]	protein_coding;processed_transcript;retained_intron	4.33422	4.35294	3.80387	1.06496	1.18507	0.874621	3.99758	1.99913	1.4237e-20	2.32176e-16	up	yes
ENSMUSG00000033880	Lgals3bp	ENSMUST00000043722;ENSMUST00000144529;ENSMUST00000127054;ENSMUST00000141459;ENSMUST00000106290	GO:0005044(scavenger receptor activity);GO:0005515(protein binding);GO:0005576(extracellular region);GO:0005615(extracellular space);GO:0006897(endocytosis);GO:0007155(cell adhesion);GO:0016020(membrane);GO:0016020(membrane)	NA	K17300	NA	lectin, galactoside-binding, soluble, 3 binding protein [Source:MGI Symbol;Acc:MGI:99554]	protein_coding;processed_transcript	9.73684	11.9126	9.36416	3.11357	3.08315	3.84018	3.08996	1.62759	4.91636e-15	4.0088e-11	up	yes
ENSMUSG00000079017	Ifi27l2a	ENSMUST00000055071	GO:0003674(molecular_function);GO:0005634(nucleus);GO:0005637(nuclear inner membrane);GO:0005739(mitochondrion);GO:0007568(aging);GO:0009615(response to virus);GO:0016020(membrane);GO:0016021(integral component of membrane);GO:0097190(apoptotic signaling pathway)	NA	NA	NA	interferon, alpha-inducible protein 27 like 2A [Source:MGI Symbol;Acc:MGI:1924183]	protein_coding	7.95675	8.28195	9.44728	0.697743	1.21888	1.53841	7.43436	2.89421	3.24035e-13	1.76145e-09	up	yes
ENSMUSG00000027971	Ndst4	ENSMUST00000173932;ENSMUST00000174648;ENSMUST00000198101;ENSMUST00000147016;ENSMUST00000144344;ENSMUST00000172632	GO:0000139(Golgi membrane);GO:0003824(catalytic activity);GO:0005794(Golgi apparatus);GO:0008146(sulfotransferase activity);GO:0008152(metabolic process);GO:0015012(heparan sulfate proteoglycan biosynthetic process);GO:0015014(heparan sulfate proteoglycan biosynthetic process, polysaccharide chain biosynthetic process);GO:0015016([heparan sulfate]-glucosamine N-sulfotransferase activity);GO:00160…	00534(Glycosaminoglycan biosynthesis - heparan sulfate / heparin);00534(Glycosaminoglycan biosynthesis - heparan sulfate / heparin)	K02579	2.8.2.-;EC:3.1.1.-	N-deacetylase/N-sulfotransferase (heparin glucosaminyl) 4 [Source:MGI Symbol;Acc:MGI:1932545]	protein_coding;retained_intron;processed_transcript	0.681038	0.435902	0.706525	1.84967	1.67309	2.1427	0.321856	-1.63551	7.61423e-12	3.10432e-08	down	yes
ENSMUSG00000021337	Scgn	ENSMUST00000021770;ENSMUST00000226031;ENSMUST00000142826	GO:0005509(calcium ion binding);GO:0005576(extracellular region);GO:0005634(nucleus);GO:0005737(cytoplasm);GO:0005829(cytosol);GO:0016020(membrane);GO:0030425(dendrite);GO:0030658(transport vesicle membrane);GO:0031410(cytoplasmic vesicle);GO:0043005(neuron projection);GO:0043195(terminal bouton);GO:0045202(synapse);GO:0046872(metal ion binding);GO:0051480(regulation of cytosolic calcium ion conc…	NA	NA	NA	secretagogin, EF-hand calcium binding protein [Source:MGI Symbol;Acc:MGI:2384873]	protein_coding;processed_transcript	0.0273844	0.0680315	0.0001	0.842513	2.89774	0.554966	0.0222378	-5.49085	3.98548e-11	1.2999e-07	down	yes
ENSMUSG00000073489	Ifi204	ENSMUST00000111214;ENSMUST00000192414	GO:0000122(negative regulation of transcription by RNA polymerase II);GO:0000978(RNA polymerase II cis-regulatory region sequence-specific DNA binding);GO:0001227(DNA-binding transcription repressor activity, RNA polymerase II-specific);GO:0002218(activation of innate immune response);GO:0003690(double-stranded DNA binding);GO:0003712(transcription coregulator activity);GO:0005515(protein binding…	04621(NOD-like receptor signaling pathway);04621(NOD-like receptor signaling pathway)	K20914	NA	interferon activated gene 204 [Source:MGI Symbol;Acc:MGI:96429]	protein_coding;retained_intron	0.30472	0.196713	0.432255	0.0334967	0.0347733	0.0225177	10.2843	3.36237	1.2141e-09	3.29992e-06	up	yes
ENSMUSG00000025498	Irf7	ENSMUST00000106023;ENSMUST00000156938;ENSMUST00000127223;ENSMUST00000148414;ENSMUST00000131399;ENSMUST00000155744;ENSMUST00000026571;ENSMUST00000210506;ENSMUST00000209899;ENSMUST00000146373;ENSMUST00000127161;ENSMUST00000123525;ENSMUST00000097952	GO:0000976(transcription regulatory region sequence-specific DNA binding);GO:0000978(RNA polymerase II cis-regulatory region sequence-specific DNA binding);GO:0000981(DNA-binding transcription factor activity, RNA polymerase II-specific);GO:0000987(cis-regulatory region sequence-specific DNA binding);GO:0002376(immune system process);GO:0002819(regulation of adaptive immune response);GO:0003677(D…	04620(Toll-like receptor signaling pathway);04621(NOD-like receptor signaling pathway);04622(RIG-I-like receptor signaling pathway);04623(Cytosolic DNA-sensing pathway);05160(Hepatitis C);05161(Hepatitis B);05162(Measles);05164(Influenza A);05167(Kaposi sarcoma-associated herpesvirus infection);05168(Herpes simplex virus 1 infection);05169(Epstein-Barr virus infection);05203(Viral carcinogenesis)…	K09447	NA	interferon regulatory factor 7 [Source:MGI Symbol;Acc:MGI:1859212]	protein_coding;retained_intron;processed_transcript;nonsense_mediated_decay	1.59632	1.00555	1.89534	0.294679	0.295756	0.391051	4.58205	2.19599	1.6937e-09	3.94584e-06	up	yes
ENSMUSG00000067571	Ms4a15	ENSMUST00000087923;ENSMUST00000145110;ENSMUST00000144485	GO:0003674(molecular_function);GO:0005575(cellular_component);GO:0008150(biological_process);GO:0016020(membrane);GO:0016021(integral component of membrane);GO:0016021(integral component of membrane)	NA	K22190	NA	membrane-spanning 4-domains, subfamily A, member 15 [Source:MGI Symbol;Acc:MGI:3617853]	protein_coding	0.0001	0.0001	0.0497956	0.899902	4.75875	0.338817	0.00833612	-6.90641	2.07112e-09	4.22198e-06	down	yes
ENSMUSG00000098950	Gm28036	ENSMUST00000132494;ENSMUST00000127956;ENSMUST00000183518;ENSMUST00000160165;ENSMUST00000183972;ENSMUST00000162612;ENSMUST00000184899;ENSMUST00000159952	GO:0003676(nucleic acid binding);GO:0003723(RNA binding);GO:0003824(catalytic activity);GO:0005654(nucleoplasm);GO:0030170(pyridoxal phosphate binding);GO:0031071(cysteine desulfurase activity);GO:0043484(regulation of RNA splicing);GO:0044571([2Fe-2S] cluster assembly);GO:1990904(ribonucleoprotein complex);GO:1990904(ribonucleoprotein complex)	NA	NA	NA	predicted gene, 28036 [Source:MGI Symbol;Acc:MGI:5547772]	nonsense_mediated_decay;protein_coding	0.960101	0.181891	0.165689	2.7206	5.49013	4.16172	0.105693	-3.24205	6.02161e-09	1.09112e-05	down	yes
ENSMUSG00000021803	Cdhr1	ENSMUST00000022337	GO:0005509(calcium ion binding);GO:0005515(protein binding);GO:0005886(plasma membrane);GO:0005887(integral component of plasma membrane);GO:0007155(cell adhesion);GO:0007156(homophilic cell adhesion via plasma membrane adhesion molecules);GO:0008594(photoreceptor cell morphogenesis);GO:0009987(cellular process);GO:0016020(membrane);GO:0016021(integral component of membrane);GO:0035845(photorecep…	NA	K16501	NA	cadherin-related family member 1 [Source:MGI Symbol;Acc:MGI:2157782]	protein_coding	1.58913	1.39285	2.02554	4.99494	14.2892	3.95504	0.215477	-2.21439	8.82909e-09	1.4211e-05	down	yes
ENSMUSG00000086753	Gm15751	ENSMUST00000134552	NA	NA	NA	NA	predicted gene 15751 [Source:MGI Symbol;Acc:MGI:3783193]	sense_overlapping	0.0001	0.0001	0.0001	0.0001	2.21719	2.60709	6.21842e-05	-13.9731	9.98978e-09	1.4211e-05	down	yes
ENSMUSG00000029561	Oasl2	ENSMUST00000031542;ENSMUST00000201445;ENSMUST00000146072;ENSMUST00000201919;ENSMUST00000129707;ENSMUST00000144064;ENSMUST00000137828;ENSMUST00000150361;ENSMUST00000124716	GO:0000166(nucleotide binding);GO:0001730(2'-5'-oligoadenylate synthetase activity);GO:0002376(immune system process);GO:0003723(RNA binding);GO:0003725(double-stranded RNA binding);GO:0005515(protein binding);GO:0005524(ATP binding);GO:0005634(nucleus);GO:0005654(nucleoplasm);GO:0005829(cytosol);GO:0006164(purine nucleotide biosynthetic process);GO:0006955(immune response);GO:0009615(response to…	05165(Human papillomavirus infection);05165(Human papillomavirus infection)	K14608	NA	2'-5' oligoadenylate synthetase-like 2 [Source:MGI Symbol;Acc:MGI:1344390]	protein_coding;retained_intron;nonsense_mediated_decay	1.47684	1.43573	2.29805	0.55767	0.59629	0.555756	3.04765	1.6077	1.0457e-08	1.4211e-05	up	yes
ENSMUSG00000011171	Vipr2	ENSMUST00000011315;ENSMUST00000176433;ENSMUST00000177199;ENSMUST00000100988;ENSMUST00000176078;ENSMUST00000175785	GO:0004888(transmembrane signaling receptor activity);GO:0004930(G protein-coupled receptor activity);GO:0004999(vasoactive intestinal polypeptide receptor activity);GO:0005886(plasma membrane);GO:0005929(cilium);GO:0007165(signal transduction);GO:0007166(cell surface receptor signaling pathway);GO:0007186(G protein-coupled receptor signaling pathway);GO:0007188(adenylate cyclase-modulating G pro…	04024(cAMP signaling pathway);04080(Neuroactive ligand-receptor interaction);04080(Neuroactive ligand-receptor interaction)	K04590	NA	vasoactive intestinal peptide receptor 2 [Source:MGI Symbol;Acc:MGI:107166]	protein_coding;processed_transcript;retained_intron	0.126454	0.0592302	0.116956	0.675236	2.81819	0.330752	0.0791386	-3.65947	6.34563e-08	7.1235e-05	down	yes
ENSMUSG00000078897	Gm4724	ENSMUST00000153210;ENSMUST00000152941;ENSMUST00000109045;ENSMUST00000109046	GO:0003674(molecular_function);GO:0003676(nucleic acid binding);GO:0005575(cellular_component);GO:0005634(nucleus);GO:0006355(regulation of transcription, DNA-templated);GO:0008150(biological_process);GO:0010468(regulation of gene expression);GO:0046872(metal ion binding);GO:0046872(metal ion binding)	05168(Herpes simplex virus 1 infection);05168(Herpes simplex virus 1 infection)	K09228	NA	predicted gene 4724 [Source:MGI Symbol;Acc:MGI:3782904]	processed_transcript;protein_coding	1.61143	0.766847	0.0001	0.0001	0.0001	0.0001	7927.92	12.9527	6.55215e-08	7.1235e-05	up	yes
ENSMUSG00000004655	Aqp1	ENSMUST00000004774	GO:0003094(glomerular filtration);GO:0003097(renal water transport);GO:0005223(intracellular cGMP-activated cation channel activity);GO:0005267(potassium channel activity);GO:0005372(water transmembrane transporter activity);GO:0005634(nucleus);GO:0005737(cytoplasm);GO:0005886(plasma membrane);GO:0005887(integral component of plasma membrane);GO:0005901(caveola);GO:0005903(brush border);GO:000681…	04924(Renin secretion);04964(Proximal tubule bicarbonate reclamation);04976(Bile secretion)	K09864	NA	aquaporin 1 [Source:MGI Symbol;Acc:MGI:103201]	protein_coding	0.098567	0.134167	0.116876	0.344525	1.37814	0.794666	0.138881	-2.84807	9.94062e-08	0.00010132	down	yes
ENSMUSG00000044134	Pheta1	ENSMUST00000056654;ENSMUST00000198271;ENSMUST00000198155	GO:0001881(receptor recycling);GO:0005768(endosome);GO:0005769(early endosome);GO:0005794(Golgi apparatus);GO:0005802(trans-Golgi network);GO:0005829(cytosol);GO:0007032(endosome organization);GO:0030136(clathrin-coated vesicle);GO:0031410(cytoplasmic vesicle);GO:0042147(retrograde transport, endosome to Golgi);GO:0042803(protein homodimerization activity);GO:0055037(recycling endosome);GO:005503…	NA	NA	NA	PH domain containing endocytic trafficking adaptor 1 [Source:MGI Symbol;Acc:MGI:2442708]	protein_coding	1.27628	0.503958	0.472476	2.79377	3.12401	3.67881	0.234741	-2.09086	1.14862e-07	0.000110187	down	yes
ENSMUSG00000034780	B3galt1	ENSMUST00000112346;ENSMUST00000180887;ENSMUST00000042456;ENSMUST00000188614	GO:0000139(Golgi membrane);GO:0005794(Golgi apparatus);GO:0006486(protein glycosylation);GO:0006682(galactosylceramide biosynthetic process);GO:0008375(acetylglucosaminyltransferase activity);GO:0008376(acetylgalactosaminyltransferase activity);GO:0008499(UDP-galactose:beta-N-acetylglucosamine beta-1,3-galactosyltransferase activity);GO:0008532(N-acetyllactosaminide beta-1,3-N-acetylglucosaminylt…	00601(Glycosphingolipid biosynthesis - lacto and neolacto series);00601(Glycosphingolipid biosynthesis - lacto and neolacto series)	K07819	EC:2.4.1.86	UDP-Gal:betaGlcNAc beta 1,3-galactosyltransferase, polypeptide 1 [Source:MGI Symbol;Acc:MGI:1349403]	protein_coding;processed_transcript	5.74544	5.05619	4.97874	2.81114	1.31452	1.08169	3.0304	1.59951	3.06462e-07	0.000277655	up	yes
ENSMUSG00000036131	Frmd7	ENSMUST00000060650;ENSMUST00000164311	GO:0003674(molecular_function);GO:0005515(protein binding);GO:0005856(cytoskeleton);GO:0007399(nervous system development);GO:0010592(positive regulation of lamellipodium assembly);GO:0010975(regulation of neuron projection development);GO:0030426(growth cone);GO:0032091(negative regulation of protein binding);GO:0042995(cell projection);GO:0043005(neuron projection);GO:0043025(neuronal cell body…	NA	NA	NA	FERM domain containing 7 [Source:MGI Symbol;Acc:MGI:2686379]	protein_coding;nonsense_mediated_decay	0.252528	0.328309	0.425438	1.65564	6.68936	0.787992	0.11018	-3.18206	4.49423e-07	0.000385747	down	yes
ENSMUSG00000032446	Eomes	ENSMUST00000035020;ENSMUST00000150633;ENSMUST00000111763	GO:0000122(negative regulation of transcription by RNA polymerase II);GO:0000790(nuclear chromatin);GO:0000977(RNA polymerase II regulatory region sequence-specific DNA binding);GO:0001102(RNA polymerase II activating transcription factor binding);GO:0001227(DNA-binding transcription repressor activity, RNA polymerase II-specific);GO:0001228(DNA-binding transcription activator activity, RNA polym…	NA	K10173	NA	eomesodermin [Source:MGI Symbol;Acc:MGI:1201683]	protein_coding	0.0106706	0.0001	0.0425923	0.340688	2.45122	0.122946	0.0183072	-5.77144	4.77336e-07	0.00038922	down	yes
ENSMUSG00000100235	Gm28557	ENSMUST00000186303;ENSMUST00000225558;ENSMUST00000185954;ENSMUST00000187652;ENSMUST00000185856	GO:0003676(nucleic acid binding);GO:0006355(regulation of transcription, DNA-templated);GO:0046872(metal ion binding);GO:0046872(metal ion binding)	NA	NA	NA	predicted gene 28557 [Source:MGI Symbol;Acc:MGI:5579263]	nonsense_mediated_decay;retained_intron;processed_transcript	0.139718	0.847336	0.917732	0.0602042	0.034336	0.0976703	9.90989	3.30887	5.58058e-07	0.000433372	up	yes
ENSMUSG00000035258	Abi3bp	ENSMUST00000231870;ENSMUST00000231781;ENSMUST00000231832;ENSMUST00000096012;ENSMUST00000096013;ENSMUST00000171000;ENSMUST00000048471;ENSMUST00000231337	GO:0005201(extracellular matrix structural constituent);GO:0005515(protein binding);GO:0005518(collagen binding);GO:0005539(glycosaminoglycan binding);GO:0005614(interstitial matrix);GO:0008201(heparin binding);GO:0010811(positive regulation of cell-substrate adhesion);GO:0030198(extracellular matrix organization);GO:0031012(extracellular matrix);GO:0062023(collagen-containing extracellular matri…	NA	NA	NA	ABI gene family, member 3 (NESH) binding protein [Source:MGI Symbol;Acc:MGI:2444583]	protein_coding;retained_intron	3.52214	1.60861	3.04235	5.70076	5.7867	9.5539	0.38843	-1.36427	1.11074e-06	0.000823364	down	yes
ENSMUSG00000097596	Gm26673	ENSMUST00000181126	NA	NA	NA	NA	predicted gene, 26673 [Source:MGI Symbol;Acc:MGI:5477167]	antisense	2.53452	1.3815	1.75798	0.262866	0.773585	0.299879	4.24596	2.08609	1.6693e-06	0.0011836	up	yes
ENSMUSG00000037921	Ddx60	ENSMUST00000070631;ENSMUST00000156980;ENSMUST00000154398;ENSMUST00000153806;ENSMUST00000093485;ENSMUST00000136121	GO:0000166(nucleotide binding);GO:0003676(nucleic acid binding);GO:0003690(double-stranded DNA binding);GO:0003723(RNA binding);GO:0003725(double-stranded RNA binding);GO:0003727(single-stranded RNA binding);GO:0005515(protein binding);GO:0005524(ATP binding);GO:0005737(cytoplasm);GO:0005829(cytosol);GO:0009615(response to virus);GO:0045111(intermediate filament cytoskeleton);GO:0051607(defense r…	NA	K20103	EC:3.6.4.13	DEAD (Asp-Glu-Ala-Asp) box polypeptide 60 [Source:MGI Symbol;Acc:MGI:2384570]	protein_coding;retained_intron	0.200988	0.133654	0.211013	0.0367671	0.04641	0.0423074	4.34838	2.12048	1.76551e-06	0.00119966	up	yes
ENSMUSG00000100801	Gm15459	ENSMUST00000117405	NA	NA	NA	NA	predicted gene 15459 [Source:MGI Symbol;Acc:MGI:3705702]	processed_pseudogene	62.6306	98.0401	80.314	18.778	47.5881	16.1234	2.9214	1.54666	2.04694e-06	0.00128391	up	yes
ENSMUSG00000029605	Oas1b	ENSMUST00000183291;ENSMUST00000182725;ENSMUST00000086377	GO:0001730(2'-5'-oligoadenylate synthetase activity);GO:0003723(RNA binding);GO:0003725(double-stranded RNA binding);GO:0016779(nucleotidyltransferase activity);GO:0051607(defense response to virus);GO:0051607(defense response to virus)	04621(NOD-like receptor signaling pathway);05160(Hepatitis C);05162(Measles);05164(Influenza A);05168(Herpes simplex virus 1 infection);05169(Epstein-Barr virus infection);05169(Epstein-Barr virus infection)	NA	NA	2'-5' oligoadenylate synthetase 1B [Source:MGI Symbol;Acc:MGI:97430]	polymorphic_pseudogene;processed_transcript;protein_coding	0.636047	0.613482	0.76318	0.156062	0.176289	0.162178	4.06996	2.02501	2.94635e-06	0.0017796	up	yes
ENSMUSG00000096883	Shisa8	ENSMUST00000179269;ENSMUST00000229543	GO:0003674(molecular_function);GO:0014069(postsynaptic density);GO:0016020(membrane);GO:0016021(integral component of membrane);GO:0032281(AMPA glutamate receptor complex);GO:0032591(dendritic spine membrane);GO:0045202(synapse);GO:0045211(postsynaptic membrane);GO:0048172(regulation of short-term neuronal synaptic plasticity);GO:2000311(regulation of AMPA receptor activity);GO:2000311(regulation…	NA	NA	NA	shisa family member 8 [Source:MGI Symbol;Acc:MGI:2146080]	protein_coding	0.222432	0.397089	0.406185	0.819682	2.06475	1.19567	0.251392	-1.99199	3.09385e-06	0.00180195	down	yes
ENSMUSG00000024871	Doc2g	ENSMUST00000025806;ENSMUST00000147806;ENSMUST00000235829;ENSMUST00000236482;ENSMUST00000127016;ENSMUST00000138917	GO:0016020(membrane);GO:0046872(metal ion binding);GO:0046872(metal ion binding)	NA	K19918	NA	double C2, gamma [Source:MGI Symbol;Acc:MGI:1926250]	protein_coding;retained_intron	0.440593	0.369037	0.670538	1.67618	6.37721	0.989299	0.163687	-2.61099	3.57519e-06	0.00201049	down	yes
ENSMUSG00000076281	Gm24270	ENSMUST00000102326	NA	NA	NA	NA	predicted gene, 24270 [Source:MGI Symbol;Acc:MGI:5454047]	miRNA	6.34888	14.5199	9.1643	171.149	15.0052	72.2465	0.116227	-3.10499	3.73913e-06	0.00203259	down	yes
ENSMUSG00000030223	Ptpro	ENSMUST00000077115;ENSMUST00000167679;ENSMUST00000204780;ENSMUST00000203127;ENSMUST00000203010;ENSMUST00000203255;ENSMUST00000167002;ENSMUST00000203914	GO:0000902(cell morphogenesis);GO:0002548(monocyte chemotaxis);GO:0003093(regulation of glomerular filtration);GO:0003105(negative regulation of glomerular filtration);GO:0004721(phosphoprotein phosphatase activity);GO:0004725(protein tyrosine phosphatase activity);GO:0005515(protein binding);GO:0005886(plasma membrane);GO:0006470(protein dephosphorylation);GO:0007411(axon guidance);GO:0016020(me…	NA	NA	NA	protein tyrosine phosphatase, receptor type, O [Source:MGI Symbol;Acc:MGI:1097152]	protein_coding;processed_transcript;retained_intron	2.83228	2.81683	3.09137	4.4286	8.38349	4.85839	0.494637	-1.01556	1.34219e-05	0.00684016	down	yes
ENSMUSG00000030107	Usp18	ENSMUST00000032198;ENSMUST00000204710;ENSMUST00000204926;ENSMUST00000203250	GO:0004197(cysteine-type endopeptidase activity);GO:0004843(thiol-dependent ubiquitin-specific protease activity);GO:0005515(protein binding);GO:0005634(nucleus);GO:0005829(cytosol);GO:0006508(proteolysis);GO:0006511(ubiquitin-dependent protein catabolic process);GO:0008233(peptidase activity);GO:0008234(cysteine-type peptidase activity);GO:0009617(response to bacterium);GO:0016579(protein deubiq…	NA	K11846	EC:3.4.19.12	ubiquitin specific peptidase 18 [Source:MGI Symbol;Acc:MGI:1344364]	protein_coding;retained_intron	0.910122	1.02539	1.59041	0.288678	0.299853	0.469169	3.33357	1.73707	1.48454e-05	0.00733634	up	yes
ENSMUSG00000096206	Gm22317	ENSMUST00000178469	NA	NA	NA	NA	predicted gene, 22317 [Source:MGI Symbol;Acc:MGI:5452094]	snRNA	0.341754	1.39973	0.238683	22.5097	1.14393	6.41454	0.0658559	-3.92454	1.89365e-05	0.00848528	down	yes
ENSMUSG00000108443	Gm44510	ENSMUST00000206288	NA	NA	NA	NA	predicted gene 44510 [Source:MGI Symbol;Acc:MGI:5753086]	TEC	0.223466	0.79484	1.31338	0.11901	0.190904	0.135227	5.23809	2.38904	1.91011e-05	0.00848528	up	yes
ENSMUSG00000028037	Ifi44	ENSMUST00000029671;ENSMUST00000133888;ENSMUST00000127733;ENSMUST00000149919	GO:0003674(molecular_function);GO:0005737(cytoplasm);GO:0006955(immune response);GO:0009617(response to bacterium);GO:0009617(response to bacterium)	NA	NA	NA	interferon-induced protein 44 [Source:MGI Symbol;Acc:MGI:2443016]	protein_coding;retained_intron;processed_transcript	0.38627	0.246277	0.473	0.125915	0.0650019	0.107205	3.70837	1.89078	1.96111e-05	0.00848528	up	yes
ENSMUSG00000046204	Pnma2	ENSMUST00000089236;ENSMUST00000165831;ENSMUST00000168010;ENSMUST00000122431	GO:0003674(molecular_function);GO:0005575(cellular_component);GO:0005634(nucleus);GO:0005730(nucleolus);GO:0008150(biological_process);GO:0008150(biological_process)	NA	NA	NA	paraneoplastic antigen MA2 [Source:MGI Symbol;Acc:MGI:2444129]	protein_coding;processed_transcript	2.75475	1.99744	1.73896	12.7795	12.8278	1.86436	0.236286	-2.0814	1.97125e-05	0.00848528	down	yes
ENSMUSG00000099021	Rn7s1	ENSMUST00000174924	NA	NA	NA	NA	7S RNA 1 [Source:MGI Symbol;Acc:MGI:97950]	misc_RNA	15.9471	43.0945	13.487	299.423	32.4102	102.987	0.166802	-2.5838	1.97719e-05	0.00848528	down	yes
ENSMUSG00000034459	Ifit1	ENSMUST00000102824	GO:0002376(immune system process);GO:0003723(RNA binding);GO:0005515(protein binding);GO:0005737(cytoplasm);GO:0005829(cytosol);GO:0009615(response to virus);GO:0009617(response to bacterium);GO:0035457(cellular response to interferon-alpha);GO:0035458(cellular response to interferon-beta);GO:0045087(innate immune response);GO:0051607(defense response to virus)	05160(Hepatitis C)	K14217	NA	interferon-induced protein with tetratricopeptide repeats 1 [Source:MGI Symbol;Acc:MGI:99450]	protein_coding	2.15054	2.31359	3.27431	1.13631	0.665409	1.11424	2.65382	1.40807	2.19975e-05	0.00919834	up	yes
ENSMUSG00000057092	Fxyd3	ENSMUST00000167369;ENSMUST00000165862;ENSMUST00000186929;ENSMUST00000165465;ENSMUST00000186839;ENSMUST00000072331;ENSMUST00000171359;ENSMUST00000169424;ENSMUST00000169313;ENSMUST00000165265;ENSMUST00000170456	GO:0005515(protein binding);GO:0005789(endoplasmic reticulum membrane);GO:0005886(plasma membrane);GO:0006811(ion transport);GO:0006813(potassium ion transport);GO:0006814(sodium ion transport);GO:0016020(membrane);GO:0016021(integral component of membrane);GO:0017080(sodium channel regulator activity);GO:0043269(regulation of ion transport);GO:0050790(regulation of catalytic activity);GO:0051117…	NA	K13361	NA	FXYD domain-containing ion transport regulator 3 [Source:MGI Symbol;Acc:MGI:107497]	protein_coding;retained_intron	0.0490303	1.00628	0.927704	0.0851909	0.0543101	0.0621268	9.83502	3.29793	2.33279e-05	0.0095108	up	yes
ENSMUSG00000099250	Rn7s2	ENSMUST00000175032	NA	NA	NA	NA	7S RNA 2 [Source:MGI Symbol;Acc:MGI:97953]	misc_RNA	12.6755	42.3526	12.7645	300.589	30.7182	99.3296	0.157424	-2.66727	2.59718e-05	0.0103305	down	yes
ENSMUSG00000075054	Yae1d1	ENSMUST00000099735;ENSMUST00000222308;ENSMUST00000222796;ENSMUST00000222595	GO:0003674(molecular_function);GO:0005575(cellular_component);GO:0005634(nucleus);GO:0005737(cytoplasm);GO:0106035(protein maturation by [4Fe-4S] cluster transfer);GO:0106035(protein maturation by [4Fe-4S] cluster transfer)	NA	NA	NA	Yae1 domain containing 1 [Source:MGI Symbol;Acc:MGI:1914258]	protein_coding;retained_intron	2.38163	0.900147	3.0529	0.964449	0.49527	0.282121	3.63677	1.86266	3.4188e-05	0.0132277	up	yes
ENSMUSG00000018909	Arrb1	ENSMUST00000098266;ENSMUST00000032995;ENSMUST00000162933;ENSMUST00000179755;ENSMUST00000162290;ENSMUST00000161525;ENSMUST00000161268;ENSMUST00000162404;ENSMUST00000159642;ENSMUST00000162043	GO:0000187(activation of MAPK activity);GO:0000785(chromatin);GO:0001664(G protein-coupled receptor binding);GO:0001933(negative regulation of protein phosphorylation);GO:0001934(positive regulation of protein phosphorylation);GO:0002031(G protein-coupled receptor internalization);GO:0002092(positive regulation of receptor internalization);GO:0003713(transcription coactivator activity);GO:0005096…	04010(MAPK signaling pathway);04062(Chemokine signaling pathway);04144(Endocytosis);04340(Hedgehog signaling pathway);04740(Olfactory transduction);04926(Relaxin signaling pathway);04928(Parathyroid hormone synthesis, secretion and action);05032(Morphine addiction);05032(Morphine addiction)	K04439	NA	arrestin, beta 1 [Source:MGI Symbol;Acc:MGI:99473]	protein_coding;retained_intron;processed_transcript	6.28469	6.29755	5.93738	23.2427	24.967	5.57556	0.344326	-1.53815	3.9032e-05	0.0138377	down	yes
ENSMUSG00000065037	Rn7sk	ENSMUST00000083103	NA	NA	NA	NA	RNA, 7SK, nuclear [Source:MGI Symbol;Acc:MGI:103186]	misc_RNA	3.6345	24.096	10.4728	191.96	20.4389	56.1287	0.142269	-2.8133	4.28691e-05	0.0148747	down	yes
ENSMUSG00000000214	Th	ENSMUST00000000219;ENSMUST00000140344;ENSMUST00000124951;ENSMUST00000123057;ENSMUST00000138482;ENSMUST00000105929	GO:0001666(response to hypoxia);GO:0001963(synaptic transmission, dopaminergic);GO:0001975(response to amphetamine);GO:0004497(monooxygenase activity);GO:0004511(tyrosine 3-monooxygenase activity);GO:0005506(iron ion binding);GO:0005634(nucleus);GO:0005737(cytoplasm);GO:0005739(mitochondrion);GO:0005790(smooth endoplasmic reticulum);GO:0005829(cytosol);GO:0006585(dopamine biosynthetic process fro…	00350(Tyrosine metabolism);00790(Folate biosynthesis);04728(Dopaminergic synapse);04917(Prolactin signaling pathway);05012(Parkinson disease);05030(Cocaine addiction);05031(Amphetamine addiction);05034(Alcoholism);05034(Alcoholism)	NA	NA	tyrosine hydroxylase [Source:MGI Symbol;Acc:MGI:98735]	protein_coding;nonsense_mediated_decay	0.898457	0.669393	1.15185	2.20734	8.29503	1.46005	0.227354	-2.13699	4.69208e-05	0.0159414	down	yes
ENSMUSG00000106106	CT010467	ENSMUST00000198477	NA	NA	NA	NA	18s RNA, related sequence 5	rRNA	549.267	1336.36	786.088	7587.67	994.505	2710.25	0.236594	-2.07952	5.8372e-05	0.0194272	down	yes
ENSMUSG00000028268	Gbp3	ENSMUST00000106222;ENSMUST00000106221;ENSMUST00000142060;ENSMUST00000142731;ENSMUST00000199325;ENSMUST00000029935;ENSMUST00000128609	GO:0000139(Golgi membrane);GO:0000166(nucleotide binding);GO:0003924(GTPase activity);GO:0005525(GTP binding);GO:0005634(nucleus);GO:0005737(cytoplasm);GO:0005794(Golgi apparatus);GO:0005829(cytosol);GO:0005886(plasma membrane);GO:0016020(membrane);GO:0016787(hydrolase activity);GO:0020005(symbiont-containing vacuole membrane);GO:0031410(cytoplasmic vesicle);GO:0035458(cellular response to interf…	04621(NOD-like receptor signaling pathway);04621(NOD-like receptor signaling pathway)	K20899	NA	guanylate binding protein 3 [Source:MGI Symbol;Acc:MGI:1926263]	protein_coding;processed_transcript	3.1402	2.14554	3.93693	1.08601	1.15365	1.71432	2.3325	1.22188	7.74141e-05	0.0252494	up	yes
ENSMUSG00000053205	Styx	ENSMUST00000226873;ENSMUST00000228321;ENSMUST00000226603;ENSMUST00000228311;ENSMUST00000227538;ENSMUST00000226303;ENSMUST00000111835;ENSMUST00000228818;ENSMUST00000226785	GO:0001691(pseudophosphatase activity);GO:0005515(protein binding);GO:0005634(nucleus);GO:0005654(nucleoplasm);GO:0005737(cytoplasm);GO:0005829(cytosol);GO:0006470(protein dephosphorylation);GO:0007283(spermatogenesis);GO:0008138(protein tyrosine/serine/threonine phosphatase activity);GO:0016311(dephosphorylation);GO:0016791(phosphatase activity);GO:0032091(negative regulation of protein binding)…	NA	K18042	NA	serine/threonine/tyrosine interaction protein [Source:MGI Symbol;Acc:MGI:1891150]	protein_coding;retained_intron;nonsense_mediated_decay	1.08289	0.421387	0.134472	0.111377	0.0871631	0.156567	4.61479	2.20627	8.29309e-05	0.0265184	up	yes
ENSMUSG00000078921	Tgtp2	ENSMUST00000046745;ENSMUST00000128411	GO:0000166(nucleotide binding);GO:0002376(immune system process);GO:0003924(GTPase activity);GO:0005525(GTP binding);GO:0005737(cytoplasm);GO:0005783(endoplasmic reticulum);GO:0005789(endoplasmic reticulum membrane);GO:0005794(Golgi apparatus);GO:0006952(defense response);GO:0006955(immune response);GO:0009615(response to virus);GO:0009617(response to bacterium);GO:0016020(membrane);GO:0016787(hy…	NA	NA	NA	T cell specific GTPase 2 [Source:MGI Symbol;Acc:MGI:3710083]	protein_coding;processed_transcript	1.26962	1.32276	1.85993	0.57525	0.46891	0.701309	2.55078	1.35094	8.76135e-05	0.0274769	up	yes
ENSMUSG00000030653	Gm45837	ENSMUST00000084894	GO:0004114(3',5'-cyclic-nucleotide phosphodiesterase activity);GO:0004115(3',5'-cyclic-AMP phosphodiesterase activity);GO:0004118(cGMP-stimulated cyclic-nucleotide phosphodiesterase activity);GO:0005515(protein binding);GO:0005634(nucleus);GO:0005741(mitochondrial outer membrane);GO:0005743(mitochondrial inner membrane);GO:0005759(mitochondrial matrix);GO:0005829(cytosol);GO:0005886(plasma membra…	00230(Purine metabolism);04022(cGMP-PKG signaling pathway);04740(Olfactory transduction);04925(Aldosterone synthesis and secretion);05032(Morphine addiction)	K18283	EC:3.1.4.17	predicted gene 45837 [Source:MGI Symbol;Acc:MGI:5804952]	protein_coding	0.153828	0.0001	0.0001	46.9822	3.9573	0.018568	0.00302265	-8.36997	9.7891e-05	0.0295631	down	yes
ENSMUSG00000059005	Hnrnpa3	ENSMUST00000111964;ENSMUST00000132392;ENSMUST00000111961;ENSMUST00000141974;ENSMUST00000090792;ENSMUST00000164947;ENSMUST00000111962	GO:0003676(nucleic acid binding);GO:0003723(RNA binding);GO:0003729(mRNA binding);GO:0005634(nucleus);GO:0005654(nucleoplasm);GO:0005681(spliceosomal complex);GO:0005737(cytoplasm);GO:0006397(mRNA processing);GO:0008380(RNA splicing);GO:0014069(postsynaptic density);GO:0019013(viral nucleocapsid);GO:0035770(ribonucleoprotein granule);GO:0043005(neuron projection);GO:0051028(mRNA transport);GO:005…	03040(Spliceosome);03040(Spliceosome)	K12741	NA	heterogeneous nuclear ribonucleoprotein A3 [Source:MGI Symbol;Acc:MGI:1917171]	protein_coding;retained_intron	0.370951	0.197509	0.308021	0.294181	0.243213	22.6092	0.0378665	-4.72293	0.000100968	0.0297411	down	yes
ENSMUSG00000026730	Pter	ENSMUST00000154269;ENSMUST00000134794;ENSMUST00000150283;ENSMUST00000193742;ENSMUST00000195521;ENSMUST00000028063;ENSMUST00000114796	GO:0008270(zinc ion binding);GO:0009056(catabolic process);GO:0016787(hydrolase activity);GO:0016788(hydrolase activity, acting on ester bonds);GO:0030855(epithelial cell differentiation);GO:0046872(metal ion binding);GO:0046872(metal ion binding)	NA	K07048	NA	phosphotriesterase related [Source:MGI Symbol;Acc:MGI:107372]	protein_coding;processed_transcript;retained_intron	7.08789	0.246827	0.535544	0.224929	0.17867	0.315113	10.9505	3.45293	0.000102128	0.0297411	up	yes
ENSMUSG00000020140	Lgr5	ENSMUST00000020350;ENSMUST00000105272;ENSMUST00000173740;ENSMUST00000173619;ENSMUST00000172806;ENSMUST00000144732;ENSMUST00000129309;ENSMUST00000149008	GO:0001942(hair follicle development);GO:0004888(transmembrane signaling receptor activity);GO:0004930(G protein-coupled receptor activity);GO:0005515(protein binding);GO:0005794(Golgi apparatus);GO:0005886(plasma membrane);GO:0005887(integral component of plasma membrane);GO:0007165(signal transduction);GO:0007186(G protein-coupled receptor signaling pathway);GO:0007189(adenylate cyclase-activat…	04310(Wnt signaling pathway);04310(Wnt signaling pathway)	K04308	NA	leucine rich repeat containing G protein coupled receptor 5 [Source:MGI Symbol;Acc:MGI:1341817]	protein_coding;retained_intron;processed_transcript	0.4192	0.371524	0.50947	0.874788	1.87585	0.610384	0.386845	-1.37017	0.000144438	0.0396628	down	yes
ENSMUSG00000005615	Pcyt1a	ENSMUST00000079791;ENSMUST00000115137;ENSMUST00000231920;ENSMUST00000104893;ENSMUST00000123199;ENSMUST00000141772;ENSMUST00000141421;ENSMUST00000115140	GO:0003824(catalytic activity);GO:0004105(choline-phosphate cytidylyltransferase activity);GO:0005515(protein binding);GO:0005516(calmodulin binding);GO:0005635(nuclear envelope);GO:0005737(cytoplasm);GO:0005783(endoplasmic reticulum);GO:0005789(endoplasmic reticulum membrane);GO:0005829(cytosol);GO:0005886(plasma membrane);GO:0006629(lipid metabolic process);GO:0006656(phosphatidylcholine biosyn…	00440(Phosphonate and phosphinate metabolism);00564(Glycerophospholipid metabolism);05231(Choline metabolism in cancer);05231(Choline metabolism in cancer)	K00968	EC:2.7.7.15	phosphate cytidylyltransferase 1, choline, alpha isoform [Source:MGI Symbol;Acc:MGI:88557]	protein_coding;retained_intron	1.50479	1.6851	1.61414	1.52387	5.02698	5.29188	0.405652	-1.30169	0.000145927	0.0396628	down	yes
ENSMUSG00000048562	Sp8	ENSMUST00000063918;ENSMUST00000223305	GO:0000976(transcription regulatory region sequence-specific DNA binding);GO:0000981(DNA-binding transcription factor activity, RNA polymerase II-specific);GO:0003676(nucleic acid binding);GO:0003677(DNA binding);GO:0005634(nucleus);GO:0009953(dorsal/ventral pattern formation);GO:0009954(proximal/distal pattern formation);GO:0030326(embryonic limb morphogenesis);GO:0045944(positive regulation of …	NA	K09198	NA	trans-acting transcription factor 8 [Source:MGI Symbol;Acc:MGI:2443471]	protein_coding	0.305048	0.441883	0.419624	0.754901	2.15481	0.718035	0.321565	-1.63682	0.000165316	0.0441962	down	yes
ENSMUSG00000069911	Insyn2b	ENSMUST00000165963;ENSMUST00000093192	GO:0003674(molecular_function);GO:0005575(cellular_component);GO:0008150(biological_process);GO:0008150(biological_process)	NA	NA	NA	inhibitory synaptic factor family member 2B [Source:MGI Symbol;Acc:MGI:3643491]	protein_coding	0.366327	0.219931	0.319178	0.602596	1.15837	0.649715	0.375593	-1.41276	0.000176148	0.0463327	down	yes
ENSMUSG00000076258	Gm23935	ENSMUST00000102303	NA	NA	NA	NA	predicted gene, 23935 [Source:MGI Symbol;Acc:MGI:5453712]	miRNA	245.914	643.735	285.954	3718.7	380.504	1158.23	0.223608	-2.16096	0.000179939	0.0465786	down	yes
ENSMUSG00000093752	Gm20716	ENSMUST00000138667	GO:0004169(dolichyl-phosphate-mannose-protein mannosyltransferase activity);GO:0004582(dolichyl-phosphate beta-D-mannosyltransferase activity);GO:0005537(mannose binding);GO:0005783(endoplasmic reticulum);GO:0005789(endoplasmic reticulum membrane);GO:0006486(protein glycosylation);GO:0006506(GPI anchor biosynthetic process);GO:0016020(membrane);GO:0016740(transferase activity);GO:0016757(transfer…	NA	NA	NA	predicted gene 20716 [Source:MGI Symbol;Acc:MGI:5313163]	nonsense_mediated_decay	3.34283	3.53631	3.01528	5.93312	11.0683	4.02749	0.470515	-1.08769	0.000196636	0.0493346	down	yes
ENSMUSG00000099779	Gm8228	ENSMUST00000189949	NA	NA	NA	NA	predicted gene 8228 [Source:MGI Symbol;Acc:MGI:3646986]	processed_pseudogene	0.253038	0.32629	0.366315	0.415398	1.5211	1.44075	0.280004	-1.83648	0.000238791	0.0585938	down	yes
ENSMUSG00000027852	Nras	ENSMUST00000029445;ENSMUST00000200069;ENSMUST00000197678;ENSMUST00000199367;ENSMUST00000199776;ENSMUST00000196355;ENSMUST00000200457;ENSMUST00000128264;ENSMUST00000199049	GO:0000166(nucleotide binding);GO:0001938(positive regulation of endothelial cell proliferation);GO:0003924(GTPase activity);GO:0005525(GTP binding);GO:0005794(Golgi apparatus);GO:0007165(signal transduction);GO:0007265(Ras protein signal transduction);GO:0016020(membrane);GO:0044877(protein-containing complex binding);GO:0044877(protein-containing complex binding)	01521(EGFR tyrosine kinase inhibitor resistance);01522(Endocrine resistance);04010(MAPK signaling pathway);04012(ErbB signaling pathway);04014(Ras signaling pathway);04015(Rap1 signaling pathway);04062(Chemokine signaling pathway);04068(FoxO signaling pathway);04071(Sphingolipid signaling pathway);04072(Phospholipase D signaling pathway);04137(Mitophagy - animal);04140(Autophagy - animal);04150(m…	K07828	NA	neuroblastoma ras oncogene [Source:MGI Symbol;Acc:MGI:97376]	protein_coding;retained_intron;nonsense_mediated_decay	4.65411	6.29673	2.161	1.82939	2.11379	2.00186	2.20551	1.14111	0.000240727	0.0585938	up	yes
ENSMUSG00000040373	Cacng5	ENSMUST00000039071;ENSMUST00000106742	GO:0005245(voltage-gated calcium channel activity);GO:0005886(plasma membrane);GO:0006816(calcium ion transport);GO:0014069(postsynaptic density);GO:0016020(membrane);GO:0016021(integral component of membrane);GO:0016247(channel regulator activity);GO:0019226(transmission of nerve impulse);GO:0030054(cell junction);GO:0032281(AMPA glutamate receptor complex);GO:0045202(synapse);GO:0045211(postsyn…	04010(MAPK signaling pathway);04260(Cardiac muscle contraction);04261(Adrenergic signaling in cardiomyocytes);04921(Oxytocin signaling pathway);05410(Hypertrophic cardiomyopathy (HCM));05412(Arrhythmogenic right ventricular cardiomyopathy (ARVC));05414(Dilated cardiomyopathy (DCM));05414(Dilated cardiomyopathy (DCM))	K04870	NA	calcium channel, voltage-dependent, gamma subunit 5 [Source:MGI Symbol;Acc:MGI:2157946]	protein_coding	2.06961	1.8158	2.64204	3.38146	6.82	3.35369	0.481548	-1.05425	0.000249402	0.0598124	down	yes
ENSMUSG00000052776	Oas1a	ENSMUST00000080322	GO:0000166(nucleotide binding);GO:0001730(2'-5'-oligoadenylate synthetase activity);GO:0002376(immune system process);GO:0003723(RNA binding);GO:0003725(double-stranded RNA binding);GO:0005515(protein binding);GO:0005524(ATP binding);GO:0005634(nucleus);GO:0005654(nucleoplasm);GO:0005737(cytoplasm);GO:0005739(mitochondrion);GO:0005783(endoplasmic reticulum);GO:0005829(cytosol);GO:0006164(purine n…	04621(NOD-like receptor signaling pathway);05160(Hepatitis C);05162(Measles);05164(Influenza A);05168(Herpes simplex virus 1 infection);05169(Epstein-Barr virus infection)	K14216	EC:2.7.7.84	2'-5' oligoadenylate synthetase 1A [Source:MGI Symbol;Acc:MGI:2180860]	protein_coding	1.14943	1.27269	1.15333	0.448684	0.428642	0.518555	2.56143	1.35695	0.000298417	0.0690617	up	yes
ENSMUSG00000112550	Gm6627	ENSMUST00000218299	NA	NA	NA	NA	predicted gene 6627 [Source:MGI Symbol;Acc:MGI:3644486]	processed_pseudogene	1.63381	3.14254	2.19679	1.0126	1.00966	0.991351	2.31388	1.21032	0.000308719	0.0690617	up	yes
ENSMUSG00000025453	Nnt	ENSMUST00000099149;ENSMUST00000109204;ENSMUST00000133627;ENSMUST00000144599;ENSMUST00000069902	GO:0016020(membrane);GO:0016021(integral component of membrane);GO:0016491(oxidoreductase activity);GO:0055114(oxidation-reduction process);GO:0055114(oxidation-reduction process)	00760(Nicotinate and nicotinamide metabolism);00760(Nicotinate and nicotinamide metabolism)	K00323	7.1.1.1;EC:1.6.1.2	nicotinamide nucleotide transhydrogenase [Source:MGI Symbol;Acc:MGI:109279]	protein_coding;retained_intron	0.179588	0.70234	0.811582	0.156873	0.119623	0.203623	3.52727	1.81855	0.000309143	0.0690617	up	yes
ENSMUSG00000024939	Fam89b	ENSMUST00000161368;ENSMUST00000116558;ENSMUST00000099955	GO:0001222(transcription corepressor binding);GO:0005515(protein binding);GO:0005737(cytoplasm);GO:0009986(cell surface);GO:0030010(establishment of cell polarity);GO:0030027(lamellipodium);GO:0030335(positive regulation of cell migration);GO:0030512(negative regulation of transforming growth factor beta receptor signaling pathway);GO:0042995(cell projection);GO:0060392(negative regulation of SMA…	NA	NA	NA	family with sequence similarity 89, member B [Source:MGI Symbol;Acc:MGI:106595]	protein_coding	2.53909	2.25436	3.28647	4.62957	12.4891	4.33295	0.376659	-1.40867	0.00033657	0.0722209	down	yes
ENSMUSG00000020265	Sumo3	ENSMUST00000099538;ENSMUST00000020501;ENSMUST00000137841;ENSMUST00000124024;ENSMUST00000141228;ENSMUST00000129492;ENSMUST00000173691;ENSMUST00000174295	GO:0005515(protein binding);GO:0005634(nucleus);GO:0005654(nucleoplasm);GO:0005737(cytoplasm);GO:0016604(nuclear body);GO:0016605(PML body);GO:0016925(protein sumoylation);GO:0019789(SUMO transferase activity);GO:0031386(protein tag);GO:0034504(protein localization to nucleus);GO:0043392(negative regulation of DNA binding);GO:0044389(ubiquitin-like protein ligase binding);GO:1900180(regulation of…	03013(RNA transport);05418(Fluid shear stress and atherosclerosis);05418(Fluid shear stress and atherosclerosis)	K12160	NA	small ubiquitin-like modifier 3 [Source:MGI Symbol;Acc:MGI:1336201]	protein_coding;nonsense_mediated_decay;processed_transcript	10.5425	28.2996	26.4715	11.4932	10.5679	10.4595	2.00838	1.00603	0.000373023	0.0779905	up	yes
ENSMUSG00000026222	Sp100	ENSMUST00000066427;ENSMUST00000132641;ENSMUST00000155094;ENSMUST00000054279;ENSMUST00000147552;ENSMUST00000140758;ENSMUST00000141709;ENSMUST00000134283;ENSMUST00000153574;ENSMUST00000129951;ENSMUST00000145440;ENSMUST00000141998;ENSMUST00000150967	GO:0000723(telomere maintenance);GO:0003677(DNA binding);GO:0005515(protein binding);GO:0005634(nucleus);GO:0005737(cytoplasm);GO:0010596(negative regulation of endothelial cell migration);GO:0016605(PML body);GO:0030870(Mre11 complex);GO:0045765(regulation of angiogenesis);GO:0046826(negative regulation of protein export from nucleus);GO:0046872(metal ion binding);GO:1902041(regulation of extrin…	05168(Herpes simplex virus 1 infection);05203(Viral carcinogenesis);05203(Viral carcinogenesis)	K15413	NA	nuclear antigen Sp100 [Source:MGI Symbol;Acc:MGI:109561]	protein_coding;retained_intron;processed_transcript;nonsense_mediated_decay	1.20969	0.906376	1.34329	0.602651	0.377547	0.643164	2.13098	1.09152	0.00040723	0.0830138	up	yes
ENSMUSG00000066315	Gm12918	ENSMUST00000120234	NA	NA	NA	NA	predicted gene 12918 [Source:MGI Symbol;Acc:MGI:3652005]	processed_pseudogene	6.64231	5.37119	8.65403	2.6376	3.35223	3.13826	2.26417	1.17898	0.00043538	0.0876565	up	yes
ENSMUSG00000005871	Apc	ENSMUST00000171187;ENSMUST00000079362;ENSMUST00000163295;ENSMUST00000170023;ENSMUST00000170195;ENSMUST00000066133;ENSMUST00000165590;ENSMUST00000167136;ENSMUST00000115781	GO:0000281(mitotic cytokinesis);GO:0000776(kinetochore);GO:0005515(protein binding);GO:0005634(nucleus);GO:0005737(cytoplasm);GO:0005813(centrosome);GO:0005874(microtubule);GO:0005886(plasma membrane);GO:0005912(adherens junction);GO:0005923(bicellular tight junction);GO:0006974(cellular response to DNA damage stimulus);GO:0007026(negative regulation of microtubule depolymerization);GO:0007050(ce…	04310(Wnt signaling pathway);04390(Hippo signaling pathway);04550(Signaling pathways regulating pluripotency of stem cells);04810(Regulation of actin cytoskeleton);04934(Cushing syndrome);05165(Human papillomavirus infection);05200(Pathways in cancer);05206(MicroRNAs in cancer);05210(Colorectal cancer);05213(Endometrial cancer);05217(Basal cell carcinoma);05224(Breast cancer);05225(Hepatocellular…	K02085	NA	APC, WNT signaling pathway regulator [Source:MGI Symbol;Acc:MGI:88039]	protein_coding;nonsense_mediated_decay;retained_intron;processed_transcript	8.70999	2.83638	7.41145	12.2565	17.5228	10.5863	0.469653	-1.09033	0.000523479	0.102854	down	yes
ENSMUSG00000003657	Calb2	ENSMUST00000003754;ENSMUST00000212297	GO:0005509(calcium ion binding);GO:0005634(nucleus);GO:0005737(cytoplasm);GO:0005829(cytosol);GO:0005921(gap junction);GO:0030425(dendrite);GO:0032420(stereocilium);GO:0032437(cuticular plate);GO:0043005(neuron projection);GO:0043195(terminal bouton);GO:0045202(synapse);GO:0046872(metal ion binding);GO:0051480(regulation of cytosolic calcium ion concentration);GO:0097060(synaptic membrane);GO:009…	NA	NA	NA	calbindin 2 [Source:MGI Symbol;Acc:MGI:101914]	protein_coding	7.21982	7.56405	7.20897	11.4125	29.4398	8.99609	0.441195	-1.18051	0.000569324	0.11053	down	yes
ENSMUSG00000097023	Mir9-3hg	ENSMUST00000181511;ENSMUST00000182125;ENSMUST00000182937;ENSMUST00000182495;ENSMUST00000180881;ENSMUST00000182317;ENSMUST00000183043	NA	NA	NA	NA	Mir9-3 host gene [Source:MGI Symbol;Acc:MGI:2142071]	lincRNA	2.89812	1.44849	2.91782	1.02767	1.27634	1.23919	2.05025	1.0358	0.000581893	0.111641	up	yes
ENSMUSG00000042514	Klhl14	ENSMUST00000049105;ENSMUST00000122333	GO:0005515(protein binding);GO:0005737(cytoplasm);GO:0005783(endoplasmic reticulum);GO:0005789(endoplasmic reticulum membrane);GO:0005829(cytosol);GO:0015629(actin cytoskeleton);GO:0016020(membrane);GO:0016235(aggresome);GO:0043005(neuron projection);GO:0043025(neuronal cell body);GO:0043025(neuronal cell body)	NA	K10451	NA	kelch-like 14 [Source:MGI Symbol;Acc:MGI:1921249]	protein_coding	0.509288	0.611932	0.784283	1.42014	1.21835	1.27293	0.487164	-1.03752	0.000591981	0.112256	down	yes
ENSMUSG00000024581	Napg	ENSMUST00000025474;ENSMUST00000236925;ENSMUST00000155440;ENSMUST00000236193;ENSMUST00000236914;ENSMUST00000150267;ENSMUST00000237864;ENSMUST00000154563;ENSMUST00000236087;ENSMUST00000133593;ENSMUST00000137849;ENSMUST00000124837;ENSMUST00000235372;ENSMUST00000237483;ENSMUST00000126870;ENSMUST00000237157;ENSMUST00000235974	GO:0005483(soluble NSF attachment protein activity);GO:0005515(protein binding);GO:0005739(mitochondrion);GO:0005774(vacuolar membrane);GO:0006886(intracellular protein transport);GO:0015031(protein transport);GO:0016020(membrane);GO:0016192(vesicle-mediated transport);GO:0019905(syntaxin binding);GO:0031201(SNARE complex);GO:0043209(myelin sheath);GO:0043209(myelin sheath)	NA	K21198	NA	N-ethylmaleimide sensitive fusion protein attachment protein gamma [Source:MGI Symbol;Acc:MGI:104561]	protein_coding;retained_intron;nonsense_mediated_decay;processed_transcript	16.3159	8.55027	5.32951	4.81078	5.55591	4.29365	2.05969	1.04242	0.000645444	0.119612	up	yes
ENSMUSG00000005892	Trh	ENSMUST00000006046	GO:0001666(response to hypoxia);GO:0001692(histamine metabolic process);GO:0005179(hormone activity);GO:0005515(protein binding);GO:0005576(extracellular region);GO:0005634(nucleus);GO:0005737(cytoplasm);GO:0005886(plasma membrane);GO:0007628(adult walking behavior);GO:0008437(thyrotropin-releasing hormone activity);GO:0009409(response to cold);GO:0009749(response to glucose);GO:0009755(hormone-m…	04080(Neuroactive ligand-receptor interaction)	K05253	NA	thyrotropin releasing hormone [Source:MGI Symbol;Acc:MGI:98823]	protein_coding	0.417919	1.03729	1.09891	1.98092	5.44368	1.366	0.290551	-1.78313	0.000666375	0.120747	down	yes
ENSMUSG00000034422	Parp14	ENSMUST00000042665;ENSMUST00000135669;ENSMUST00000142946	GO:0002376(immune system process);GO:0003714(transcription corepressor activity);GO:0003950(NAD+ ADP-ribosyltransferase activity);GO:0005515(protein binding);GO:0005634(nucleus);GO:0005737(cytoplasm);GO:0005829(cytosol);GO:0005886(plasma membrane);GO:0006471(protein ADP-ribosylation);GO:0010629(negative regulation of gene expression);GO:0016740(transferase activity);GO:0016757(transferase activit…	NA	K15261	EC:2.4.2.30	poly (ADP-ribose) polymerase family, member 14 [Source:MGI Symbol;Acc:MGI:1919489]	protein_coding;retained_intron	0.92996	0.788618	1.14385	0.422552	0.381461	0.621984	2.00731	1.00527	0.00068765	0.123233	up	yes
ENSMUSG00000018411	Mapt	ENSMUST00000106992;ENSMUST00000100347;ENSMUST00000144836;ENSMUST00000126820;ENSMUST00000106989;ENSMUST00000132245;ENSMUST00000132977;ENSMUST00000106993;ENSMUST00000145227;ENSMUST00000106988;ENSMUST00000138384;ENSMUST00000146353	GO:0000226(microtubule cytoskeleton organization);GO:0001764(neuron migration);GO:0003677(DNA binding);GO:0005515(protein binding);GO:0005634(nucleus);GO:0005737(cytoplasm);GO:0005829(cytosol);GO:0005856(cytoskeleton);GO:0005874(microtubule);GO:0005886(plasma membrane);GO:0005930(axoneme);GO:0006915(apoptotic process);GO:0007409(axonogenesis);GO:0007416(synapse assembly);GO:0007584(response to nu…	04010(MAPK signaling pathway);05010(Alzheimer disease);05010(Alzheimer disease)	K04380	NA	microtubule-associated protein tau [Source:MGI Symbol;Acc:MGI:97180]	protein_coding;processed_transcript;retained_intron	73.0935	75.3981	74.4294	59.4192	21.3465	17.5389	2.26766	1.1812	0.000753351	0.131004	up	yes
ENSMUSG00000053835	H2-T24	ENSMUST00000113760;ENSMUST00000174063	GO:0002476(antigen processing and presentation of endogenous peptide antigen via MHC class Ib);GO:0005615(extracellular space);GO:0009897(external side of plasma membrane);GO:0016020(membrane);GO:0016021(integral component of membrane);GO:0016021(integral component of membrane)	04144(Endocytosis);04145(Phagosome);04218(Cellular senescence);04514(Cell adhesion molecules (CAMs));04612(Antigen processing and presentation);04650(Natural killer cell mediated cytotoxicity);04940(Type I diabetes mellitus);05163(Human cytomegalovirus infection);05165(Human papillomavirus infection);05166(Human T-cell leukemia virus 1 infection);05167(Kaposi sarcoma-associated herpesvirus infect…	K06751	NA	histocompatibility 2, T region locus 24 [Source:MGI Symbol;Acc:MGI:95958]	protein_coding	3.73076	2.02718	5.57607	1.67468	1.21447	1.92097	2.35629	1.23652	0.000759474	0.131004	up	yes
ENSMUSG00000056234	Ncoa4	ENSMUST00000163336;ENSMUST00000169722;ENSMUST00000168334;ENSMUST00000228779;ENSMUST00000168034;ENSMUST00000227498;ENSMUST00000227112;ENSMUST00000168114;ENSMUST00000226479;ENSMUST00000228143;ENSMUST00000168385;ENSMUST00000164341;ENSMUST00000111994	GO:0003674(molecular_function);GO:0003713(transcription coactivator activity);GO:0005739(mitochondrion);GO:0006622(protein targeting to lysosome);GO:0006879(cellular iron ion homeostasis);GO:0009725(response to hormone);GO:0044754(autolysosome);GO:1903508(positive regulation of nucleic acid-templated transcription);GO:1903508(positive regulation of nucleic acid-templated transcription)	04216(Ferroptosis);05200(Pathways in cancer);05216(Thyroid cancer);05216(Thyroid cancer)	K09289	NA	nuclear receptor coactivator 4 [Source:MGI Symbol;Acc:MGI:1350932]	protein_coding;nonsense_mediated_decay;retained_intron;processed_transcript	2.39678	2.52412	2.52507	8.6702	6.11397	2.09941	0.441019	-1.18109	0.00076152	0.131004	down	yes
ENSMUSG00000081953	Gm12435	ENSMUST00000118949	NA	NA	NA	NA	predicted gene 12435 [Source:MGI Symbol;Acc:MGI:3651950]	processed_pseudogene	0.547201	0.900432	0.564583	0.991308	0.773079	10.9516	0.158243	-2.65978	0.000769333	0.131004	down	yes
ENSMUSG00000093798	Gm8355	ENSMUST00000177767	NA	NA	NA	NA	predicted pseudogene 8355 [Source:MGI Symbol;Acc:MGI:3645191]	processed_pseudogene	5.69971	4.67003	7.29132	7.63204	25.9845	8.61263	0.41822	-1.25767	0.000779318	0.131022	down	yes
ENSMUSG00000092837	Rpph1	ENSMUST00000175096	NA	NA	NA	NA	ribonuclease P RNA component H1 [Source:MGI Symbol;Acc:MGI:1934664]	ribozyme	2.49969	4.98422	1.5266	29.3756	2.85545	9.53983	0.215713	-2.21282	0.000926877	0.15424	down	yes
ENSMUSG00000050010	Shisa3	ENSMUST00000087241;ENSMUST00000142843	GO:0005783(endoplasmic reticulum);GO:0005789(endoplasmic reticulum membrane);GO:0007275(multicellular organism development);GO:0016020(membrane);GO:0016021(integral component of membrane);GO:0016021(integral component of membrane)	NA	NA	NA	shisa family member 3 [Source:MGI Symbol;Acc:MGI:3041225]	protein_coding;nonsense_mediated_decay	0.0749422	0.174724	0.18018	0.323946	1.64092	0.163067	0.202002	-2.30756	0.00102561	0.162055	down	yes
ENSMUSG00000100706	Gm19744	ENSMUST00000188936;ENSMUST00000186135;ENSMUST00000185458;ENSMUST00000189912;ENSMUST00000187946;ENSMUST00000190967	NA	NA	NA	NA	predicted gene, 19744 [Source:MGI Symbol;Acc:MGI:5011929]	lincRNA;antisense;retained_intron	0.205404	0.0967128	0.250179	0.434408	0.45883	0.543596	0.384384	-1.37938	0.00103347	0.162055	down	yes
ENSMUSG00000068245	Phf11d	ENSMUST00000161754;ENSMUST00000161031;ENSMUST00000095157;ENSMUST00000160425	GO:0003674(molecular_function);GO:0005634(nucleus);GO:0005654(nucleoplasm);GO:0008150(biological_process);GO:0031965(nuclear membrane);GO:0046872(metal ion binding);GO:0046872(metal ion binding)	NA	NA	NA	PHD finger protein 11D [Source:MGI Symbol;Acc:MGI:1277133]	retained_intron;protein_coding	0.289429	0.186444	0.332152	0.0910844	0.10518	0.110313	2.63562	1.39814	0.00107965	0.166103	up	yes
ENSMUSG00000035692	Isg15	ENSMUST00000085425	GO:0005178(integrin binding);GO:0005515(protein binding);GO:0005576(extracellular region);GO:0005634(nucleus);GO:0005737(cytoplasm);GO:0007229(integrin-mediated signaling pathway);GO:0009617(response to bacterium);GO:0015935(small ribosomal subunit);GO:0019941(modification-dependent protein catabolic process);GO:0022627(cytosolic small ribosomal subunit);GO:0030501(positive regulation of bone min…	04622(RIG-I-like receptor signaling pathway);05165(Human papillomavirus infection);05169(Epstein-Barr virus infection)	K12159	NA	ISG15 ubiquitin-like modifier [Source:MGI Symbol;Acc:MGI:1855694]	protein_coding	3.65914	4.3707	5.64848	2.20164	1.53882	2.26384	2.27809	1.18782	0.0010923	0.166478	up	yes
ENSMUSG00000018126	Baiap2l2	ENSMUST00000169462;ENSMUST00000165408;ENSMUST00000170955;ENSMUST00000167970;ENSMUST00000170254	GO:0005515(protein binding);GO:0005543(phospholipid binding);GO:0005654(nucleoplasm);GO:0005829(cytosol);GO:0005886(plasma membrane);GO:0007009(plasma membrane organization);GO:0008289(lipid binding);GO:0012506(vesicle membrane);GO:0016020(membrane);GO:0030054(cell junction);GO:0030659(cytoplasmic vesicle membrane);GO:0030838(positive regulation of actin filament polymerization);GO:0031410(cytopl…	NA	K20127	NA	BAI1-associated protein 2-like 2 [Source:MGI Symbol;Acc:MGI:2652819]	retained_intron;protein_coding;processed_transcript	0.280272	0.327083	0.294672	0.588139	0.737327	0.814618	0.421492	-1.24642	0.00113448	0.168972	down	yes
ENSMUSG00000103037	Pcdhgb1	ENSMUST00000192931;ENSMUST00000195624	GO:0005509(calcium ion binding);GO:0005515(protein binding);GO:0005886(plasma membrane);GO:0005887(integral component of plasma membrane);GO:0007155(cell adhesion);GO:0007156(homophilic cell adhesion via plasma membrane adhesion molecules);GO:0016020(membrane);GO:0016021(integral component of membrane);GO:0030426(growth cone);GO:0030426(growth cone)	NA	K16496	NA	protocadherin gamma subfamily B, 1 [Source:MGI Symbol;Acc:MGI:1935169]	protein_coding;processed_transcript	4.68064	4.30348	1.73127	2.08294	4.65264	71.0127	0.137822	-2.85913	0.00113974	0.168972	down	yes
ENSMUSG00000102440	Pcdhga9	ENSMUST00000091935;ENSMUST00000194814	GO:0005509(calcium ion binding);GO:0005886(plasma membrane);GO:0005887(integral component of plasma membrane);GO:0007155(cell adhesion);GO:0007156(homophilic cell adhesion via plasma membrane adhesion molecules);GO:0016020(membrane);GO:0016021(integral component of membrane);GO:0046872(metal ion binding);GO:0046872(metal ion binding)	NA	K16495	NA	protocadherin gamma subfamily A, 9 [Source:MGI Symbol;Acc:MGI:1935226]	protein_coding;retained_intron	1.54279	2.38786	62.5828	3.64467	2.44252	1.88371	8.34454	3.06083	0.0012006	0.176391	up	yes
ENSMUSG00000107705	Gm45062	ENSMUST00000162564	NA	NA	NA	NA	predicted gene 45062 [Source:MGI Symbol;Acc:MGI:5753638]	nonsense_mediated_decay	2.19272	2.97006	3.62309	2.78153	8.48825	6.63159	0.490793	-1.02681	0.00130054	0.186045	down	yes
ENSMUSG00000028370	Pappa	ENSMUST00000084501	GO:0004175(endopeptidase activity);GO:0004222(metalloendopeptidase activity);GO:0005576(extracellular region);GO:0005615(extracellular space);GO:0006508(proteolysis);GO:0007565(female pregnancy);GO:0008233(peptidase activity);GO:0008237(metallopeptidase activity);GO:0016787(hydrolase activity);GO:0032354(response to follicle-stimulating hormone);GO:0046872(metal ion binding);GO:0051384(response t…	NA	K07762	EC:3.4.24.79	pregnancy-associated plasma protein A [Source:MGI Symbol;Acc:MGI:97479]	protein_coding	0.024124	0.019977	0.022679	0.029514	0.10551	0.081721	0.308104	-1.69851	0.00131736	0.186814	down	yes
ENSMUSG00000061808	Ttr	ENSMUST00000075312	GO:0005179(hormone activity);GO:0005515(protein binding);GO:0005576(extracellular region);GO:0005615(extracellular space);GO:0006144(purine nucleobase metabolic process);GO:0007165(signal transduction);GO:0032991(protein-containing complex);GO:0042562(hormone binding);GO:0042572(retinol metabolic process);GO:0042802(identical protein binding);GO:0044877(protein-containing complex binding);GO:0070…	04918(Thyroid hormone synthesis)	K20731	NA	transthyretin [Source:MGI Symbol;Acc:MGI:98865]	protein_coding	3.29028	0.906037	0.696083	0.705036	0.208817	128.83	0.0377081	-4.72898	0.00142368	0.20015	down	yes
ENSMUSG00000039997	Ifi203	ENSMUST00000042228;ENSMUST00000129829;ENSMUST00000128430;ENSMUST00000138143;ENSMUST00000140143;ENSMUST00000135331;ENSMUST00000081216;ENSMUST00000123708;ENSMUST00000156895	GO:0002218(activation of innate immune response);GO:0005634(nucleus);GO:0035458(cellular response to interferon-beta);GO:0035458(cellular response to interferon-beta)	NA	NA	NA	interferon activated gene 203 [Source:MGI Symbol;Acc:MGI:96428]	protein_coding;processed_transcript;retained_intron	0.343504	0.264237	0.49495	0.138777	0.145628	0.17206	2.41572	1.27246	0.00145197	0.202382	up	yes
ENSMUSG00000018581	Dnah11	ENSMUST00000084806;ENSMUST00000176756;ENSMUST00000175662;ENSMUST00000176239	GO:0000166(nucleotide binding);GO:0003341(cilium movement);GO:0003351(epithelial cilium movement involved in extracellular fluid movement);GO:0003356(regulation of cilium beat frequency);GO:0003774(motor activity);GO:0003777(microtubule motor activity);GO:0005524(ATP binding);GO:0005576(extracellular region);GO:0005737(cytoplasm);GO:0005856(cytoskeleton);GO:0005874(microtubule);GO:0005929(cilium)…	05016(Huntington disease);05016(Huntington disease)	K10408	NA	dynein, axonemal, heavy chain 11 [Source:MGI Symbol;Acc:MGI:1100864]	protein_coding;nonsense_mediated_decay;retained_intron;processed_transcript	0.0537243	0.0001	0.0236347	0.104872	0.48128	0.0833276	0.1157	-3.11153	0.00149761	0.206974	down	yes
ENSMUSG00000093769	H3c14	ENSMUST00000177796;ENSMUST00000176059	GO:0000122(negative regulation of transcription by RNA polymerase II);GO:0000228(nuclear chromosome);GO:0000785(chromatin);GO:0000786(nucleosome);GO:0000788(nuclear nucleosome);GO:0003677(DNA binding);GO:0003682(chromatin binding);GO:0005515(protein binding);GO:0005634(nucleus);GO:0005654(nucleoplasm);GO:0005694(chromosome);GO:0006334(nucleosome assembly);GO:0006335(DNA replication-dependent nucl…	05034(Alcoholism);05202(Transcriptional misregulation in cancer);05322(Systemic lupus erythematosus);05322(Systemic lupus erythematosus)	K11253	NA	H3 clustered histone 14 [Source:MGI Symbol;Acc:MGI:2448355]	protein_coding	0.487851	0.48532	0.385042	1.27182	0.567771	2.03765	0.350304	-1.51332	0.0015372	0.210609	down	yes
ENSMUSG00000024869	Gm49405	ENSMUST00000155405	GO:0005739(mitochondrion);GO:0008150(biological_process);GO:0016787(hydrolase activity);GO:0046872(metal ion binding)	NA	NA	NA	predicted gene, 49405 [Source:MGI Symbol;Acc:MGI:6155029]	nonsense_mediated_decay	1.22827	0.856655	0.758658	1.50866	2.58327	1.63675	0.496377	-1.01049	0.0015549	0.210609	down	yes
ENSMUSG00000043168	4930426D05Rik	ENSMUST00000139804;ENSMUST00000132729;ENSMUST00000143378;ENSMUST00000144487	NA	NA	NA	NA	RIKEN cDNA 4930426D05 gene [Source:MGI Symbol;Acc:MGI:1921894]	antisense	0.0834148	0.206338	0.518022	0.838082	0.759549	1.05909	0.30405	-1.71762	0.00156313	0.210609	down	yes
ENSMUSG00000060284	Sp7	ENSMUST00000078508;ENSMUST00000229464;ENSMUST00000231100	GO:0000976(transcription regulatory region sequence-specific DNA binding);GO:0000978(RNA polymerase II cis-regulatory region sequence-specific DNA binding);GO:0000981(DNA-binding transcription factor activity, RNA polymerase II-specific);GO:0001228(DNA-binding transcription activator activity, RNA polymerase II-specific);GO:0001649(osteoblast differentiation);GO:0003676(nucleic acid binding);GO:0…	NA	K09197	NA	Sp7 transcription factor 7 [Source:MGI Symbol;Acc:MGI:2153568]	protein_coding;processed_transcript	0.315914	0.234347	0.45017	0.496846	1.76951	0.661531	0.34169	-1.54924	0.00157557	0.210609	down	yes
ENSMUSG00000043903	Zfp469	ENSMUST00000187142;ENSMUST00000055537	GO:0003674(molecular_function);GO:0003676(nucleic acid binding);GO:0005575(cellular_component);GO:0008150(biological_process);GO:0008150(biological_process)	NA	NA	NA	zinc finger protein 469 [Source:MGI Symbol;Acc:MGI:2684868]	protein_coding	0.0921249	0.122911	0.135398	0.342948	0.4184	0.133021	0.391824	-1.35172	0.00160239	0.210807	down	yes
ENSMUSG00000009293	Ube2g2	ENSMUST00000174510;ENSMUST00000174546;ENSMUST00000172813;ENSMUST00000173360;ENSMUST00000172772	GO:0000166(nucleotide binding);GO:0000209(protein polyubiquitination);GO:0004842(ubiquitin-protein transferase activity);GO:0005515(protein binding);GO:0005524(ATP binding);GO:0005783(endoplasmic reticulum);GO:0005811(lipid droplet);GO:0005829(cytosol);GO:0006511(ubiquitin-dependent protein catabolic process);GO:0016020(membrane);GO:0016021(integral component of membrane);GO:0016567(protein ubiqu…	04120(Ubiquitin mediated proteolysis);04141(Protein processing in endoplasmic reticulum);05012(Parkinson disease);05012(Parkinson disease)	K04555	EC:2.3.2.23	ubiquitin-conjugating enzyme E2G 2 [Source:MGI Symbol;Acc:MGI:1343188]	protein_coding;nonsense_mediated_decay;retained_intron	6.21478	7.18534	5.4691	16.7666	16.5336	5.46877	0.48671	-1.03887	0.0016029	0.210807	down	yes
ENSMUSG00000027820	Mme	ENSMUST00000194134;ENSMUST00000194150;ENSMUST00000194324;ENSMUST00000193805;ENSMUST00000194836;ENSMUST00000191633;ENSMUST00000029400;ENSMUST00000192002	GO:0001786(phosphatidylserine binding);GO:0001822(kidney development);GO:0001890(placenta development);GO:0004175(endopeptidase activity);GO:0004222(metalloendopeptidase activity);GO:0005737(cytoplasm);GO:0005769(early endosome);GO:0005802(trans-Golgi network);GO:0005886(plasma membrane);GO:0005903(brush border);GO:0006508(proteolysis);GO:0006518(peptide metabolic process);GO:0007568(aging);GO:00…	04614(Renin-angiotensin system);04640(Hematopoietic cell lineage);04974(Protein digestion and absorption);05010(Alzheimer disease);05010(Alzheimer disease)	K01389	EC:3.4.24.11	membrane metallo endopeptidase [Source:MGI Symbol;Acc:MGI:97004]	protein_coding;retained_intron	0.582138	0.482115	1.03777	0.265233	0.158805	0.451602	2.40055	1.26337	0.00167125	0.21531	up	yes
ENSMUSG00000006014	Prg4	ENSMUST00000164600;ENSMUST00000111902;ENSMUST00000161611;ENSMUST00000161320;ENSMUST00000111901;ENSMUST00000159035;ENSMUST00000006171;ENSMUST00000162367	GO:0005044(scavenger receptor activity);GO:0005576(extracellular region);GO:0006897(endocytosis);GO:0006955(immune response);GO:0030247(polysaccharide binding);GO:0030247(polysaccharide binding)	NA	NA	NA	proteoglycan 4 (megakaryocyte stimulating factor, articular superficial zone protein) [Source:MGI Symbol;Acc:MGI:1891344]	protein_coding	0.713653	1.1218	1.02648	2.21065	3.63462	0.970922	0.419873	-1.25198	0.00167674	0.21531	down	yes
ENSMUSG00000035274	Tpbg	ENSMUST00000006559;ENSMUST00000098500;ENSMUST00000185559	GO:0005515(protein binding);GO:0005737(cytoplasm);GO:0005783(endoplasmic reticulum);GO:0005886(plasma membrane);GO:0016020(membrane);GO:0016021(integral component of membrane);GO:0051965(positive regulation of synapse assembly);GO:0051965(positive regulation of synapse assembly)	NA	NA	NA	trophoblast glycoprotein [Source:MGI Symbol;Acc:MGI:1341264]	protein_coding;processed_transcript	1.71717	1.91344	0.683751	3.28166	2.44894	3.35606	0.474802	-1.0746	0.00169113	0.21546	down	yes
ENSMUSG00000088088	Rmrp	ENSMUST00000157463	NA	NA	NA	NA	RNA component of mitochondrial RNAase P [Source:MGI Symbol;Acc:MGI:97937]	ribozyme	1.14518	2.79314	0.653033	18.1254	1.46024	4.52469	0.190431	-2.39266	0.0017392	0.219867	down	yes
ENSMUSG00000009545	Kcnq1	ENSMUST00000009689;ENSMUST00000186488;ENSMUST00000186284;ENSMUST00000185383;ENSMUST00000186798;ENSMUST00000187213;ENSMUST00000186288	GO:0005216(ion channel activity);GO:0005244(voltage-gated ion channel activity);GO:0005249(voltage-gated potassium channel activity);GO:0005251(delayed rectifier potassium channel activity);GO:0005267(potassium channel activity);GO:0005516(calmodulin binding);GO:0005546(phosphatidylinositol-4,5-bisphosphate binding);GO:0005737(cytoplasm);GO:0005764(lysosome);GO:0005768(endosome);GO:0005769(early …	04261(Adrenergic signaling in cardiomyocytes);04725(Cholinergic synapse);04971(Gastric acid secretion);04972(Pancreatic secretion);04974(Protein digestion and absorption);04974(Protein digestion and absorption)	K04926	NA	potassium voltage-gated channel, subfamily Q, member 1 [Source:MGI Symbol;Acc:MGI:108083]	protein_coding	0.123445	0.0853271	0.118259	0.325575	0.279327	0.21821	0.397311	-1.33166	0.00200958	0.248275	down	yes
ENSMUSG00000042793	Lgr6	ENSMUST00000044828;ENSMUST00000139369;ENSMUST00000137968	GO:0003674(molecular_function);GO:0004930(G protein-coupled receptor activity);GO:0005515(protein binding);GO:0005615(extracellular space);GO:0005886(plasma membrane);GO:0007165(signal transduction);GO:0007186(G protein-coupled receptor signaling pathway);GO:0016020(membrane);GO:0016021(integral component of membrane);GO:0016055(Wnt signaling pathway);GO:0016500(protein-hormone receptor activity)…	04310(Wnt signaling pathway);04310(Wnt signaling pathway)	K08399	NA	leucine-rich repeat-containing G protein-coupled receptor 6 [Source:MGI Symbol;Acc:MGI:2441805]	protein_coding;processed_transcript	0.609865	0.307269	0.601362	0.938231	3.07454	0.525729	0.334581	-1.57957	0.00213582	0.259932	down	yes
ENSMUSG00000075576	Gm12359	ENSMUST00000139017;ENSMUST00000141696;ENSMUST00000153181	NA	NA	NA	NA	predicted gene 12359 [Source:MGI Symbol;Acc:MGI:3702436]	antisense	1.05117	0.756571	0.817083	0.342565	0.443959	0.32539	2.36064	1.23918	0.00230165	0.273981	up	yes
ENSMUSG00000080242	Atp6v0c-ps2	ENSMUST00000122373	NA	NA	NA	NA	ATPase, H+ transporting, lysosomal V0 subunit C, pseudogene 2 [Source:MGI Symbol;Acc:MGI:2151816]	processed_pseudogene	71.3783	14.4351	4.46225	5.07954	8.16308	8.84694	4.0868	2.03097	0.00235008	0.277719	up	yes
ENSMUSG00000116275	Zc3h11a	ENSMUST00000027736	GO:0000346(transcription export complex);GO:0003729(mRNA binding);GO:0016973(poly(A)+ mRNA export from nucleus);GO:0046872(metal ion binding);GO:0051028(mRNA transport)	NA	K22415	NA	zinc finger CCCH type containing 11A [Source:MGI Symbol;Acc:MGI:1917829]	protein_coding	0.03776	0.106815	0.095465	0.285345	0.839057	0.05265	0.203933	-2.29383	0.0023811	0.279359	down	yes
ENSMUSG00000045868	Gvin1	ENSMUST00000006667;ENSMUST00000183409	GO:0005525(GTP binding);GO:0005634(nucleus);GO:0005737(cytoplasm);GO:0005737(cytoplasm)	NA	NA	NA	GTPase, very large interferon inducible 1 [Source:MGI Symbol;Acc:MGI:1921808]	protein_coding	0.950602	0.524321	1.3092	0.407303	0.322435	0.577789	2.1293	1.09038	0.00246202	0.286791	up	yes
ENSMUSG00000021139	Gm20498	ENSMUST00000164386;ENSMUST00000168961;ENSMUST00000166664;ENSMUST00000110339;ENSMUST00000170958;ENSMUST00000171459	GO:0001937(negative regulation of endothelial cell proliferation);GO:0005515(protein binding);GO:0005737(cytoplasm);GO:0005739(mitochondrion);GO:0005741(mitochondrial outer membrane);GO:0005743(mitochondrial inner membrane);GO:0006605(protein targeting);GO:0006897(endocytosis);GO:0007028(cytoplasm organization);GO:0007266(Rho protein signal transduction);GO:0007268(chemical synaptic transmission)…	NA	K20057	NA	predicted gene 20498 [Source:MGI Symbol;Acc:MGI:5141963]	protein_coding;processed_transcript;nonsense_mediated_decay	1.0942	1.26397	0.366938	1.91637	1.89704	2.40037	0.438559	-1.18916	0.0029111	0.322953	down	yes
ENSMUSG00000052273	Dnah3	ENSMUST00000213149;ENSMUST00000208701;ENSMUST00000046993;ENSMUST00000208910;ENSMUST00000213993;ENSMUST00000209154	GO:0000166(nucleotide binding);GO:0003774(motor activity);GO:0003777(microtubule motor activity);GO:0005524(ATP binding);GO:0005737(cytoplasm);GO:0005856(cytoskeleton);GO:0005874(microtubule);GO:0005929(cilium);GO:0007018(microtubule-based movement);GO:0008569(ATP-dependent microtubule motor activity, minus-end-directed);GO:0030286(dynein complex);GO:0036156(inner dynein arm);GO:0042995(cell proj…	05016(Huntington disease);05016(Huntington disease)	K10408	NA	dynein, axonemal, heavy chain 3 [Source:MGI Symbol;Acc:MGI:2683040]	nonsense_mediated_decay;protein_coding;retained_intron	0.0702969	0.0113692	0.0958075	0.012039	0.0129333	0.020756	3.88104	1.95644	0.0030371	0.332409	up	yes
ENSMUSG00000046093	Hpcal4	ENSMUST00000059667;ENSMUST00000152194;ENSMUST00000136619;ENSMUST00000126995;ENSMUST00000106246	GO:0005246(calcium channel regulator activity);GO:0005509(calcium ion binding);GO:0007165(signal transduction);GO:0008022(protein C-terminus binding);GO:0008150(biological_process);GO:0019904(protein domain specific binding);GO:0046872(metal ion binding);GO:0046872(metal ion binding)	NA	NA	NA	hippocalcin-like 4 [Source:MGI Symbol;Acc:MGI:2157521]	protein_coding;processed_transcript	21.4915	24.2215	181.142	23.05	21.7439	24.549	3.27149	1.70995	0.00310278	0.3351	up	yes
ENSMUSG00000020738	Sumo2	ENSMUST00000153892;ENSMUST00000050672;ENSMUST00000140844;ENSMUST00000121185;ENSMUST00000118155;ENSMUST00000117589;ENSMUST00000021084	GO:0005515(protein binding);GO:0005634(nucleus);GO:0005654(nucleoplasm);GO:0016605(PML body);GO:0016925(protein sumoylation);GO:0019789(SUMO transferase activity);GO:0031386(protein tag);GO:0031625(ubiquitin protein ligase binding);GO:0032436(positive regulation of proteasomal ubiquitin-dependent protein catabolic process);GO:0033235(positive regulation of protein sumoylation);GO:0034613(cellular…	03013(RNA transport);05418(Fluid shear stress and atherosclerosis);05418(Fluid shear stress and atherosclerosis)	K12160	NA	small ubiquitin-like modifier 2 [Source:MGI Symbol;Acc:MGI:2158813]	protein_coding;retained_intron;nonsense_mediated_decay	4.12187	5.33816	18.927	23.2748	19.8905	22.6835	0.431095	-1.21392	0.00316546	0.339621	down	yes
ENSMUSG00000026393	Nek7	ENSMUST00000187407;ENSMUST00000027642;ENSMUST00000186017;ENSMUST00000191549	GO:0000166(nucleotide binding);GO:0000922(spindle pole);GO:0004672(protein kinase activity);GO:0004674(protein serine/threonine kinase activity);GO:0005515(protein binding);GO:0005524(ATP binding);GO:0005634(nucleus);GO:0005654(nucleoplasm);GO:0005737(cytoplasm);GO:0005815(microtubule organizing center);GO:0005856(cytoskeleton);GO:0006468(protein phosphorylation);GO:0016301(kinase activity);GO:00…	04621(NOD-like receptor signaling pathway);04621(NOD-like receptor signaling pathway)	K20876	EC:2.7.11.1	NIMA (never in mitosis gene a)-related expressed kinase 7 [Source:MGI Symbol;Acc:MGI:1890645]	protein_coding;retained_intron	6.24361	1.69608	2.02927	1.58501	1.56245	1.41389	2.18553	1.12798	0.00326014	0.347493	up	yes
ENSMUSG00000102997	Gm17244	ENSMUST00000192482;ENSMUST00000194481	NA	NA	NA	NA	predicted gene, 17244 [Source:MGI Symbol;Acc:MGI:4936878]	TEC	0.221005	0.128745	0.172781	0.389021	0.340945	0.509525	0.421569	-1.24616	0.00357331	0.365245	down	yes
ENSMUSG00000091957	Rps2-ps10	ENSMUST00000076842;ENSMUST00000170335	NA	NA	NA	NA	ribosomal protein S2, pseudogene 10 [Source:MGI Symbol;Acc:MGI:3645604]	transcribed_processed_pseudogene;processed_transcript	0.691204	1.95134	0.613139	8.44319	1.28249	2.12385	0.274752	-1.8638	0.00358347	0.365245	down	yes
ENSMUSG00000106086	Lef1os1	ENSMUST00000196419	NA	NA	NA	NA	LEF1 opposite strand RNA 1 [Source:MGI Symbol;Acc:MGI:5663489]	antisense	0.0001	0.040854	0.158082	0.165608	0.387499	0.53184	0.183452	-2.44652	0.00366806	0.369012	down	yes
ENSMUSG00000019865	Nmbr	ENSMUST00000020015;ENSMUST00000190114;ENSMUST00000187449;ENSMUST00000191238;ENSMUST00000186175;ENSMUST00000186382;ENSMUST00000188021;ENSMUST00000190751	GO:0004930(G protein-coupled receptor activity);GO:0004946(bombesin receptor activity);GO:0005829(cytosol);GO:0005886(plasma membrane);GO:0005887(integral component of plasma membrane);GO:0007165(signal transduction);GO:0007186(G protein-coupled receptor signaling pathway);GO:0007218(neuropeptide signaling pathway);GO:0008188(neuropeptide receptor activity);GO:0008528(G protein-coupled peptide re…	04080(Neuroactive ligand-receptor interaction);04080(Neuroactive ligand-receptor interaction)	K04168	NA	neuromedin B receptor [Source:MGI Symbol;Acc:MGI:1100525]	protein_coding;processed_transcript;retained_intron;nonsense_mediated_decay	1.87632	0.811962	1.06226	3.32818	1.30696	3.83155	0.442976	-1.1747	0.00413465	0.40376	down	yes
ENSMUSG00000097180	2700038G22Rik	ENSMUST00000181574;ENSMUST00000197551	NA	NA	NA	NA	RIKEN cDNA 2700038G22 gene [Source:MGI Symbol;Acc:MGI:1914444]	lincRNA	0.305017	0.478593	0.150098	0.637279	1.28295	0.601059	0.370331	-1.43311	0.00527443	0.483233	down	yes
ENSMUSG00000059713	Rcan3	ENSMUST00000132654;ENSMUST00000030606;ENSMUST00000156635	GO:0003676(nucleic acid binding);GO:0005737(cytoplasm);GO:0008597(calcium-dependent protein serine/threonine phosphatase regulator activity);GO:0019722(calcium-mediated signaling);GO:0019902(phosphatase binding);GO:0031013(troponin I binding);GO:0043666(regulation of phosphoprotein phosphatase activity);GO:0070884(regulation of calcineurin-NFAT signaling cascade);GO:0070884(regulation of calcineu…	NA	K17905	NA	regulator of calcineurin 3 [Source:MGI Symbol;Acc:MGI:1858220]	protein_coding	5.61575	1.41628	1.57086	5.44446	5.63788	7.78074	0.45607	-1.13267	0.00591088	0.521438	down	yes
ENSMUSG00000062563	Cys1	ENSMUST00000156453;ENSMUST00000173145;ENSMUST00000148477;ENSMUST00000172771;ENSMUST00000186602;ENSMUST00000074163;ENSMUST00000189849;ENSMUST00000163514	NA	NA	NA	NA	cystin 1 [Source:MGI Symbol;Acc:MGI:2177632]	protein_coding;nonsense_mediated_decay;processed_transcript	2.82049	2.9305	2.84426	0.605359	1.91008	1.76193	2.00947	1.00682	0.00601119	0.521438	up	yes
ENSMUSG00000013766	Ly6g6e	ENSMUST00000013910;ENSMUST00000172494;ENSMUST00000172959;ENSMUST00000172678	GO:0002029(desensitization of G protein-coupled receptor signaling pathway);GO:0004675(transmembrane receptor protein serine/threonine kinase activity);GO:0005886(plasma membrane);GO:0007178(transmembrane receptor protein serine/threonine kinase signaling pathway);GO:0009986(cell surface);GO:0016020(membrane);GO:0030549(acetylcholine receptor activator activity);GO:0033130(acetylcholine receptor …	NA	K06846	NA	lymphocyte antigen 6 complex, locus G6E [Source:MGI Symbol;Acc:MGI:1917524]	protein_coding	1.07402	0.717724	0.917116	2.51514	1.32299	1.96332	0.466929	-1.09873	0.00615453	0.531048	down	yes
ENSMUSG00000092595	Gm20427	ENSMUST00000168978;ENSMUST00000237448	NA	NA	NA	NA	predicted gene 20427 [Source:MGI Symbol;Acc:MGI:5141892]	retained_intron	1.92814	0.538661	0.791401	0.442931	0.597273	0.316716	2.40118	1.26374	0.00709527	0.592067	up	yes
ENSMUSG00000073415	Gm10501	ENSMUST00000151136	NA	NA	NA	NA	predicted gene 10501 [Source:MGI Symbol;Acc:MGI:3704476]	antisense	0.772425	0.350246	0.73292	0.912367	1.19798	2.02571	0.448638	-1.15638	0.00711585	0.592067	down	yes
ENSMUSG00000043441	Gpr149	ENSMUST00000058535;ENSMUST00000149007	GO:0001546(preantral ovarian follicle growth);GO:0001547(antral ovarian follicle growth);GO:0004930(G protein-coupled receptor activity);GO:0005886(plasma membrane);GO:0005887(integral component of plasma membrane);GO:0007165(signal transduction);GO:0007186(G protein-coupled receptor signaling pathway);GO:0007218(neuropeptide signaling pathway);GO:0016020(membrane);GO:0016021(integral component o…	NA	K08433	NA	G protein-coupled receptor 149 [Source:MGI Symbol;Acc:MGI:2443628]	protein_coding;retained_intron	0.169425	0.191646	0.273716	0.26099	0.290339	1.27861	0.34689	-1.52745	0.00771548	0.635475	down	yes
ENSMUSG00000046311	Zfp62	ENSMUST00000109197;ENSMUST00000061757;ENSMUST00000157023;ENSMUST00000136539;ENSMUST00000128932;ENSMUST00000180016;ENSMUST00000133150;ENSMUST00000109198;ENSMUST00000151228;ENSMUST00000136691;ENSMUST00000137061;ENSMUST00000150284	GO:0003676(nucleic acid binding);GO:0005634(nucleus);GO:0046872(metal ion binding);GO:0046872(metal ion binding)	NA	NA	NA	zinc finger protein 62 [Source:MGI Symbol;Acc:MGI:99662]	protein_coding;retained_intron;processed_transcript	0.959183	0.468202	0.556811	0.675879	5.24625	0.559405	0.306131	-1.70778	0.00800772	0.649701	down	yes
ENSMUSG00000103378	Gm37176	ENSMUST00000193300	NA	NA	NA	NA	predicted gene, 37176 [Source:MGI Symbol;Acc:MGI:5610404]	TEC	0.255753	0.17914	0.798353	0.130895	0.092093	0.205526	2.87796	1.52505	0.0084966	0.681215	up	yes
ENSMUSG00000084235	Gm15421	ENSMUST00000118224;ENSMUST00000051985	NA	NA	NA	NA	predicted gene 15421 [Source:MGI Symbol;Acc:MGI:3705475]	transcribed_processed_pseudogene;processed_transcript	1.27204	1.26951	1.55623	2.61331	2.57413	3.30129	0.482731	-1.05071	0.00878508	0.692111	down	yes
ENSMUSG00000075480	Gm10840	ENSMUST00000238639;ENSMUST00000100326	NA	NA	NA	NA	predicted gene 10840 [Source:MGI Symbol;Acc:MGI:3642918]	TEC	1.00371	1.65226	0.567984	0.559161	0.439836	0.21033	2.66591	1.41463	0.00882766	0.692123	up	yes
ENSMUSG00000079436	Kcnj13	ENSMUST00000113212;ENSMUST00000174179	GO:0005242(inward rectifier potassium channel activity);GO:0005244(voltage-gated ion channel activity);GO:0005886(plasma membrane);GO:0006811(ion transport);GO:0006813(potassium ion transport);GO:0016020(membrane);GO:0016021(integral component of membrane);GO:0034220(ion transmembrane transport);GO:0034765(regulation of ion transmembrane transport);GO:0071805(potassium ion transmembrane transport…	04974(Protein digestion and absorption);04974(Protein digestion and absorption)	K05006	NA	potassium inwardly-rectifying channel, subfamily J, member 13 [Source:MGI Symbol;Acc:MGI:3781032]	protein_coding	0.208838	0.786539	0.248625	0.660943	1.05282	1.7386	0.360334	-1.47259	0.00943007	0.721998	down	yes
ENSMUSG00000035208	Slfn8	ENSMUST00000038141;ENSMUST00000130822;ENSMUST00000131883;ENSMUST00000215239;ENSMUST00000108152;ENSMUST00000092838	GO:0000049(tRNA binding);GO:0000166(nucleotide binding);GO:0002376(immune system process);GO:0004518(nuclease activity);GO:0004519(endonuclease activity);GO:0004521(endoribonuclease activity);GO:0005524(ATP binding);GO:0005737(cytoplasm);GO:0008270(zinc ion binding);GO:0016075(rRNA catabolic process);GO:0016078(tRNA catabolic process);GO:0016787(hydrolase activity);GO:0046872(metal ion binding);G…	NA	NA	NA	schlafen 8 [Source:MGI Symbol;Acc:MGI:2672859]	protein_coding	0.676507	0.435489	0.743032	0.360255	0.270884	0.29334	2.00657	1.00473	0.00987875	0.745846	up	yes
ENSMUSG00000074151	Nlrc5	ENSMUST00000211816;ENSMUST00000183287;ENSMUST00000212220;ENSMUST00000053085;ENSMUST00000137032;ENSMUST00000183132;ENSMUST00000098489;ENSMUST00000212382;ENSMUST00000182409	GO:0000166(nucleotide binding);GO:0000978(RNA polymerase II cis-regulatory region sequence-specific DNA binding);GO:0002376(immune system process);GO:0005515(protein binding);GO:0005524(ATP binding);GO:0005634(nucleus);GO:0005737(cytoplasm);GO:0005813(centrosome);GO:0005829(cytosol);GO:0009617(response to bacterium);GO:0032088(negative regulation of NF-kappaB transcription factor activity);GO:003…	NA	K22615	NA	NLR family, CARD domain containing 5 [Source:MGI Symbol;Acc:MGI:3612191]	protein_coding;retained_intron;processed_transcript;nonsense_mediated_decay	0.308841	0.253282	0.404283	0.154069	0.118208	0.209983	2.00391	1.00282	0.0103341	0.766041	up	yes
ENSMUSG00000082536	Gm13456	ENSMUST00000118928	NA	NA	NA	NA	predicted gene 13456 [Source:MGI Symbol;Acc:MGI:3651389]	processed_pseudogene	7.41977	11.4564	18.2321	28.1407	9.31649	38.14	0.490868	-1.02659	0.0105197	0.770356	down	yes
ENSMUSG00000044250	Pced1b	ENSMUST00000059433;ENSMUST00000226615;ENSMUST00000226495;ENSMUST00000228521	GO:0003674(molecular_function);GO:0005575(cellular_component);GO:0008150(biological_process);GO:0008150(biological_process)	NA	NA	NA	PC-esterase domain containing 1B [Source:MGI Symbol;Acc:MGI:2446270]	protein_coding;processed_transcript	1.70652	2.2199	0.682786	0.393717	0.790989	0.848134	2.26737	1.18102	0.0107181	0.773413	up	yes
ENSMUSG00000091680	Klhdc7b	ENSMUST00000225666;ENSMUST00000166926	GO:0005515(protein binding);GO:0005515(protein binding)	NA	NA	NA	kelch domain containing 7B [Source:MGI Symbol;Acc:MGI:3648212]	protein_coding	0.240779	0.154255	0.375448	0.0978582	0.121941	0.115716	2.29641	1.19938	0.0112431	0.793997	up	yes
ENSMUSG00000026051	Ecrg4	ENSMUST00000027217	GO:0005184(neuropeptide hormone activity);GO:0005576(extracellular region);GO:0005615(extracellular space);GO:0005737(cytoplasm);GO:0005886(plasma membrane);GO:0007218(neuropeptide signaling pathway);GO:0007417(central nervous system development);GO:0008285(negative regulation of cell population proliferation);GO:0009611(response to wounding);GO:0016020(membrane);GO:0016324(apical plasma membrane…	NA	NA	NA	ECRG4 augurin precursor [Source:MGI Symbol;Acc:MGI:1926146]	protein_coding	0.416833	1.01845	0.591903	1.01271	1.63765	1.97129	0.438628	-1.18893	0.0113384	0.797014	down	yes
ENSMUSG00000082193	Rpl5-ps1	ENSMUST00000121367	NA	NA	NA	NA	ribosomal protein L5, pseudogene 1 [Source:MGI Symbol;Acc:MGI:3647110]	processed_pseudogene	1.22241	1.05133	0.32352	1.23226	1.54598	4.38337	0.362664	-1.46329	0.0114536	0.801656	down	yes
ENSMUSG00000028527	Ak4	ENSMUST00000106946;ENSMUST00000102780;ENSMUST00000151561;ENSMUST00000106945;ENSMUST00000133055;ENSMUST00000155749;ENSMUST00000131397	GO:0000166(nucleotide binding);GO:0001889(liver development);GO:0002082(regulation of oxidative phosphorylation);GO:0004017(adenylate kinase activity);GO:0004550(nucleoside diphosphate kinase activity);GO:0005524(ATP binding);GO:0005525(GTP binding);GO:0005737(cytoplasm);GO:0005739(mitochondrion);GO:0005759(mitochondrial matrix);GO:0006139(nucleobase-containing compound metabolic process);GO:0006…	00230(Purine metabolism);00730(Thiamine metabolism);00730(Thiamine metabolism)	K00939	EC:2.7.4.3	adenylate kinase 4 [Source:MGI Symbol;Acc:MGI:87979]	protein_coding;processed_transcript	1.8671	13.015	2.05803	2.575	2.40563	1.34159	2.67946	1.42194	0.0121615	0.847563	up	yes
ENSMUSG00000045288	Ush1g	ENSMUST00000103037	GO:0001917(photoreceptor inner segment);GO:0005515(protein binding);GO:0005737(cytoplasm);GO:0005829(cytosol);GO:0005856(cytoskeleton);GO:0005886(plasma membrane);GO:0007605(sensory perception of sound);GO:0015629(actin cytoskeleton);GO:0016020(membrane);GO:0030507(spectrin binding);GO:0032391(photoreceptor connecting cilium);GO:0036064(ciliary basal body);GO:0042472(inner ear morphogenesis);GO:0…	NA	K21878	NA	USH1 protein network component sans [Source:MGI Symbol;Acc:MGI:2450757]	protein_coding	0.093683	0.133265	0.184819	0.282267	0.609174	0.150113	0.395339	-1.33884	0.0122812	0.852264	down	yes
ENSMUSG00000029026	Trp73	ENSMUST00000239448;ENSMUST00000155642;ENSMUST00000105644;ENSMUST00000133533;ENSMUST00000105643;ENSMUST00000139634;ENSMUST00000097762;ENSMUST00000097763	GO:0000187(activation of MAPK activity);GO:0000785(chromatin);GO:0000976(transcription regulatory region sequence-specific DNA binding);GO:0000978(RNA polymerase II cis-regulatory region sequence-specific DNA binding);GO:0000981(DNA-binding transcription factor activity, RNA polymerase II-specific);GO:0001228(DNA-binding transcription activator activity, RNA polymerase II-specific);GO:0001822(kid…	04115(p53 signaling pathway);04390(Hippo signaling pathway);04722(Neurotrophin signaling pathway);05162(Measles);05162(Measles)	K10148	NA	transformation related protein 73 [Source:MGI Symbol;Acc:MGI:1336991]	protein_coding;nonsense_mediated_decay	0.0724873	0.100966	0.119465	0.215038	0.161365	0.23469	0.479335	-1.06089	0.0127001	0.870227	down	yes
ENSMUSG00000041406	BC055324	ENSMUST00000097493;ENSMUST00000045876;ENSMUST00000162949;ENSMUST00000161321;ENSMUST00000159617;ENSMUST00000160926	GO:0003674(molecular_function);GO:0005575(cellular_component);GO:0008150(biological_process);GO:0008150(biological_process)	NA	NA	NA	cDNA sequence BC055324 [Source:MGI Symbol;Acc:MGI:3590554]	protein_coding;processed_transcript;retained_intron;nonsense_mediated_decay	0.377668	0.21475	0.397432	0.130244	0.172823	0.168029	2.10117	1.07119	0.0130223	0.878684	up	yes
ENSMUSG00000105572	Gm43300	ENSMUST00000198540	NA	NA	NA	NA	predicted gene 43300 [Source:MGI Symbol;Acc:MGI:5663437]	TEC	0.89551	0.470682	0.901791	0.303001	0.334866	0.448462	2.08775	1.06195	0.013093	0.878684	up	yes
ENSMUSG00000112693	Gm5512	ENSMUST00000218013;ENSMUST00000220222	NA	NA	NA	NA	predicted gene 5512 [Source:MGI Symbol;Acc:MGI:3645436]	transcribed_unprocessed_pseudogene;processed_transcript	1.18226	1.11081	0.797439	0.428342	0.560735	0.545184	2.01433	1.0103	0.013189	0.881271	up	yes
ENSMUSG00000107928	Gm45140	ENSMUST00000204419;ENSMUST00000204169	GO:0000350(generation of catalytic spliceosome for second transesterification step);GO:0000389(mRNA 3'-splice site recognition);GO:0000974(Prp19 complex);GO:0005634(nucleus);GO:0071013(catalytic step 2 spliceosome);GO:0071014(post-mRNA release spliceosomal complex);GO:0071020(post-spliceosomal complex);GO:0071020(post-spliceosomal complex)	NA	NA	NA	predicted gene 45140 [Source:MGI Symbol;Acc:MGI:5753716]	nonsense_mediated_decay;protein_coding	0.16026	0.116544	0.463362	3.51472	0.155469	0.11768	0.195404	-2.35547	0.0132936	0.881271	down	yes
ENSMUSG00000016346	Kcnq2	ENSMUST00000103049;ENSMUST00000149964;ENSMUST00000049792;ENSMUST00000103047;ENSMUST00000103048;ENSMUST00000103050;ENSMUST00000016491;ENSMUST00000145861;ENSMUST00000140789;ENSMUST00000129073;ENSMUST00000144592;ENSMUST00000103051;ENSMUST00000139458;ENSMUST00000123336;ENSMUST00000154164;ENSMUST00000197015;ENSMUST00000152099;ENSMUST00000129361;ENSMUST00000129695;ENSMUST00000081528;ENSMUST00000197599	GO:0005216(ion channel activity);GO:0005244(voltage-gated ion channel activity);GO:0005249(voltage-gated potassium channel activity);GO:0005267(potassium channel activity);GO:0005516(calmodulin binding);GO:0005886(plasma membrane);GO:0005887(integral component of plasma membrane);GO:0006811(ion transport);GO:0006813(potassium ion transport);GO:0008076(voltage-gated potassium channel complex);GO:0…	04725(Cholinergic synapse);04725(Cholinergic synapse)	K04927	NA	potassium voltage-gated channel, subfamily Q, member 2 [Source:MGI Symbol;Acc:MGI:1309503]	protein_coding;retained_intron;processed_transcript	6.42233	7.28029	6.73173	30.2036	7.1872	5.81079	0.473	-1.08009	0.0139778	0.908988	down	yes
ENSMUSG00000026582	Sele	ENSMUST00000027874	GO:0002092(positive regulation of receptor internalization);GO:0004888(transmembrane signaling receptor activity);GO:0005509(calcium ion binding);GO:0005615(extracellular space);GO:0005886(plasma membrane);GO:0005887(integral component of plasma membrane);GO:0005901(caveola);GO:0005905(clathrin-coated pit);GO:0007155(cell adhesion);GO:0007157(heterophilic cell-cell adhesion via plasma membrane ce…	04514(Cell adhesion molecules (CAMs));04668(TNF signaling pathway);04933(AGE-RAGE signaling pathway in diabetic complications);05143(African trypanosomiasis);05144(Malaria);05418(Fluid shear stress and atherosclerosis)	K06494	NA	selectin, endothelial cell [Source:MGI Symbol;Acc:MGI:98278]	protein_coding	0.165477	0.037824	0.061751	0.065798	0.480048	0.309858	0.309747	-1.69084	0.0139904	0.908988	down	yes
ENSMUSG00000031111	Igsf1	ENSMUST00000033442;ENSMUST00000114893;ENSMUST00000072037;ENSMUST00000114891;ENSMUST00000135492	GO:0005576(extracellular region);GO:0006355(regulation of transcription, DNA-templated);GO:0015026(coreceptor activity);GO:0016020(membrane);GO:0016021(integral component of membrane);GO:0032926(negative regulation of activin receptor signaling pathway);GO:0034711(inhibin binding);GO:0038102(activin receptor antagonist activity);GO:0038102(activin receptor antagonist activity)	NA	NA	NA	immunoglobulin superfamily, member 1 [Source:MGI Symbol;Acc:MGI:2147913]	protein_coding;processed_transcript	0.0827489	0.176582	0.179316	0.272008	0.219992	0.440724	0.470286	-1.08839	0.0142859	0.920845	down	yes
ENSMUSG00000020914	Top2a	ENSMUST00000068031;ENSMUST00000129777;ENSMUST00000139730;ENSMUST00000154332;ENSMUST00000139460;ENSMUST00000151997;ENSMUST00000144318	GO:0000166(nucleotide binding);GO:0000228(nuclear chromosome);GO:0000287(magnesium ion binding);GO:0000712(resolution of meiotic recombination intermediates);GO:0000775(chromosome, centromeric region);GO:0000793(condensed chromosome);GO:0000819(sister chromatid segregation);GO:0002244(hematopoietic progenitor cell differentiation);GO:0003677(DNA binding);GO:0003682(chromatin binding);GO:0003916(D…	01524(Platinum drug resistance);01524(Platinum drug resistance)	K03164	EC:5.6.2.2	topoisomerase (DNA) II alpha [Source:MGI Symbol;Acc:MGI:98790]	protein_coding;processed_transcript	0.236902	0.0244407	0.200146	0.041306	0.0218653	0.0753535	3.33145	1.73615	0.0145669	0.9288	up	yes
ENSMUSG00000022674	Ube2v2	ENSMUST00000229859;ENSMUST00000115776;ENSMUST00000115777;ENSMUST00000229244;ENSMUST00000118236;ENSMUST00000096234	GO:0000209(protein polyubiquitination);GO:0000729(DNA double-strand break processing);GO:0005515(protein binding);GO:0005634(nucleus);GO:0005654(nucleoplasm);GO:0006301(postreplication repair);GO:0010976(positive regulation of neuron projection development);GO:0031372(UBC13-MMS2 complex);GO:0032436(positive regulation of proteasomal ubiquitin-dependent protein catabolic process);GO:0042275(error-…	NA	K10704	NA	ubiquitin-conjugating enzyme E2 variant 2 [Source:MGI Symbol;Acc:MGI:1917870]	nonsense_mediated_decay;protein_coding;retained_intron	6.95832	7.55532	7.31021	0.842084	6.85645	1.99687	2.25095	1.17053	0.0160622	0.966615	up	yes
ENSMUSG00000056904	Gm5620	ENSMUST00000077991	NA	NA	NA	NA	predicted gene 5620 [Source:MGI Symbol;Acc:MGI:3647798]	processed_pseudogene	1.03687	1.13285	1.73251	5.55112	1.63591	1.50793	0.448793	-1.15588	0.0169424	0.995874	down	yes
ENSMUSG00000021175	Cdca7l	ENSMUST00000021592;ENSMUST00000177339;ENSMUST00000176499;ENSMUST00000176735	GO:0001650(fibrillar center);GO:0005634(nucleus);GO:0005654(nucleoplasm);GO:0005730(nucleolus);GO:0005737(cytoplasm);GO:0005829(cytosol);GO:0006355(regulation of transcription, DNA-templated);GO:0008284(positive regulation of cell population proliferation);GO:0008284(positive regulation of cell population proliferation)	NA	NA	NA	cell division cycle associated 7 like [Source:MGI Symbol;Acc:MGI:2384982]	protein_coding;processed_transcript	0.241323	0.150796	0.107967	0.297893	0.447305	0.306859	0.475341	-1.07297	0.0170112	0.995874	down	yes
ENSMUSG00000096351	Samd11	ENSMUST00000179919;ENSMUST00000220030;ENSMUST00000218788;ENSMUST00000219310;ENSMUST00000219393;ENSMUST00000218230;ENSMUST00000220228;ENSMUST00000217934;ENSMUST00000219866	GO:0000122(negative regulation of transcription by RNA polymerase II);GO:0003682(chromatin binding);GO:0005515(protein binding);GO:0005634(nucleus);GO:0032093(SAM domain binding);GO:0042393(histone binding);GO:0042731(PH domain binding);GO:0043621(protein self-association);GO:0045892(negative regulation of transcription, DNA-templated);GO:0045892(negative regulation of transcription, DNA-template…	NA	NA	NA	sterile alpha motif domain containing 11 [Source:MGI Symbol;Acc:MGI:2446220]	protein_coding;retained_intron	0.191165	0.0828256	0.250473	0.318351	0.264073	0.593456	0.446018	-1.16483	0.0173576	1	down	yes
ENSMUSG00000039543	Cfap70	ENSMUST00000056073;ENSMUST00000143940;ENSMUST00000141432;ENSMUST00000022349;ENSMUST00000022348;ENSMUST00000148692	GO:0003341(cilium movement);GO:0003674(molecular_function);GO:0005515(protein binding);GO:0005737(cytoplasm);GO:0005856(cytoskeleton);GO:0005929(cilium);GO:0005930(axoneme);GO:0031514(motile cilium);GO:0036064(ciliary basal body);GO:0036126(sperm flagellum);GO:0036157(outer dynein arm);GO:0042995(cell projection);GO:0060271(cilium assembly);GO:0060271(cilium assembly)	NA	NA	NA	cilia and flagella associated protein 70 [Source:MGI Symbol;Acc:MGI:1923920]	protein_coding;retained_intron;processed_transcript	0.233636	0.320234	0.356924	0.0657994	0.150132	0.200218	2.18863	1.13003	0.0175899	1	up	yes
ENSMUSG00000097121	D130020L05Rik	ENSMUST00000222895;ENSMUST00000221614;ENSMUST00000180800;ENSMUST00000221044;ENSMUST00000220889	NA	NA	NA	NA	RIKEN cDNA D130020L05 gene [Source:MGI Symbol;Acc:MGI:2450270]	antisense	0.345686	0.24384	0.589092	1.31333	0.544949	0.617807	0.476001	-1.07096	0.0183535	1	down	yes
ENSMUSG00000057596	Trim30d	ENSMUST00000071069;ENSMUST00000141063;ENSMUST00000033211	GO:0000209(protein polyubiquitination);GO:0004842(ubiquitin-protein transferase activity);GO:0005515(protein binding);GO:0005634(nucleus);GO:0005654(nucleoplasm);GO:0005737(cytoplasm);GO:0005829(cytosol);GO:0006914(autophagy);GO:0008270(zinc ion binding);GO:0010468(regulation of gene expression);GO:0010508(positive regulation of autophagy);GO:0016567(protein ubiquitination);GO:0019901(protein kin…	05170(Human immunodeficiency virus 1 infection);05170(Human immunodeficiency virus 1 infection)	K10648	EC:2.3.2.27	tripartite motif-containing 30D [Source:MGI Symbol;Acc:MGI:3035181]	protein_coding	0.557893	0.49869	0.735841	0.396846	0.321024	0.173662	2.0105	1.00755	0.0185683	1	up	yes
ENSMUSG00000082062	Ftl2-ps	ENSMUST00000118517	NA	NA	NA	NA	ferritin light polypeptide 2, pseudogene [Source:MGI Symbol;Acc:MGI:95590]	processed_pseudogene	0.699996	1.15468	1.07969	2.64596	1.66123	1.58387	0.498105	-1.00548	0.0205659	1	down	yes
ENSMUSG00000054752	Fsd1l	ENSMUST00000132151;ENSMUST00000163067;ENSMUST00000129648;ENSMUST00000162270;ENSMUST00000107643;ENSMUST00000180164;ENSMUST00000159415	GO:0003674(molecular_function);GO:0005515(protein binding);GO:0005575(cellular_component);GO:0008150(biological_process);GO:0008150(biological_process)	NA	NA	NA	fibronectin type III and SPRY domain containing 1-like [Source:MGI Symbol;Acc:MGI:2442443]	protein_coding;nonsense_mediated_decay;retained_intron	2.82519	0.516992	0.582439	0.325126	0.929676	0.315552	2.4992	1.32147	0.0207472	1	up	yes
ENSMUSG00000086324	Gm15564	ENSMUST00000173605;ENSMUST00000144134;ENSMUST00000174085	NA	NA	NA	NA	predicted gene 15564 [Source:MGI Symbol;Acc:MGI:3783013]	antisense	2.67785	4.20283	3.32353	48.7374	3.73071	0.190903	0.193779	-2.36752	0.0221182	1	down	yes
ENSMUSG00000040856	Dlk1	ENSMUST00000109842;ENSMUST00000109844;ENSMUST00000173539;ENSMUST00000174539;ENSMUST00000124293;ENSMUST00000109846;ENSMUST00000056110;ENSMUST00000109843;ENSMUST00000109841;ENSMUST00000173812	GO:0005509(calcium ion binding);GO:0005615(extracellular space);GO:0016020(membrane);GO:0016021(integral component of membrane);GO:0030154(cell differentiation);GO:0045746(negative regulation of Notch signaling pathway);GO:0045746(negative regulation of Notch signaling pathway)	NA	NA	NA	delta like non-canonical Notch ligand 1 [Source:MGI Symbol;Acc:MGI:94900]	protein_coding;retained_intron	0.0903498	0.0463681	0.103548	0.115392	0.216101	0.181806	0.468082	-1.09517	0.0221395	1	down	yes
ENSMUSG00000069793	Slfn9	ENSMUST00000038211;ENSMUST00000138797;ENSMUST00000092840	GO:0000049(tRNA binding);GO:0000166(nucleotide binding);GO:0004518(nuclease activity);GO:0004519(endonuclease activity);GO:0004521(endoribonuclease activity);GO:0005524(ATP binding);GO:0005634(nucleus);GO:0005737(cytoplasm);GO:0008270(zinc ion binding);GO:0016787(hydrolase activity);GO:0046872(metal ion binding);GO:0051607(defense response to virus);GO:0090305(nucleic acid phosphodiester bond hyd…	NA	NA	NA	schlafen 9 [Source:MGI Symbol;Acc:MGI:2445121]	protein_coding	0.231489	0.107259	0.173565	0.0729196	0.0396932	0.116427	2.23679	1.16143	0.0229694	1	up	yes
ENSMUSG00000006179	Prss16	ENSMUST00000223857;ENSMUST00000130585;ENSMUST00000129665;ENSMUST00000006341;ENSMUST00000150547	GO:0005764(lysosome);GO:0005768(endosome);GO:0006508(proteolysis);GO:0008233(peptidase activity);GO:0008236(serine-type peptidase activity);GO:0008239(dipeptidyl-peptidase activity);GO:0016787(hydrolase activity);GO:0031410(cytoplasmic vesicle);GO:0031410(cytoplasmic vesicle)	NA	K09649	EC:3.4.-.-	protease, serine 16 (thymus) [Source:MGI Symbol;Acc:MGI:1859181]	retained_intron;processed_transcript;protein_coding	0.508803	0.365012	0.19277	0.232564	0.159309	0.0758311	2.28047	1.18933	0.0236586	1	up	yes
ENSMUSG00000031821	Gins2	ENSMUST00000034278;ENSMUST00000155609;ENSMUST00000146526;ENSMUST00000126094	GO:0000727(double-strand break repair via break-induced replication);GO:0000811(GINS complex);GO:0005634(nucleus);GO:0006260(DNA replication);GO:0031298(replication fork protection complex);GO:0032508(DNA duplex unwinding);GO:0043138(3'-5' DNA helicase activity);GO:0043138(3'-5' DNA helicase activity)	NA	K10733	NA	GINS complex subunit 2 (Psf2 homolog) [Source:MGI Symbol;Acc:MGI:1921019]	protein_coding;retained_intron;processed_transcript	0.173126	0.107763	0.0969601	0.114324	0.280651	0.49144	0.426266	-1.23017	0.0238038	1	down	yes
ENSMUSG00000064352	mt-Ts1	ENSMUST00000082403	NA	NA	NA	NA	mitochondrially encoded tRNA serine 1 [Source:MGI Symbol;Acc:MGI:102475]	Mt_tRNA	15.4272	5.58534	9.21394	19.3316	16.8069	25.4545	0.490746	-1.02695	0.0260632	1	down	yes
ENSMUSG00000095159	Tubb4b-ps1	ENSMUST00000179460	NA	NA	NA	NA	tubulin, beta 4B class IVB, pseudogene 1 [Source:MGI Symbol;Acc:MGI:3642800]	processed_pseudogene	1.35811	1.94962	1.02425	7.74768	1.71068	1.11376	0.409755	-1.28717	0.0262928	1	down	yes
ENSMUSG00000110277	Gm45871	ENSMUST00000211710;ENSMUST00000210766;ENSMUST00000209969;ENSMUST00000209821	GO:0003676(nucleic acid binding);GO:0003700(DNA-binding transcription factor activity);GO:0005634(nucleus);GO:0006355(regulation of transcription, DNA-templated);GO:0043565(sequence-specific DNA binding);GO:0046872(metal ion binding);GO:0046872(metal ion binding)	NA	NA	NA	predicted gene 45871 [Source:MGI Symbol;Acc:MGI:5804986]	protein_coding;processed_transcript;retained_intron	0.550436	2.8223	0.918777	2.95484	2.69279	3.1285	0.488999	-1.0321	0.0272865	1	down	yes
ENSMUSG00000034731	Dgkh	ENSMUST00000226342;ENSMUST00000228362;ENSMUST00000074729;ENSMUST00000227820;ENSMUST00000227767;ENSMUST00000227537	GO:0000166(nucleotide binding);GO:0003951(NAD+ kinase activity);GO:0004143(diacylglycerol kinase activity);GO:0005515(protein binding);GO:0005524(ATP binding);GO:0005737(cytoplasm);GO:0005768(endosome);GO:0005856(cytoskeleton);GO:0005886(plasma membrane);GO:0006654(phosphatidic acid biosynthetic process);GO:0007165(signal transduction);GO:0007205(protein kinase C-activating G protein-coupled rece…	00561(Glycerolipid metabolism);00564(Glycerophospholipid metabolism);04070(Phosphatidylinositol signaling system);04072(Phospholipase D signaling pathway);05231(Choline metabolism in cancer);05231(Choline metabolism in cancer)	K00901	EC:2.7.1.107	diacylglycerol kinase, eta [Source:MGI Symbol;Acc:MGI:2444188]	protein_coding;processed_transcript;nonsense_mediated_decay	4.77362	0.139259	6.98704	1.46195	0.180188	1.52971	3.75174	1.90756	0.0296851	1	up	yes
ENSMUSG00000104882	Gm43096	ENSMUST00000196173	NA	NA	NA	NA	predicted gene 43096 [Source:MGI Symbol;Acc:MGI:5663233]	processed_pseudogene	1.58822	3.62338	3.33568	1.96377	1.24536	0.859807	2.10062	1.07082	0.0299423	1	up	yes
ENSMUSG00000052861	Dnah6	ENSMUST00000064948;ENSMUST00000114040;ENSMUST00000204053;ENSMUST00000114038	GO:0000166(nucleotide binding);GO:0003341(cilium movement);GO:0003774(motor activity);GO:0003777(microtubule motor activity);GO:0005524(ATP binding);GO:0005737(cytoplasm);GO:0005856(cytoskeleton);GO:0005874(microtubule);GO:0005929(cilium);GO:0007018(microtubule-based movement);GO:0008569(ATP-dependent microtubule motor activity, minus-end-directed);GO:0030286(dynein complex);GO:0036156(inner dyne…	05016(Huntington disease);05016(Huntington disease)	K10408	NA	dynein, axonemal, heavy chain 6 [Source:MGI Symbol;Acc:MGI:107744]	protein_coding;retained_intron	0.0841888	0.0172994	0.167692	0.0243995	0.0477332	0.0295341	2.64767	1.40472	0.030724	1	up	yes
ENSMUSG00000116145	5730521K06Rik	ENSMUST00000230081	NA	NA	NA	NA	RIKEN cDNA 5730521K06 gene [Source:MGI Symbol;Acc:MGI:1917889]	TEC	2.29755	0.634156	2.01512	0.681507	0.952131	0.830278	2.00771	1.00555	0.0333218	1	up	yes
ENSMUSG00000040717	Il17rd	ENSMUST00000035336;ENSMUST00000223942;ENSMUST00000226105;ENSMUST00000225829;ENSMUST00000225146	GO:0000139(Golgi membrane);GO:0003676(nucleic acid binding);GO:0005654(nucleoplasm);GO:0005794(Golgi apparatus);GO:0005886(plasma membrane);GO:0010719(negative regulation of epithelial to mesenchymal transition);GO:0016020(membrane);GO:0016021(integral component of membrane);GO:0019221(cytokine-mediated signaling pathway);GO:0030368(interleukin-17 receptor activity);GO:0030512(negative regulation…	NA	K05167	NA	interleukin 17 receptor D [Source:MGI Symbol;Acc:MGI:2159727]	protein_coding;processed_transcript	0.579651	0.122396	0.099604	0.583366	0.562984	0.597041	0.459823	-1.12085	0.0336531	1	down	yes
ENSMUSG00000022129	Dct	ENSMUST00000022725;ENSMUST00000227850;ENSMUST00000228925;ENSMUST00000228548	GO:0002052(positive regulation of neuroblast proliferation);GO:0004167(dopachrome isomerase activity);GO:0005737(cytoplasm);GO:0005829(cytosol);GO:0005886(plasma membrane);GO:0006583(melanin biosynthetic process from tyrosine);GO:0009637(response to blue light);GO:0016020(membrane);GO:0016021(integral component of membrane);GO:0016491(oxidoreductase activity);GO:0016853(isomerase activity);GO:002…	00350(Tyrosine metabolism);04916(Melanogenesis);04916(Melanogenesis)	K01827	EC:5.3.3.12	dopachrome tautomerase [Source:MGI Symbol;Acc:MGI:102563]	protein_coding;retained_intron;processed_transcript	0.0417254	0.044842	0.240014	0.0403524	0.767274	0.297559	0.295499	-1.75877	0.033845	1	down	yes
ENSMUSG00000118506	1700094D03Rik	ENSMUST00000029551;ENSMUST00000238911	GO:0003674(molecular_function);GO:0005575(cellular_component);GO:0008150(biological_process);GO:0008150(biological_process)	NA	NA	NA	RIKEN cDNA 1700094D03 gene [Source:MGI Symbol;Acc:MGI:1920795]	protein_coding	0.244737	1.18908	0.363189	0.997174	1.2019	1.56162	0.47784	-1.0654	0.0338942	1	down	yes
ENSMUSG00000100162	Gm20687	ENSMUST00000185121;ENSMUST00000183822;ENSMUST00000183993	NA	NA	NA	NA	predicted gene 20687 [Source:MGI Symbol;Acc:MGI:5313134]	antisense	0.139174	0.171363	0.293267	0.646419	0.233595	0.331852	0.498243	-1.00508	0.0340031	1	down	yes
ENSMUSG00000073640	Rpl27-ps3	ENSMUST00000097682	NA	NA	NA	NA	ribosomal protein L27, pseudogene 3 [Source:MGI Symbol;Acc:MGI:3646174]	processed_pseudogene	1.37115	1.7698	3.4407	1.29183	10.5761	4.29532	0.407197	-1.2962	0.0354742	1	down	yes
ENSMUSG00000047515	BC049715	ENSMUST00000205058;ENSMUST00000163640;ENSMUST00000052702;ENSMUST00000204086;ENSMUST00000203499	GO:0003674(molecular_function);GO:0005575(cellular_component);GO:0008150(biological_process);GO:0008150(biological_process)	NA	NA	NA	cDNA sequence BC049715 [Source:MGI Symbol;Acc:MGI:3605234]	retained_intron;protein_coding	0.0955444	0.335487	0.0769151	0.148995	0.364042	0.763413	0.397937	-1.32939	0.0357273	1	down	yes
ENSMUSG00000113622	Gm49749	ENSMUST00000223212	NA	NA	NA	NA	predicted gene, 49749 [Source:MGI Symbol;Acc:MGI:6215244]	lincRNA	0.171946	0.214017	2.37342	0.224386	4.78974	6.52304	0.239173	-2.06387	0.0359491	1	down	yes
ENSMUSG00000115100	Gm34934	ENSMUST00000228024;ENSMUST00000227016;ENSMUST00000228370	NA	NA	NA	NA	predicted gene, 34934 [Source:MGI Symbol;Acc:MGI:5594093]	lincRNA	0.060525	0.107166	0.0393063	0.198111	0.0583226	0.209166	0.444581	-1.16948	0.0389157	1	down	yes
ENSMUSG00000043801	Oaz1-ps	ENSMUST00000052440	NA	NA	NA	NA	ornithine decarboxylase antizyme 1, pseudogene [Source:MGI Symbol;Acc:MGI:108188]	processed_pseudogene	1.52924	3.34723	7.2979	1.618	1.62182	2.5479	2.10349	1.07278	0.0390028	1	up	yes
ENSMUSG00000116048	Septin2	ENSMUST00000168776;ENSMUST00000179353;ENSMUST00000172165	GO:0000145(exocyst);GO:0000166(nucleotide binding);GO:0000775(chromosome, centromeric region);GO:0000776(kinetochore);GO:0000777(condensed chromosome kinetochore);GO:0002036(regulation of L-glutamate import across plasma membrane);GO:0003924(GTPase activity);GO:0005515(protein binding);GO:0005525(GTP binding);GO:0005634(nucleus);GO:0005654(nucleoplasm);GO:0005694(chromosome);GO:0005737(cytoplasm)…	05100(Bacterial invasion of epithelial cells);05100(Bacterial invasion of epithelial cells)	K16942	NA	septin 2 [Source:MGI Symbol;Acc:MGI:97298]	protein_coding	13.1471	1.06691	2.31772	10.9756	12.2231	15.2705	0.429739	-1.21847	0.0419742	1	down	yes
ENSMUSG00000089837	Npcd	ENSMUST00000023060;ENSMUST00000089299	GO:0005634(nucleus);GO:0005737(cytoplasm);GO:0005829(cytosol);GO:0009898(cytoplasmic side of plasma membrane);GO:0019904(protein domain specific binding);GO:0030175(filopodium);GO:0030425(dendrite);GO:0030426(growth cone);GO:0043025(neuronal cell body);GO:0043025(neuronal cell body)	NA	NA	NA	neuronal pentraxin chromo domain [Source:MGI Symbol;Acc:MGI:3845555]	protein_coding	0.48959	0.0001	0.0001	0.762789	1.79721	0.302438	0.171109	-2.54701	0.0423123	1	down	yes
ENSMUSG00000095042	Gm12537	ENSMUST00000119266	NA	NA	NA	NA	predicted gene 12537 [Source:MGI Symbol;Acc:MGI:3650720]	processed_pseudogene	1.35992	1.9438	2.01146	8.44431	1.97217	1.27094	0.454779	-1.13676	0.0424251	1	down	yes
ENSMUSG00000059647	Cbx3-ps7	ENSMUST00000081455	NA	NA	NA	NA	chromobox 3, pseudogene 7 [Source:MGI Symbol;Acc:MGI:3704187]	processed_pseudogene	0.983256	1.52099	3.14625	2.3816	2.16328	7.83016	0.456604	-1.13098	0.0431334	1	down	yes
ENSMUSG00000020102	Slc16a7	ENSMUST00000210780;ENSMUST00000105257;ENSMUST00000210069;ENSMUST00000209246;ENSMUST00000063318;ENSMUST00000211781	GO:0005737(cytoplasm);GO:0005886(plasma membrane);GO:0005887(integral component of plasma membrane);GO:0008028(monocarboxylic acid transmembrane transporter activity);GO:0015129(lactate transmembrane transporter activity);GO:0015293(symporter activity);GO:0015718(monocarboxylic acid transport);GO:0016020(membrane);GO:0016021(integral component of membrane);GO:0022857(transmembrane transporter act…	NA	K08184	NA	solute carrier family 16 (monocarboxylic acid transporters), member 7 [Source:MGI Symbol;Acc:MGI:1330284]	protein_coding;processed_transcript	0.501841	0.47505	0.747302	0.478445	0.471249	2.57624	0.489004	-1.03208	0.0439819	1	down	yes
ENSMUSG00000104713	Gbp6	ENSMUST00000200045;ENSMUST00000196520;ENSMUST00000199944	GO:0003924(GTPase activity);GO:0005525(GTP binding);GO:0009617(response to bacterium);GO:0020005(symbiont-containing vacuole membrane);GO:0031410(cytoplasmic vesicle);GO:0035458(cellular response to interferon-beta);GO:0042832(defense response to protozoan);GO:0044406(adhesion of symbiont to host);GO:0050830(defense response to Gram-positive bacterium);GO:0071222(cellular response to lipopolysacc…	NA	K20908	NA	guanylate binding protein 6 [Source:MGI Symbol;Acc:MGI:2140937]	nonsense_mediated_decay;protein_coding;retained_intron	0.586349	0.488057	0.866262	0.278406	0.556133	0.0681887	2.14978	1.10419	0.0455576	1	up	yes
ENSMUSG00000030549	Rhcg	ENSMUST00000032766;ENSMUST00000161084;ENSMUST00000172788	GO:0005886(plasma membrane);GO:0005887(integral component of plasma membrane);GO:0006873(cellular ion homeostasis);GO:0006885(regulation of pH);GO:0008519(ammonium transmembrane transporter activity);GO:0009925(basal plasma membrane);GO:0015696(ammonium transport);GO:0016020(membrane);GO:0016021(integral component of membrane);GO:0016323(basolateral plasma membrane);GO:0016324(apical plasma membr…	NA	K06580	NA	Rhesus blood group-associated C glycoprotein [Source:MGI Symbol;Acc:MGI:1888517]	protein_coding	0.203776	0.210533	0.301377	0.199296	0.834214	0.434336	0.487575	-1.0363	0.0474636	1	down	yes
ENSMUSG00000102969	Gm33366	ENSMUST00000195583	NA	NA	NA	NA	predicted gene, 33366 [Source:MGI Symbol;Acc:MGI:5592525]	TEC	0.136744	0.118237	0.293422	0.743867	0.189009	0.248081	0.464372	-1.10665	0.0492635	1	down	yes

## Sheet: aging DEGs-PFC
gene_id	gene_name	transcript_id	GO	KEGG	KO_ENTRY	EC	Description	trans_type	FPKM.NC1_4PFC	FPKM.NC2_5PFC	FPKM.NC3_1PFC	FPKM.NA3_1PFC	FPKM.NA3_3PFC	FPKM.NA3_4PFC	fc	log2(fc)	pval	qval	regulation	significant
ENSMUSG00000086753	Gm15751	ENSMUST00000134552	NA	NA	NA	NA	predicted gene 15751 [Source:MGI Symbol;Acc:MGI:3783193]	sense_overlapping	2.25383	1.95575	2.51827	0.0001	0.0001	0.0001	22426.2	14.4529	4.86869e-48	7.91454e-44	up	yes
ENSMUSG00000100801	Gm15459	ENSMUST00000117405	NA	NA	NA	NA	predicted gene 15459 [Source:MGI Symbol;Acc:MGI:3705702]	processed_pseudogene	19.5327	18.3087	19.1529	62.6306	98.0401	80.314	0.236506	-2.08005	7.5637e-35	6.14777e-31	down	yes
ENSMUSG00000095675	Ccl21b	ENSMUST00000178864	GO:0002548(monocyte chemotaxis);GO:0005125(cytokine activity);GO:0005576(extracellular region);GO:0005615(extracellular space);GO:0006935(chemotaxis);GO:0006954(inflammatory response);GO:0006955(immune response);GO:0007186(G protein-coupled receptor signaling pathway);GO:0008009(chemokine activity);GO:0009897(external side of plasma membrane);GO:0030593(neutrophil chemotaxis);GO:0030595(leukocyte…	04060(Cytokine-cytokine receptor interaction);04062(Chemokine signaling pathway);04064(NF-kappa B signaling pathway)	K16062	NA	chemokine (C-C motif) ligand 21B (leucine) [Source:MGI Symbol;Acc:MGI:1349182]	protein_coding	0.0001	0.0001	0.0001	2.45573	1.35007	2.55931	4.71319e-05	-14.3729	1.09908e-28	5.95557e-25	down	yes
ENSMUSG00000021130	Galnt16	ENSMUST00000021558;ENSMUST00000219993;ENSMUST00000217926;ENSMUST00000218648;ENSMUST00000218943;ENSMUST00000219267	GO:0000139(Golgi membrane);GO:0004653(polypeptide N-acetylgalactosaminyltransferase activity);GO:0005794(Golgi apparatus);GO:0006486(protein glycosylation);GO:0016020(membrane);GO:0016021(integral component of membrane);GO:0016740(transferase activity);GO:0016757(transferase activity, transferring glycosyl groups);GO:0018242(protein O-linked glycosylation via serine);GO:0018243(protein O-linked g…	00512(Mucin type O-glycan biosynthesis);00512(Mucin type O-glycan biosynthesis)	K00710	EC:2.4.1.41	polypeptide N-acetylgalactosaminyltransferase 16 [Source:MGI Symbol;Acc:MGI:1917754]	protein_coding;retained_intron;nonsense_mediated_decay	7.02353	7.18494	6.91677	19.066	22.0855	17.3396	0.36117	-1.46925	5.63886e-25	2.29163e-21	down	yes
ENSMUSG00000029073	Cptp	ENSMUST00000030950;ENSMUST00000151961;ENSMUST00000156266	GO:0005543(phospholipid binding);GO:0005634(nucleus);GO:0005640(nuclear outer membrane);GO:0005737(cytoplasm);GO:0005768(endosome);GO:0005794(Golgi apparatus);GO:0005829(cytosol);GO:0005886(plasma membrane);GO:0006869(lipid transport);GO:0008289(lipid binding);GO:0010008(endosome membrane);GO:0010507(negative regulation of autophagy);GO:0016020(membrane);GO:0032691(negative regulation of interleu…	NA	NA	NA	ceramide-1-phosphate transfer protein [Source:MGI Symbol;Acc:MGI:1933107]	protein_coding;processed_transcript	1.26308	1.84459	2.10586	6.5551	7.13549	6.24566	0.26151	-1.93506	7.68977e-17	2.5001e-13	down	yes
ENSMUSG00000113342	AA414992	ENSMUST00000221571	NA	NA	NA	NA	expressed sequence AA414992 [Source:MGI Symbol;Acc:MGI:2142939]	TEC	0.110325	0.051241	0.033092	1.60932	1.26482	0.804658	0.0529134	-4.24022	3.05005e-15	8.26359e-12	down	yes
ENSMUSG00000028341	Nr4a3	ENSMUST00000030025;ENSMUST00000153369;ENSMUST00000154186;ENSMUST00000133539	GO:0000122(negative regulation of transcription by RNA polymerase II);GO:0000977(RNA polymerase II regulatory region sequence-specific DNA binding);GO:0000978(RNA polymerase II cis-regulatory region sequence-specific DNA binding);GO:0001223(transcription coactivator binding);GO:0001228(DNA-binding transcription activator activity, RNA polymerase II-specific);GO:0001707(mesoderm formation);GO:0003…	05202(Transcriptional misregulation in cancer);05202(Transcriptional misregulation in cancer)	K08559	NA	nuclear receptor subfamily 4, group A, member 3 [Source:MGI Symbol;Acc:MGI:1352457]	protein_coding;processed_transcript	7.34334	7.37014	6.76087	2.91598	3.4724	3.16356	2.24817	1.16875	2.3711e-13	4.89101e-10	up	yes
ENSMUSG00000029153	Ociad2	ENSMUST00000200830;ENSMUST00000200776;ENSMUST00000201908;ENSMUST00000087195;ENSMUST00000202012;ENSMUST00000200821	GO:0003674(molecular_function);GO:0005739(mitochondrion);GO:0005743(mitochondrial inner membrane);GO:0005768(endosome);GO:0009617(response to bacterium);GO:0009617(response to bacterium)	NA	NA	NA	OCIA domain containing 2 [Source:MGI Symbol;Acc:MGI:1916377]	protein_coding	12.4933	13.789	13.1277	24.6943	29.4064	26.7571	0.487399	-1.03683	2.40699e-13	4.89101e-10	down	yes
ENSMUSG00000027457	Snph	ENSMUST00000109877;ENSMUST00000109875;ENSMUST00000141692;ENSMUST00000094456;ENSMUST00000143367;ENSMUST00000146172;ENSMUST00000137936;ENSMUST00000028951;ENSMUST00000145434;ENSMUST00000148755;ENSMUST00000133378	GO:0005737(cytoplasm);GO:0005739(mitochondrion);GO:0005881(cytoplasmic microtubule);GO:0005886(plasma membrane);GO:0006906(vesicle fusion);GO:0007420(brain development);GO:0008017(microtubule binding);GO:0016020(membrane);GO:0016021(integral component of membrane);GO:0017075(syntaxin-1 binding);GO:0030054(cell junction);GO:0030182(neuron differentiation);GO:0031966(mitochondrial membrane);GO:0042…	NA	NA	NA	syntaphilin [Source:MGI Symbol;Acc:MGI:2139270]	protein_coding;processed_transcript;retained_intron	34.9792	42.9181	43.0621	20.9325	19.1081	20.014	2.01416	1.01018	4.64041e-13	8.38161e-10	up	yes
ENSMUSG00000082286	Pisd-ps1	ENSMUST00000119128;ENSMUST00000145164;ENSMUST00000132408;ENSMUST00000152828	NA	NA	NA	NA	phosphatidylserine decarboxylase, pseudogene 1 [Source:MGI Symbol;Acc:MGI:3842428]	transcribed_unprocessed_pseudogene;processed_transcript	20.3991	37.176	35.7271	80.0054	104.912	76.5309	0.356866	-1.48655	1.42367e-12	2.31432e-09	down	yes
ENSMUSG00000033880	Lgals3bp	ENSMUST00000043722;ENSMUST00000144529;ENSMUST00000127054;ENSMUST00000141459;ENSMUST00000106290	GO:0005044(scavenger receptor activity);GO:0005515(protein binding);GO:0005576(extracellular region);GO:0005615(extracellular space);GO:0006897(endocytosis);GO:0007155(cell adhesion);GO:0016020(membrane);GO:0016020(membrane)	NA	K17300	NA	lectin, galactoside-binding, soluble, 3 binding protein [Source:MGI Symbol;Acc:MGI:99554]	protein_coding;processed_transcript	4.93835	3.32885	3.17695	9.73684	11.9126	9.36416	0.369004	-1.43829	6.71593e-12	9.92492e-09	down	yes
ENSMUSG00000073418	C4b	ENSMUST00000069507;ENSMUST00000173669;ENSMUST00000173057	GO:0001848(complement binding);GO:0001849(complement component C1q complex binding);GO:0002376(immune system process);GO:0004866(endopeptidase inhibitor activity);GO:0005515(protein binding);GO:0005576(extracellular region);GO:0005615(extracellular space);GO:0006954(inflammatory response);GO:0006956(complement activation);GO:0006958(complement activation, classical pathway);GO:0010951(negative re…	04610(Complement and coagulation cascades);05133(Pertussis);05150(Staphylococcus aureus infection);05322(Systemic lupus erythematosus);05322(Systemic lupus erythematosus)	K03989	NA	complement component 4B (Chido blood group) [Source:MGI Symbol;Acc:MGI:88228]	protein_coding;retained_intron;nonsense_mediated_decay	2.52361	3.04158	2.95905	7.57817	5.32892	8.86468	0.391527	-1.35282	8.02986e-12	1.08778e-08	down	yes
ENSMUSG00000031821	Gins2	ENSMUST00000034278;ENSMUST00000155609;ENSMUST00000146526;ENSMUST00000126094	GO:0000727(double-strand break repair via break-induced replication);GO:0000811(GINS complex);GO:0005634(nucleus);GO:0006260(DNA replication);GO:0031298(replication fork protection complex);GO:0032508(DNA duplex unwinding);GO:0043138(3'-5' DNA helicase activity);GO:0043138(3'-5' DNA helicase activity)	NA	K10733	NA	GINS complex subunit 2 (Psf2 homolog) [Source:MGI Symbol;Acc:MGI:1921019]	protein_coding;retained_intron;processed_transcript	0.884095	0.584837	0.816307	0.173126	0.107763	0.0969601	6.04803	2.59647	1.02517e-10	1.28194e-07	up	yes
ENSMUSG00000051550	Zfp579	ENSMUST00000108572;ENSMUST00000162731;ENSMUST00000160808;ENSMUST00000160225;ENSMUST00000159754;ENSMUST00000162502	GO:0003676(nucleic acid binding);GO:0003677(DNA binding);GO:0005634(nucleus);GO:0008150(biological_process);GO:0046872(metal ion binding);GO:0046872(metal ion binding)	NA	NA	NA	zinc finger protein 579 [Source:MGI Symbol;Acc:MGI:1915740]	protein_coding;processed_transcript	1.44898	1.20444	1.36223	3.48691	3.39959	2.86528	0.411787	-1.28003	2.65618e-09	3.08421e-06	down	yes
ENSMUSG00000006154	Eps8l1	ENSMUST00000171445;ENSMUST00000163893;ENSMUST00000170635;ENSMUST00000167599;ENSMUST00000170423;ENSMUST00000163804;ENSMUST00000167068;ENSMUST00000086372;ENSMUST00000167810;ENSMUST00000168924;ENSMUST00000163137;ENSMUST00000164987;ENSMUST00000169820;ENSMUST00000167298	GO:0001726(ruffle);GO:0003779(actin binding);GO:0005089(Rho guanyl-nucleotide exchange factor activity);GO:0005515(protein binding);GO:0005737(cytoplasm);GO:0005829(cytosol);GO:0005886(plasma membrane);GO:0007266(Rho protein signal transduction);GO:0016601(Rac protein signal transduction);GO:0030676(Rac guanyl-nucleotide exchange factor activity);GO:0032587(ruffle membrane);GO:0032991(protein-con…	NA	K17277	NA	EPS8-like 1 [Source:MGI Symbol;Acc:MGI:1914675]	protein_coding;retained_intron;nonsense_mediated_decay;processed_transcript	0.717722	0.538556	0.581206	1.58582	1.46427	2.08292	0.357974	-1.48207	4.92855e-09	5.34123e-06	down	yes
ENSMUSG00000072844	G530011O06Rik	ENSMUST00000154810	NA	NA	NA	NA	RIKEN cDNA G530011O06 gene [Source:MGI Symbol;Acc:MGI:3603513]	processed_transcript	0.17279	0.137479	0.39326	1.37257	1.09062	2.11308	0.153734	-2.70149	5.73751e-09	5.82931e-06	down	yes
ENSMUSG00000082185	Gm12428	ENSMUST00000119844	NA	NA	NA	NA	predicted gene 12428 [Source:MGI Symbol;Acc:MGI:3650848]	processed_pseudogene	1.94339	1.87395	1.96206	13.015	26.8805	3.81565	0.132218	-2.91901	1.04563e-08	9.44324e-06	down	yes
ENSMUSG00000090667	Gm765	ENSMUST00000164491;ENSMUST00000204914	GO:0003674(molecular_function);GO:0005575(cellular_component);GO:0008150(biological_process);GO:0008150(biological_process)	NA	NA	NA	predicted gene 765 [Source:MGI Symbol;Acc:MGI:2685611]	protein_coding;retained_intron	0.610232	0.509064	0.713857	1.64981	1.56656	2.48101	0.321754	-1.63597	4.8724e-08	4.16872e-05	down	yes
ENSMUSG00000081855	Rpl17-ps5	ENSMUST00000121001	NA	NA	NA	NA	ribosomal protein L17, pseudogene 5 [Source:MGI Symbol;Acc:MGI:3704246]	processed_pseudogene	25.5857	24.4106	24.3332	44.414	64.6025	44.1756	0.485205	-1.04334	5.99139e-08	4.8698e-05	down	yes
ENSMUSG00000097891	Gm3650	ENSMUST00000180600	NA	NA	NA	NA	predicted gene 3650 [Source:MGI Symbol;Acc:MGI:3781826]	unprocessed_pseudogene	0.0001	0.0001	0.0001	2.68433	0.0001	2.69034	5.58164e-05	-14.129	6.38137e-08	4.93979e-05	down	yes
ENSMUSG00000023795	Pisd-ps2	ENSMUST00000142526;ENSMUST00000184936;ENSMUST00000127960	NA	NA	NA	NA	phosphatidylserine decarboxylase, pseudogene 2 [Source:MGI Symbol;Acc:MGI:3612472]	transcribed_unprocessed_pseudogene;processed_transcript	4.3897	6.85911	6.05611	12.0387	16.0996	10.6998	0.445566	-1.16629	6.85014e-08	5.06163e-05	down	yes
ENSMUSG00000037536	Fbxo34	ENSMUST00000168833;ENSMUST00000043112;ENSMUST00000163324;ENSMUST00000095941;ENSMUST00000227601;ENSMUST00000226954;ENSMUST00000226395;ENSMUST00000228740;ENSMUST00000228668;ENSMUST00000226432;ENSMUST00000165714;ENSMUST00000227162;ENSMUST00000228019;ENSMUST00000228634	GO:0003674(molecular_function);GO:0005515(protein binding);GO:0008150(biological_process);GO:0008150(biological_process)	NA	K10311	NA	F-box protein 34 [Source:MGI Symbol;Acc:MGI:1926188]	protein_coding;nonsense_mediated_decay;processed_transcript;retained_intron	1.08827	1.11523	1.49615	1.61401	14.9097	8.78691	0.14617	-2.77428	7.4406e-08	5.25889e-05	down	yes
ENSMUSG00000074829	2010315B03Rik	ENSMUST00000177714;ENSMUST00000189915;ENSMUST00000186041;ENSMUST00000185949;ENSMUST00000071300	GO:0003676(nucleic acid binding);GO:0006355(regulation of transcription, DNA-templated);GO:0046872(metal ion binding);GO:0046872(metal ion binding)	NA	NA	NA	RIKEN cDNA 2010315B03 gene [Source:MGI Symbol;Acc:MGI:1919321]	protein_coding;processed_transcript	3.19977	3.34088	2.89931	1.46688	1.54807	1.2344	2.22151	1.15154	1.48686e-07	0.00010071	up	yes
ENSMUSG00000093351	Mir3072	ENSMUST00000175610	NA	NA	NA	NA	microRNA 3072 [Source:MGI Symbol;Acc:MGI:4441432]	miRNA	0.015997	0.015783	0.014403	11.1905	0.015572	10.9877	0.0020809	-8.90858	7.40429e-07	0.000445793	down	yes
ENSMUSG00000093769	H3c14	ENSMUST00000177796;ENSMUST00000176059	GO:0000122(negative regulation of transcription by RNA polymerase II);GO:0000228(nuclear chromosome);GO:0000785(chromatin);GO:0000786(nucleosome);GO:0000788(nuclear nucleosome);GO:0003677(DNA binding);GO:0003682(chromatin binding);GO:0005515(protein binding);GO:0005634(nucleus);GO:0005654(nucleoplasm);GO:0005694(chromosome);GO:0006334(nucleosome assembly);GO:0006335(DNA replication-dependent nucl…	05034(Alcoholism);05202(Transcriptional misregulation in cancer);05322(Systemic lupus erythematosus);05322(Systemic lupus erythematosus)	K11253	NA	H3 clustered histone 14 [Source:MGI Symbol;Acc:MGI:2448355]	protein_coding	2.29256	2.21757	0.973836	0.487851	0.48532	0.385042	4.03763	2.01351	1.38009e-06	0.000773615	up	yes
ENSMUSG00000053205	Styx	ENSMUST00000226873;ENSMUST00000226603;ENSMUST00000228311;ENSMUST00000227538;ENSMUST00000226303;ENSMUST00000111835;ENSMUST00000228321;ENSMUST00000228818;ENSMUST00000226785	GO:0001691(pseudophosphatase activity);GO:0005515(protein binding);GO:0005634(nucleus);GO:0005654(nucleoplasm);GO:0005737(cytoplasm);GO:0005829(cytosol);GO:0006470(protein dephosphorylation);GO:0007283(spermatogenesis);GO:0008138(protein tyrosine/serine/threonine phosphatase activity);GO:0016311(dephosphorylation);GO:0016791(phosphatase activity);GO:0032091(negative regulation of protein binding)…	NA	K18042	NA	serine/threonine/tyrosine interaction protein [Source:MGI Symbol;Acc:MGI:1891150]	protein_coding;nonsense_mediated_decay;retained_intron	0.0889472	0.080694	0.10053	1.08289	0.421387	0.134472	0.164865	-2.60064	1.60325e-06	0.000868748	down	yes
ENSMUSG00000054545	Ugt1a6a	ENSMUST00000014263;ENSMUST00000113134;ENSMUST00000124852;ENSMUST00000140092	GO:0005743(mitochondrial inner membrane);GO:0005783(endoplasmic reticulum);GO:0005789(endoplasmic reticulum membrane);GO:0008194(UDP-glycosyltransferase activity);GO:0015020(glucuronosyltransferase activity);GO:0016020(membrane);GO:0016021(integral component of membrane);GO:0016740(transferase activity);GO:0016757(transferase activity, transferring glycosyl groups);GO:0016758(transferase activity…	00040(Pentose and glucuronate interconversions);00053(Ascorbate and aldarate metabolism);00140(Steroid hormone biosynthesis);00830(Retinol metabolism);00860(Porphyrin and chlorophyll metabolism);00980(Metabolism of xenobiotics by cytochrome P450);00982(Drug metabolism - cytochrome P450);00983(Drug metabolism - other enzymes);05204(Chemical carcinogenesis);05204(Chemical carcinogenesis)	K00699	EC:2.4.1.17	UDP glucuronosyltransferase 1 family, polypeptide A6A [Source:MGI Symbol;Acc:MGI:2137698]	protein_coding;retained_intron	0.0508291	0.0839895	0.138015	0.42623	0.284144	0.57211	0.212738	-2.23285	1.66682e-06	0.000874058	down	yes
ENSMUSG00000050621	Rps27rt	ENSMUST00000053150	GO:0000028(ribosomal small subunit assembly);GO:0003723(RNA binding);GO:0003735(structural constituent of ribosome);GO:0005515(protein binding);GO:0005840(ribosome);GO:0006364(rRNA processing);GO:0006412(translation);GO:0022627(cytosolic small ribosomal subunit);GO:0046872(metal ion binding)	03010(Ribosome)	K02978	NA	ribosomal protein S27, retrogene [Source:MGI Symbol;Acc:MGI:3704345]	protein_coding	33.9138	84.6376	75.7845	10.7561	31.4965	15.4463	3.3681	1.75194	3.17702e-06	0.00156502	up	yes
ENSMUSG00000116275	Zc3h11a	ENSMUST00000027736	GO:0000346(transcription export complex);GO:0003729(mRNA binding);GO:0016973(poly(A)+ mRNA export from nucleus);GO:0046872(metal ion binding);GO:0051028(mRNA transport)	NA	K22415	NA	zinc finger CCCH type containing 11A [Source:MGI Symbol;Acc:MGI:1917829]	protein_coding	0.071355	1.86633	1.38842	0.03776	0.106815	0.095465	13.8565	3.79249	3.30592e-06	0.00158062	up	yes
ENSMUSG00000013878	Rnf170	ENSMUST00000014022;ENSMUST00000209707;ENSMUST00000110575;ENSMUST00000153528;ENSMUST00000124757;ENSMUST00000209300;ENSMUST00000124867;ENSMUST00000110573;ENSMUST00000140819;ENSMUST00000110579	GO:0003674(molecular_function);GO:0005575(cellular_component);GO:0005783(endoplasmic reticulum);GO:0005789(endoplasmic reticulum membrane);GO:0008150(biological_process);GO:0016020(membrane);GO:0016021(integral component of membrane);GO:0016567(protein ubiquitination);GO:0016740(transferase activity);GO:0046872(metal ion binding);GO:0061630(ubiquitin protein ligase activity);GO:0061630(ubiquitin …	NA	K15707	EC:2.3.2.27	ring finger protein 170 [Source:MGI Symbol;Acc:MGI:1924983]	protein_coding;nonsense_mediated_decay;retained_intron	0.922895	0.738033	0.985788	5.26151	0.904435	4.91055	0.238949	-2.06522	4.64061e-06	0.00215537	down	yes
ENSMUSG00000113640	Adat3	ENSMUST00000038411;ENSMUST00000221960;ENSMUST00000221670	GO:0002100(tRNA wobble adenosine to inosine editing);GO:0003824(catalytic activity);GO:0008033(tRNA processing);GO:0046872(metal ion binding);GO:0052717(tRNA-specific adenosine-34 deaminase activity);GO:0052718(tRNA-specific adenosine-34 deaminase complex);GO:0052718(tRNA-specific adenosine-34 deaminase complex)	NA	K15442	NA	adenosine deaminase, tRNA-specific 3 [Source:MGI Symbol;Acc:MGI:1924344]	protein_coding	0.51264	0.668135	0.57801	0.0001	0.127731	0.0001	13.7479	3.78114	5.794e-06	0.0025456	up	yes
ENSMUSG00000035299	Mid1	ENSMUST00000079443;ENSMUST00000112105;ENSMUST00000163810;ENSMUST00000151722;ENSMUST00000112107;ENSMUST00000152163;ENSMUST00000133857;ENSMUST00000146073;ENSMUST00000129642;ENSMUST00000171433;ENSMUST00000112104;ENSMUST00000036753;ENSMUST00000149258;ENSMUST00000078947;ENSMUST00000143815	GO:0005515(protein binding);GO:0005737(cytoplasm);GO:0005856(cytoskeleton);GO:0005874(microtubule);GO:0005881(cytoplasmic microtubule);GO:0007026(negative regulation of microtubule depolymerization);GO:0008017(microtubule binding);GO:0008270(zinc ion binding);GO:0015630(microtubule cytoskeleton);GO:0016740(transferase activity);GO:0019899(enzyme binding);GO:0031625(ubiquitin protein ligase bindin…	04120(Ubiquitin mediated proteolysis);04120(Ubiquitin mediated proteolysis)	K08285	EC:2.3.2.27	midline 1 [Source:MGI Symbol;Acc:MGI:1100537]	protein_coding;processed_transcript	0.193101	0.779565	0.937076	1.97942	2.02659	2.63986	0.287358	-1.79908	1.06586e-05	0.00443732	down	yes
ENSMUSG00000097596	Gm26673	ENSMUST00000181126	NA	NA	NA	NA	predicted gene, 26673 [Source:MGI Symbol;Acc:MGI:5477167]	antisense	0.921428	0.500874	0.355969	2.53452	1.3815	1.75798	0.313407	-1.67389	1.09186e-05	0.00443732	down	yes
ENSMUSG00000100235	Gm28557	ENSMUST00000186303;ENSMUST00000225558;ENSMUST00000185954;ENSMUST00000187652;ENSMUST00000185856	GO:0003676(nucleic acid binding);GO:0006355(regulation of transcription, DNA-templated);GO:0046872(metal ion binding);GO:0046872(metal ion binding)	NA	NA	NA	predicted gene 28557 [Source:MGI Symbol;Acc:MGI:5579263]	nonsense_mediated_decay;retained_intron;processed_transcript	0.14694	0.09286	0.0526628	0.139718	0.847336	0.917732	0.153541	-2.7033	1.25735e-05	0.00498522	down	yes
ENSMUSG00000003847	Nfat5	ENSMUST00000169453;ENSMUST00000147588;ENSMUST00000077440;ENSMUST00000125721;ENSMUST00000133026;ENSMUST00000151114;ENSMUST00000126397;ENSMUST00000151582;ENSMUST00000075922;ENSMUST00000126333;ENSMUST00000148006;ENSMUST00000154474;ENSMUST00000149972;ENSMUST00000144100	GO:0000978(RNA polymerase II cis-regulatory region sequence-specific DNA binding);GO:0001228(DNA-binding transcription activator activity, RNA polymerase II-specific);GO:0001816(cytokine production);GO:0003677(DNA binding);GO:0003682(chromatin binding);GO:0003700(DNA-binding transcription factor activity);GO:0005634(nucleus);GO:0005654(nucleoplasm);GO:0005667(transcription factor complex);GO:0005…	NA	K17335	NA	nuclear factor of activated T cells 5 [Source:MGI Symbol;Acc:MGI:1859333]	protein_coding;nonsense_mediated_decay;retained_intron	2.66702	1.5855	1.13284	5.85484	2.92797	4.03221	0.420238	-1.25072	1.32331e-05	0.00512183	down	yes
ENSMUSG00000024066	Xdh	ENSMUST00000024866;ENSMUST00000233162;ENSMUST00000233352;ENSMUST00000233946;ENSMUST00000233433;ENSMUST00000232957;ENSMUST00000232843;ENSMUST00000233449;ENSMUST00000233807;ENSMUST00000233621;ENSMUST00000233392;ENSMUST00000232717;ENSMUST00000233570;ENSMUST00000232783	GO:0001933(negative regulation of protein phosphorylation);GO:0001937(negative regulation of endothelial cell proliferation);GO:0004854(xanthine dehydrogenase activity);GO:0004855(xanthine oxidase activity);GO:0005506(iron ion binding);GO:0005515(protein binding);GO:0005576(extracellular region);GO:0005615(extracellular space);GO:0005737(cytoplasm);GO:0005777(peroxisome);GO:0005829(cytosol);GO:00…	00230(Purine metabolism);00232(Caffeine metabolism);00983(Drug metabolism - other enzymes);04146(Peroxisome);04146(Peroxisome)	K00106	1.17.3.2;EC:1.17.1.4	xanthine dehydrogenase [Source:MGI Symbol;Acc:MGI:98973]	protein_coding;retained_intron;processed_transcript;nonsense_mediated_decay	0.524865	0.613467	0.798573	1.66356	1.06806	1.35716	0.473712	-1.07792	1.47719e-05	0.00552141	down	yes
ENSMUSG00000027971	Ndst4	ENSMUST00000173932;ENSMUST00000147016;ENSMUST00000174648;ENSMUST00000198101;ENSMUST00000144344;ENSMUST00000172632	GO:0000139(Golgi membrane);GO:0003824(catalytic activity);GO:0005794(Golgi apparatus);GO:0008146(sulfotransferase activity);GO:0008152(metabolic process);GO:0015012(heparan sulfate proteoglycan biosynthetic process);GO:0015014(heparan sulfate proteoglycan biosynthetic process, polysaccharide chain biosynthetic process);GO:0015016([heparan sulfate]-glucosamine N-sulfotransferase activity);GO:00160…	00534(Glycosaminoglycan biosynthesis - heparan sulfate / heparin);00534(Glycosaminoglycan biosynthesis - heparan sulfate / heparin)	K02579	2.8.2.-;EC:3.1.1.-	N-deacetylase/N-sulfotransferase (heparin glucosaminyl) 4 [Source:MGI Symbol;Acc:MGI:1932545]	protein_coding;retained_intron;processed_transcript	1.00134	4.19972	1.28576	0.681038	0.435902	0.706525	3.55742	1.83083	1.49448e-05	0.00552141	up	yes
ENSMUSG00000066315	Gm12918	ENSMUST00000120234	NA	NA	NA	NA	predicted gene 12918 [Source:MGI Symbol;Acc:MGI:3652005]	processed_pseudogene	2.16996	3.00145	2.73925	6.64231	5.37119	8.65403	0.382758	-1.3855	1.64089e-05	0.00579878	down	yes
ENSMUSG00000095681	Gm8281	ENSMUST00000163719;ENSMUST00000100893	NA	NA	NA	NA	predicted gene, 8281 [Source:MGI Symbol;Acc:MGI:3647811]	protein_coding	0.544115	0.636977	0.498036	0.0791295	0.192388	0.161888	3.87427	1.95392	1.93392e-05	0.00655036	up	yes
ENSMUSG00000074896	Ifit3	ENSMUST00000102825	GO:0002376(immune system process);GO:0003723(RNA binding);GO:0005515(protein binding);GO:0005737(cytoplasm);GO:0005739(mitochondrion);GO:0005829(cytosol);GO:0008285(negative regulation of cell population proliferation);GO:0009615(response to virus);GO:0009617(response to bacterium);GO:0035457(cellular response to interferon-alpha);GO:0035458(cellular response to interferon-beta);GO:0035634(respon…	NA	NA	NA	interferon-induced protein with tetratricopeptide repeats 3 [Source:MGI Symbol;Acc:MGI:1101055]	protein_coding	6.02229	3.62073	5.0433	9.18224	7.95494	13.2788	0.482849	-1.05036	2.33319e-05	0.00743694	down	yes
ENSMUSG00000029561	Oasl2	ENSMUST00000031542;ENSMUST00000201445;ENSMUST00000146072;ENSMUST00000201919;ENSMUST00000129707;ENSMUST00000144064;ENSMUST00000137828;ENSMUST00000150361;ENSMUST00000124716	GO:0000166(nucleotide binding);GO:0001730(2'-5'-oligoadenylate synthetase activity);GO:0002376(immune system process);GO:0003723(RNA binding);GO:0003725(double-stranded RNA binding);GO:0005515(protein binding);GO:0005524(ATP binding);GO:0005634(nucleus);GO:0005654(nucleoplasm);GO:0005829(cytosol);GO:0006164(purine nucleotide biosynthetic process);GO:0006955(immune response);GO:0009615(response to…	05165(Human papillomavirus infection);05165(Human papillomavirus infection)	K14608	NA	2'-5' oligoadenylate synthetase-like 2 [Source:MGI Symbol;Acc:MGI:1344390]	protein_coding;retained_intron;nonsense_mediated_decay	1.00155	0.386343	0.589165	1.47684	1.43573	2.29805	0.379429	-1.3981	2.70411e-05	0.00845345	down	yes
ENSMUSG00000063556	Gm10132	ENSMUST00000099431	NA	NA	NA	NA	predicted gene 10132 [Source:MGI Symbol;Acc:MGI:3704449]	processed_pseudogene	29.4251	29.4168	28.8542	19.5694	10.4795	11.5099	2.11017	1.07736	3.17795e-05	0.00970297	up	yes
ENSMUSG00000039457	Ppl	ENSMUST00000035672;ENSMUST00000230554	GO:0005515(protein binding);GO:0005737(cytoplasm);GO:0005856(cytoskeleton);GO:0009612(response to mechanical stimulus);GO:0045104(intermediate filament cytoskeleton organization);GO:0045104(intermediate filament cytoskeleton organization)	NA	K10386	NA	periplakin [Source:MGI Symbol;Acc:MGI:1194898]	protein_coding;retained_intron	0.0688479	0.104765	0.0639748	0.30861	0.190252	0.267157	0.31016	-1.68892	3.22318e-05	0.00970297	down	yes
ENSMUSG00000021280	Exoc3l4	ENSMUST00000220852;ENSMUST00000072646;ENSMUST00000222126;ENSMUST00000222262;ENSMUST00000220537;ENSMUST00000222437;ENSMUST00000223431;ENSMUST00000223369;ENSMUST00000220636;ENSMUST00000222897;ENSMUST00000221144;ENSMUST00000223050	GO:0000145(exocyst);GO:0006887(exocytosis);GO:0006887(exocytosis)	NA	NA	NA	exocyst complex component 3-like 4 [Source:MGI Symbol;Acc:MGI:1921363]	protein_coding;retained_intron	0.0926709	0.07161	0.0897263	0.252814	0.299208	0.240719	0.320417	-1.64198	3.29798e-05	0.00974763	down	yes
ENSMUSG00000011171	Vipr2	ENSMUST00000011315;ENSMUST00000176433;ENSMUST00000177199;ENSMUST00000100988;ENSMUST00000176078;ENSMUST00000175785	GO:0004888(transmembrane signaling receptor activity);GO:0004930(G protein-coupled receptor activity);GO:0004999(vasoactive intestinal polypeptide receptor activity);GO:0005886(plasma membrane);GO:0005929(cilium);GO:0007165(signal transduction);GO:0007166(cell surface receptor signaling pathway);GO:0007186(G protein-coupled receptor signaling pathway);GO:0007188(adenylate cyclase-modulating G pro…	04024(cAMP signaling pathway);04080(Neuroactive ligand-receptor interaction);04080(Neuroactive ligand-receptor interaction)	K04590	NA	vasoactive intestinal peptide receptor 2 [Source:MGI Symbol;Acc:MGI:107166]	protein_coding;processed_transcript;retained_intron	0.143551	0.510782	1.21362	0.126454	0.0592302	0.116956	6.17218	2.62578	3.43676e-05	0.00997641	up	yes
ENSMUSG00000073489	Ifi204	ENSMUST00000111214;ENSMUST00000192414	GO:0000122(negative regulation of transcription by RNA polymerase II);GO:0000978(RNA polymerase II cis-regulatory region sequence-specific DNA binding);GO:0001227(DNA-binding transcription repressor activity, RNA polymerase II-specific);GO:0002218(activation of innate immune response);GO:0003690(double-stranded DNA binding);GO:0003712(transcription coregulator activity);GO:0005515(protein binding…	04621(NOD-like receptor signaling pathway);04621(NOD-like receptor signaling pathway)	K20914	NA	interferon activated gene 204 [Source:MGI Symbol;Acc:MGI:96429]	protein_coding;retained_intron	0.101947	0.0843994	0.0713991	0.30472	0.196713	0.432255	0.276051	-1.85699	5.37532e-05	0.0148104	down	yes
ENSMUSG00000025203	Scd2	ENSMUST00000026221;ENSMUST00000237039	GO:0004768(stearoyl-CoA 9-desaturase activity);GO:0005506(iron ion binding);GO:0005783(endoplasmic reticulum);GO:0005789(endoplasmic reticulum membrane);GO:0006629(lipid metabolic process);GO:0006631(fatty acid metabolic process);GO:0006633(fatty acid biosynthetic process);GO:0006636(unsaturated fatty acid biosynthetic process);GO:0016020(membrane);GO:0016021(integral component of membrane);GO:00…	01040(Biosynthesis of unsaturated fatty acids);03320(PPAR signaling pathway);04152(AMPK signaling pathway);04152(AMPK signaling pathway)	K00507	EC:1.14.19.1	stearoyl-Coenzyme A desaturase 2 [Source:MGI Symbol;Acc:MGI:98240]	protein_coding;nonsense_mediated_decay	55.2914	238.007	234.823	66.3739	59.3467	66.6872	2.74481	1.4567	6.43212e-05	0.0174267	up	yes
ENSMUSG00000091876	Gm3851	ENSMUST00000168653	NA	NA	NA	NA	predicted gene 3851 [Source:MGI Symbol;Acc:MGI:3782023]	processed_pseudogene	2.73537	4.76181	2.07113	7.13531	8.74179	14.6587	0.313348	-1.67416	7.61822e-05	0.0199248	down	yes
ENSMUSG00000034459	Ifit1	ENSMUST00000102824	GO:0002376(immune system process);GO:0003723(RNA binding);GO:0005515(protein binding);GO:0005737(cytoplasm);GO:0005829(cytosol);GO:0009615(response to virus);GO:0009617(response to bacterium);GO:0035457(cellular response to interferon-alpha);GO:0035458(cellular response to interferon-beta);GO:0045087(innate immune response);GO:0051607(defense response to virus)	05160(Hepatitis C)	K14217	NA	interferon-induced protein with tetratricopeptide repeats 1 [Source:MGI Symbol;Acc:MGI:99450]	protein_coding	1.21482	1.13547	1.32257	2.15054	2.31359	3.27431	0.474624	-1.07514	7.68723e-05	0.0199248	down	yes
ENSMUSG00000072647	Adam1a	ENSMUST00000200170;ENSMUST00000100757	GO:0000166(nucleotide binding);GO:0002039(p53 binding);GO:0004222(metalloendopeptidase activity);GO:0004672(protein kinase activity);GO:0004674(protein serine/threonine kinase activity);GO:0005515(protein binding);GO:0005516(calmodulin binding);GO:0005524(ATP binding);GO:0005634(nucleus);GO:0005654(nucleoplasm);GO:0005737(cytoplasm);GO:0005829(cytosol);GO:0006417(regulation of translation);GO:000…	NA	K08607	EC:3.4.24.-	a disintegrin and metallopeptidase domain 1a [Source:MGI Symbol;Acc:MGI:2429504]	protein_coding	3.89563	4.05017	2.28809	1.38624	1.34865	2.29918	2.03292	1.02355	7.83298e-05	0.0199248	up	yes
ENSMUSG00000095134	Mid1-ps1	ENSMUST00000167967	NA	NA	NA	NA	midline 1, pseudogene 1 [Source:MGI Symbol;Acc:MGI:5780070]	unprocessed_pseudogene	0.982587	0.196073	1.46681	4.29804	2.41927	4.82537	0.22919	-2.12538	8.00621e-05	0.0199248	down	yes
ENSMUSG00000025498	Irf7	ENSMUST00000106023;ENSMUST00000155744;ENSMUST00000156938;ENSMUST00000127223;ENSMUST00000148414;ENSMUST00000131399;ENSMUST00000026571;ENSMUST00000210506;ENSMUST00000209899;ENSMUST00000146373;ENSMUST00000127161;ENSMUST00000123525;ENSMUST00000097952	GO:0000976(transcription regulatory region sequence-specific DNA binding);GO:0000978(RNA polymerase II cis-regulatory region sequence-specific DNA binding);GO:0000981(DNA-binding transcription factor activity, RNA polymerase II-specific);GO:0000987(cis-regulatory region sequence-specific DNA binding);GO:0002376(immune system process);GO:0002819(regulation of adaptive immune response);GO:0003677(D…	04620(Toll-like receptor signaling pathway);04621(NOD-like receptor signaling pathway);04622(RIG-I-like receptor signaling pathway);04623(Cytosolic DNA-sensing pathway);05160(Hepatitis C);05161(Hepatitis B);05162(Measles);05164(Influenza A);05167(Kaposi sarcoma-associated herpesvirus infection);05168(Herpes simplex virus 1 infection);05169(Epstein-Barr virus infection);05203(Viral carcinogenesis)…	K09447	NA	interferon regulatory factor 7 [Source:MGI Symbol;Acc:MGI:1859212]	protein_coding;retained_intron;processed_transcript;nonsense_mediated_decay	0.810097	0.437461	0.444448	1.59632	1.00555	1.89534	0.376235	-1.4103	8.08955e-05	0.0199248	down	yes
ENSMUSG00000070564	Ntn5	ENSMUST00000107742;ENSMUST00000182750;ENSMUST00000183120	GO:0005102(signaling receptor binding);GO:0005515(protein binding);GO:0005576(extracellular region);GO:0005604(basement membrane);GO:0007275(multicellular organism development);GO:0007399(nervous system development);GO:0008045(motor neuron axon guidance);GO:0009887(animal organ morphogenesis);GO:0009888(tissue development);GO:0016358(dendrite development);GO:0022008(neurogenesis);GO:0022008(neuro…	NA	NA	NA	netrin 5 [Source:MGI Symbol;Acc:MGI:2685330]	protein_coding	0.940803	0.861673	0.821984	1.88793	1.69373	2.38034	0.440197	-1.18378	8.38336e-05	0.0203403	down	yes
ENSMUSG00000079224	Gm6565	ENSMUST00000121217	NA	NA	NA	NA	predicted gene 6565 [Source:MGI Symbol;Acc:MGI:3644755]	processed_pseudogene	27.6532	27.0933	26.724	14.7849	14.4251	5.8152	2.32605	1.21788	9.60329e-05	0.0224789	up	yes
ENSMUSG00000030653	Gm45837	ENSMUST00000084894	GO:0004114(3',5'-cyclic-nucleotide phosphodiesterase activity);GO:0004115(3',5'-cyclic-AMP phosphodiesterase activity);GO:0004118(cGMP-stimulated cyclic-nucleotide phosphodiesterase activity);GO:0005515(protein binding);GO:0005634(nucleus);GO:0005741(mitochondrial outer membrane);GO:0005743(mitochondrial inner membrane);GO:0005759(mitochondrial matrix);GO:0005829(cytosol);GO:0005886(plasma membra…	00230(Purine metabolism);04022(cGMP-PKG signaling pathway);04740(Olfactory transduction);04925(Aldosterone synthesis and secretion);05032(Morphine addiction)	K18283	EC:3.1.4.17	predicted gene 45837 [Source:MGI Symbol;Acc:MGI:5804952]	protein_coding	7.37565	0.009106	48.8265	0.153828	0.0001	0.0001	364.942	8.51152	9.62388e-05	0.0224789	up	yes
ENSMUSG00000039997	Ifi203	ENSMUST00000042228;ENSMUST00000129829;ENSMUST00000128430;ENSMUST00000138143;ENSMUST00000140143;ENSMUST00000135331;ENSMUST00000081216;ENSMUST00000123708;ENSMUST00000156895	GO:0002218(activation of innate immune response);GO:0005634(nucleus);GO:0035458(cellular response to interferon-beta);GO:0035458(cellular response to interferon-beta)	NA	NA	NA	interferon activated gene 203 [Source:MGI Symbol;Acc:MGI:96428]	protein_coding;processed_transcript;retained_intron	0.123542	0.138084	0.139304	0.343504	0.264237	0.49495	0.363591	-1.45961	9.67965e-05	0.0224789	down	yes
ENSMUSG00000102440	Pcdhga9	ENSMUST00000091935;ENSMUST00000194814	GO:0005509(calcium ion binding);GO:0005886(plasma membrane);GO:0005887(integral component of plasma membrane);GO:0007155(cell adhesion);GO:0007156(homophilic cell adhesion via plasma membrane adhesion molecules);GO:0016020(membrane);GO:0016021(integral component of membrane);GO:0046872(metal ion binding);GO:0046872(metal ion binding)	NA	K16495	NA	protocadherin gamma subfamily A, 9 [Source:MGI Symbol;Acc:MGI:1935226]	protein_coding;retained_intron	1.57869	1.76819	1.91024	1.54279	2.38786	62.5828	0.0790385	-3.6613	0.000122435	0.0263918	down	yes
ENSMUSG00000066551	Hmgb1	ENSMUST00000085546;ENSMUST00000093196;ENSMUST00000110505;ENSMUST00000123645;ENSMUST00000155086;ENSMUST00000138553;ENSMUST00000202133;ENSMUST00000133667;ENSMUST00000125605;ENSMUST00000139443	GO:0000122(negative regulation of transcription by RNA polymerase II);GO:0000400(four-way junction DNA binding);GO:0000401(open form four-way junction DNA binding);GO:0000402(crossed form four-way junction DNA binding);GO:0000405(bubble DNA binding);GO:0000790(nuclear chromatin);GO:0000793(condensed chromosome);GO:0000976(transcription regulatory region sequence-specific DNA binding);GO:0001530(l…	03410(Base excision repair);04140(Autophagy - animal);04217(Necroptosis);04217(Necroptosis)	K10802	NA	high mobility group box 1 [Source:MGI Symbol;Acc:MGI:96113]	protein_coding;retained_intron	9.55233	10.2674	3.71372	3.33544	4.27934	3.29614	2.15687	1.10894	0.000167594	0.0349283	up	yes
ENSMUSG00000079017	Ifi27l2a	ENSMUST00000055071	GO:0003674(molecular_function);GO:0005634(nucleus);GO:0005637(nuclear inner membrane);GO:0005739(mitochondrion);GO:0007568(aging);GO:0009615(response to virus);GO:0016020(membrane);GO:0016021(integral component of membrane);GO:0097190(apoptotic signaling pathway)	NA	NA	NA	interferon, alpha-inducible protein 27 like 2A [Source:MGI Symbol;Acc:MGI:1924183]	protein_coding	5.10935	1.63592	2.12014	7.95675	8.28195	9.44728	0.345146	-1.53472	0.000201317	0.0408349	down	yes
ENSMUSG00000020950	Foxg1	ENSMUST00000179669;ENSMUST00000021333;ENSMUST00000135006;ENSMUST00000154930	GO:0000122(negative regulation of transcription by RNA polymerase II);GO:0001227(DNA-binding transcription repressor activity, RNA polymerase II-specific);GO:0002052(positive regulation of neuroblast proliferation);GO:0003677(DNA binding);GO:0003700(DNA-binding transcription factor activity);GO:0005515(protein binding);GO:0005634(nucleus);GO:0005654(nucleoplasm);GO:0006355(regulation of transcrip…	04068(FoxO signaling pathway);04068(FoxO signaling pathway)	K09385	NA	forkhead box G1 [Source:MGI Symbol;Acc:MGI:1347464]	protein_coding;processed_transcript	20.3051	19.9723	20.8437	10.9303	3.54598	12.449	2.27003	1.18271	0.000203471	0.0408349	up	yes
ENSMUSG00000073409	H2-Q6	ENSMUST00000113879;ENSMUST00000174699	GO:0002476(antigen processing and presentation of endogenous peptide antigen via MHC class Ib);GO:0005102(signaling receptor binding);GO:0005615(extracellular space);GO:0005783(endoplasmic reticulum);GO:0005794(Golgi apparatus);GO:0005797(Golgi medial cisterna);GO:0005886(plasma membrane);GO:0009897(external side of plasma membrane);GO:0009986(cell surface);GO:0016020(membrane);GO:0016021(integra…	04144(Endocytosis);04145(Phagosome);04218(Cellular senescence);04514(Cell adhesion molecules (CAMs));04612(Antigen processing and presentation);04650(Natural killer cell mediated cytotoxicity);04940(Type I diabetes mellitus);05163(Human cytomegalovirus infection);05165(Human papillomavirus infection);05166(Human T-cell leukemia virus 1 infection);05167(Kaposi sarcoma-associated herpesvirus infect…	K06751	NA	histocompatibility 2, Q region locus 6 [Source:MGI Symbol;Acc:MGI:95935]	protein_coding	1.01391	0.890162	1.22278	2.63476	1.5446	3.16806	0.425571	-1.23253	0.000212372	0.0421014	down	yes
ENSMUSG00000091957	Rps2-ps10	ENSMUST00000076842;ENSMUST00000170335	NA	NA	NA	NA	ribosomal protein S2, pseudogene 10 [Source:MGI Symbol;Acc:MGI:3645604]	transcribed_processed_pseudogene;processed_transcript	3.21121	4.6363	2.60198	0.691204	1.95134	0.613139	3.20962	1.6824	0.000256251	0.0484375	up	yes
ENSMUSG00000057606	Colq	ENSMUST00000150054;ENSMUST00000124014;ENSMUST00000146302;ENSMUST00000112027;ENSMUST00000129238	GO:0005201(extracellular matrix structural constituent);GO:0005515(protein binding);GO:0005581(collagen trimer);GO:0005615(extracellular space);GO:0005886(plasma membrane);GO:0008201(heparin binding);GO:0008582(regulation of synaptic growth at neuromuscular junction);GO:0030054(cell junction);GO:0030198(extracellular matrix organization);GO:0031012(extracellular matrix);GO:0031594(neuromuscular j…	NA	NA	NA	collagen-like tail subunit (single strand of homotrimer) of asymmetric acetylcholinesterase [Source:MGI Symbol;Acc:MGI:1338761]	protein_coding;processed_transcript	0.577096	0.469612	0.37338	0.182029	0.209678	0.142273	2.65944	1.41112	0.000270086	0.0498922	up	yes
ENSMUSG00000052273	Dnah3	ENSMUST00000213149;ENSMUST00000208701;ENSMUST00000046993;ENSMUST00000208910;ENSMUST00000213993;ENSMUST00000209154	GO:0000166(nucleotide binding);GO:0003774(motor activity);GO:0003777(microtubule motor activity);GO:0005524(ATP binding);GO:0005737(cytoplasm);GO:0005856(cytoskeleton);GO:0005874(microtubule);GO:0005929(cilium);GO:0007018(microtubule-based movement);GO:0008569(ATP-dependent microtubule motor activity, minus-end-directed);GO:0030286(dynein complex);GO:0036156(inner dynein arm);GO:0042995(cell proj…	05016(Huntington disease);05016(Huntington disease)	K10408	NA	dynein, axonemal, heavy chain 3 [Source:MGI Symbol;Acc:MGI:2683040]	nonsense_mediated_decay;protein_coding;retained_intron	0.0132892	0.00616383	0.0131988	0.0702969	0.0113692	0.0958075	0.183981	-2.44237	0.000274369	0.050114	down	yes
ENSMUSG00000113622	Gm49749	ENSMUST00000223212	NA	NA	NA	NA	predicted gene, 49749 [Source:MGI Symbol;Acc:MGI:6215244]	lincRNA	7.57686	6.16273	4.2001	0.171946	0.214017	2.37342	6.50135	2.70074	0.000302632	0.0540614	up	yes
ENSMUSG00000084235	Gm15421	ENSMUST00000118224;ENSMUST00000051985	NA	NA	NA	NA	predicted gene 15421 [Source:MGI Symbol;Acc:MGI:3705475]	transcribed_processed_pseudogene;processed_transcript	3.90165	3.01799	3.54327	1.27204	1.26951	1.55623	2.55331	1.35237	0.000308068	0.0544343	up	yes
ENSMUSG00000032690	Oas2	ENSMUST00000147941;ENSMUST00000081491;ENSMUST00000053909;ENSMUST00000146101	GO:0000166(nucleotide binding);GO:0001730(2'-5'-oligoadenylate synthetase activity);GO:0002376(immune system process);GO:0003723(RNA binding);GO:0003725(double-stranded RNA binding);GO:0005524(ATP binding);GO:0005634(nucleus);GO:0005654(nucleoplasm);GO:0005737(cytoplasm);GO:0005829(cytosol);GO:0006401(RNA catabolic process);GO:0006955(immune response);GO:0009615(response to virus);GO:0009617(resp…	04621(NOD-like receptor signaling pathway);05160(Hepatitis C);05162(Measles);05164(Influenza A);05168(Herpes simplex virus 1 infection);05169(Epstein-Barr virus infection);05169(Epstein-Barr virus infection)	K14216	EC:2.7.7.84	2'-5' oligoadenylate synthetase 2 [Source:MGI Symbol;Acc:MGI:2180852]	retained_intron;protein_coding	0.430415	0.305593	0.247215	0.833007	0.707423	0.728182	0.433403	-1.20622	0.000320663	0.0557622	down	yes
ENSMUSG00000040483	Xaf1	ENSMUST00000146233;ENSMUST00000142921;ENSMUST00000140842;ENSMUST00000094041;ENSMUST00000151440	GO:0005634(nucleus);GO:0005654(nucleoplasm);GO:0005737(cytoplasm);GO:0005739(mitochondrion);GO:0006915(apoptotic process);GO:0007005(mitochondrion organization);GO:0031333(negative regulation of protein-containing complex assembly);GO:0035456(response to interferon-beta);GO:0046872(metal ion binding);GO:0046872(metal ion binding)	NA	NA	NA	XIAP associated factor 1 [Source:MGI Symbol;Acc:MGI:3772572]	protein_coding;retained_intron;nonsense_mediated_decay	1.37057	0.704403	1.10494	2.28462	1.60761	2.61738	0.488495	-1.03358	0.00034086	0.057719	down	yes
ENSMUSG00000041828	Abca8a	ENSMUST00000046223;ENSMUST00000100287;ENSMUST00000141279;ENSMUST00000129810;ENSMUST00000106664;ENSMUST00000106662;ENSMUST00000154849;ENSMUST00000146635	GO:0000166(nucleotide binding);GO:0005319(lipid transporter activity);GO:0005524(ATP binding);GO:0005886(plasma membrane);GO:0006869(lipid transport);GO:0016020(membrane);GO:0016021(integral component of membrane);GO:0016887(ATPase activity);GO:0042626(ATPase-coupled transmembrane transporter activity);GO:0043231(intracellular membrane-bounded organelle);GO:0055085(transmembrane transport);GO:005…	02010(ABC transporters);02010(ABC transporters)	K05650	NA	ATP-binding cassette, sub-family A (ABC1), member 8a [Source:MGI Symbol;Acc:MGI:2386846]	protein_coding;processed_transcript	0.792338	1.04954	0.852438	1.88552	1.11745	2.39935	0.498734	-1.00366	0.00035217	0.0590193	down	yes
ENSMUSG00000038797	Zscan2	ENSMUST00000147125;ENSMUST00000044115;ENSMUST00000132163;ENSMUST00000155128;ENSMUST00000205361	GO:0003676(nucleic acid binding);GO:0003677(DNA binding);GO:0003700(DNA-binding transcription factor activity);GO:0005634(nucleus);GO:0006355(regulation of transcription, DNA-templated);GO:0007275(multicellular organism development);GO:0007283(spermatogenesis);GO:0010468(regulation of gene expression);GO:0030154(cell differentiation);GO:0046872(metal ion binding);GO:0046872(metal ion binding)	NA	K09230	NA	zinc finger and SCAN domain containing 2 [Source:MGI Symbol;Acc:MGI:99176]	protein_coding	0.32801	0.700161	1.24936	1.97226	2.69942	1.58506	0.364012	-1.45794	0.000402448	0.0667571	down	yes
ENSMUSG00000042523	Dnal1	ENSMUST00000123491;ENSMUST00000046340;ENSMUST00000143753;ENSMUST00000140812;ENSMUST00000143711;ENSMUST00000156138;ENSMUST00000136159	GO:0003774(motor activity);GO:0005515(protein binding);GO:0005737(cytoplasm);GO:0005856(cytoskeleton);GO:0005874(microtubule);GO:0030286(dynein complex);GO:0036157(outer dynein arm);GO:0036158(outer dynein arm assembly);GO:0042995(cell projection);GO:0043014(alpha-tubulin binding);GO:0045504(dynein heavy chain binding);GO:0045504(dynein heavy chain binding)	05016(Huntington disease);05016(Huntington disease)	K10411	NA	dynein, axonemal, light chain 1 [Source:MGI Symbol;Acc:MGI:1921462]	protein_coding;processed_transcript;retained_intron;nonsense_mediated_decay	3.3454	17.1242	4.80052	1.90757	2.258	4.02927	3.08366	1.62464	0.0004375	0.07112	up	yes
ENSMUSG00000026822	Lcn2	ENSMUST00000050785;ENSMUST00000144569;ENSMUST00000147219;ENSMUST00000136509;ENSMUST00000155830;ENSMUST00000192241	GO:0002020(protease binding);GO:0002376(immune system process);GO:0005506(iron ion binding);GO:0005515(protein binding);GO:0005576(extracellular region);GO:0005615(extracellular space);GO:0005829(cytosol);GO:0006811(ion transport);GO:0006915(apoptotic process);GO:0006979(response to oxidative stress);GO:0009615(response to virus);GO:0009617(response to bacterium);GO:0009635(response to herbicide)…	04657(IL-17 signaling pathway);04657(IL-17 signaling pathway)	K21129	NA	lipocalin 2 [Source:MGI Symbol;Acc:MGI:96757]	protein_coding;retained_intron;processed_transcript	0.116435	0.229653	0.23091	2.42126	0.666967	0.172082	0.176976	-2.49837	0.00046784	0.0752991	down	yes
ENSMUSG00000026730	Pter	ENSMUST00000134794;ENSMUST00000154269;ENSMUST00000150283;ENSMUST00000193742;ENSMUST00000195521;ENSMUST00000028063;ENSMUST00000114796	GO:0008270(zinc ion binding);GO:0009056(catabolic process);GO:0016787(hydrolase activity);GO:0016788(hydrolase activity, acting on ester bonds);GO:0030855(epithelial cell differentiation);GO:0046872(metal ion binding);GO:0046872(metal ion binding)	NA	K07048	NA	phosphotriesterase related [Source:MGI Symbol;Acc:MGI:107372]	protein_coding;processed_transcript;retained_intron	0.335018	0.312456	0.381362	7.08789	0.246827	0.535544	0.130725	-2.9354	0.000487934	0.0777512	down	yes
ENSMUSG00000076609	Igkc	ENSMUST00000103410	NA	NA	NA	NA	immunoglobulin kappa constant [Source:MGI Symbol;Acc:MGI:96495]	IG_C_gene	0.611369	0.864283	1.37099	0.416387	8.21507	9.1816	0.159806	-2.6456	0.000492641	0.0777512	down	yes
ENSMUSG00000030107	Usp18	ENSMUST00000032198;ENSMUST00000204710;ENSMUST00000204926;ENSMUST00000203250	GO:0004197(cysteine-type endopeptidase activity);GO:0004843(thiol-dependent ubiquitin-specific protease activity);GO:0005515(protein binding);GO:0005634(nucleus);GO:0005829(cytosol);GO:0006508(proteolysis);GO:0006511(ubiquitin-dependent protein catabolic process);GO:0008233(peptidase activity);GO:0008234(cysteine-type peptidase activity);GO:0009617(response to bacterium);GO:0016579(protein deubiq…	NA	K11846	EC:3.4.19.12	ubiquitin specific peptidase 18 [Source:MGI Symbol;Acc:MGI:1344364]	protein_coding;retained_intron	0.632824	0.396242	0.457459	0.910122	1.02539	1.59041	0.421599	-1.24606	0.000558244	0.0864269	down	yes
ENSMUSG00000035208	Slfn8	ENSMUST00000038141;ENSMUST00000130822;ENSMUST00000131883;ENSMUST00000215239;ENSMUST00000108152;ENSMUST00000092838	GO:0000049(tRNA binding);GO:0000166(nucleotide binding);GO:0002376(immune system process);GO:0004518(nuclease activity);GO:0004519(endonuclease activity);GO:0004521(endoribonuclease activity);GO:0005524(ATP binding);GO:0005737(cytoplasm);GO:0008270(zinc ion binding);GO:0016075(rRNA catabolic process);GO:0016078(tRNA catabolic process);GO:0016787(hydrolase activity);GO:0046872(metal ion binding);G…	NA	NA	NA	schlafen 8 [Source:MGI Symbol;Acc:MGI:2672859]	protein_coding	0.321412	0.161722	0.248295	0.676507	0.435489	0.743032	0.394296	-1.34265	0.000611306	0.0928728	down	yes
ENSMUSG00000082419	Gm11425	ENSMUST00000119608	NA	NA	NA	NA	predicted gene 11425 [Source:MGI Symbol;Acc:MGI:3650957]	processed_pseudogene	0.862552	0.606756	0.48092	2.16062	1.27277	2.24403	0.343506	-1.54159	0.000698253	0.104136	down	yes
ENSMUSG00000060550	H2-Q7	ENSMUST00000173788;ENSMUST00000071951;ENSMUST00000078205;ENSMUST00000076256;ENSMUST00000173016;ENSMUST00000116598	GO:0002376(immune system process);GO:0002474(antigen processing and presentation of peptide antigen via MHC class I);GO:0002476(antigen processing and presentation of endogenous peptide antigen via MHC class Ib);GO:0005102(signaling receptor binding);GO:0005615(extracellular space);GO:0005783(endoplasmic reticulum);GO:0005794(Golgi apparatus);GO:0005797(Golgi medial cisterna);GO:0005886(plasma me…	04144(Endocytosis);04145(Phagosome);04218(Cellular senescence);04514(Cell adhesion molecules (CAMs));04612(Antigen processing and presentation);04650(Natural killer cell mediated cytotoxicity);04940(Type I diabetes mellitus);05163(Human cytomegalovirus infection);05165(Human papillomavirus infection);05166(Human T-cell leukemia virus 1 infection);05167(Kaposi sarcoma-associated herpesvirus infect…	K06751	NA	histocompatibility 2, Q region locus 7 [Source:MGI Symbol;Acc:MGI:95936]	retained_intron;protein_coding	0.617715	0.311871	0.55807	1.07193	0.939073	1.17578	0.466821	-1.09906	0.000729966	0.107876	down	yes
ENSMUSG00000115529	9630013A20Rik	ENSMUST00000226704;ENSMUST00000228125;ENSMUST00000226618;ENSMUST00000228857;ENSMUST00000226890	NA	NA	NA	NA	RIKEN cDNA 9630013A20 gene [Source:MGI Symbol;Acc:MGI:2442953]	antisense	0.579326	0.612105	0.756604	0.312133	0.0628713	0.239095	3.17218	1.66548	0.000772408	0.113119	up	yes
ENSMUSG00000032258	Lca5	ENSMUST00000034791;ENSMUST00000190514;ENSMUST00000188548;ENSMUST00000188907;ENSMUST00000190373;ENSMUST00000190557;ENSMUST00000191225;ENSMUST00000186802;ENSMUST00000034793	GO:0005929(cilium);GO:0032391(photoreceptor connecting cilium);GO:0036064(ciliary basal body);GO:0044877(protein-containing complex binding);GO:0044877(protein-containing complex binding)	NA	NA	NA	Leber congenital amaurosis 5 (human) [Source:MGI Symbol;Acc:MGI:1923032]	protein_coding;nonsense_mediated_decay;processed_transcript;retained_intron	0.50154	0.552539	0.408047	0.582724	1.43791	1.15713	0.460112	-1.11994	0.000801306	0.116304	down	yes
ENSMUSG00000024871	Doc2g	ENSMUST00000025806;ENSMUST00000147806;ENSMUST00000235829;ENSMUST00000236482;ENSMUST00000127016;ENSMUST00000138917	GO:0016020(membrane);GO:0046872(metal ion binding);GO:0046872(metal ion binding)	NA	K19918	NA	double C2, gamma [Source:MGI Symbol;Acc:MGI:1926250]	protein_coding;retained_intron	0.733726	0.781128	3.97639	0.440593	0.369037	0.670538	3.70988	1.89137	0.000862431	0.12298	up	yes
ENSMUSG00000034755	Pcdh11x	ENSMUST00000192677;ENSMUST00000192977;ENSMUST00000050239;ENSMUST00000113364;ENSMUST00000193899;ENSMUST00000155223;ENSMUST00000195088;ENSMUST00000113358;ENSMUST00000191653	GO:0005509(calcium ion binding);GO:0005515(protein binding);GO:0005886(plasma membrane);GO:0005887(integral component of plasma membrane);GO:0007155(cell adhesion);GO:0007156(homophilic cell adhesion via plasma membrane adhesion molecules);GO:0010923(negative regulation of phosphatase activity);GO:0016020(membrane);GO:0016021(integral component of membrane);GO:0016021(integral component of membra…	NA	K16498	NA	protocadherin 11 X-linked [Source:MGI Symbol;Acc:MGI:2442849]	protein_coding;retained_intron;nonsense_mediated_decay	0.351264	0.193002	0.329264	0.632443	0.392	0.74649	0.49326	-1.01958	0.000970626	0.1333	down	yes
ENSMUSG00000082160	Gm11578	ENSMUST00000118530	NA	NA	NA	NA	predicted gene 11578 [Source:MGI Symbol;Acc:MGI:3650505]	processed_pseudogene	2.29581	4.42315	1.31338	0.670653	0.431253	1.2059	3.48051	1.7993	0.000975804	0.1333	up	yes
ENSMUSG00000091680	Klhdc7b	ENSMUST00000225666;ENSMUST00000166926	GO:0005515(protein binding);GO:0005515(protein binding)	NA	NA	NA	kelch domain containing 7B [Source:MGI Symbol;Acc:MGI:3648212]	protein_coding	0.0780498	0.053565	0.120357	0.240779	0.154255	0.375448	0.327031	-1.6125	0.00103855	0.138382	down	yes
ENSMUSG00000045868	Gvin1	ENSMUST00000006667;ENSMUST00000183409	GO:0005525(GTP binding);GO:0005634(nucleus);GO:0005737(cytoplasm);GO:0005737(cytoplasm)	NA	NA	NA	GTPase, very large interferon inducible 1 [Source:MGI Symbol;Acc:MGI:1921808]	protein_coding	0.494694	0.437419	0.445573	0.950602	0.524321	1.3092	0.494837	-1.01498	0.00108912	0.143941	down	yes
ENSMUSG00000034460	Six4	ENSMUST00000043208;ENSMUST00000175693	GO:0000976(transcription regulatory region sequence-specific DNA binding);GO:0000978(RNA polymerase II cis-regulatory region sequence-specific DNA binding);GO:0000981(DNA-binding transcription factor activity, RNA polymerase II-specific);GO:0001228(DNA-binding transcription activator activity, RNA polymerase II-specific);GO:0003677(DNA binding);GO:0003700(DNA-binding transcription factor activity…	05202(Transcriptional misregulation in cancer);05202(Transcriptional misregulation in cancer)	K15615	NA	sine oculis-related homeobox 4 [Source:MGI Symbol;Acc:MGI:106034]	protein_coding	0.0771134	0.098632	0.0971594	0.349967	0.119071	0.245792	0.381776	-1.3892	0.00110343	0.144657	down	yes
ENSMUSG00000058626	Capn11	ENSMUST00000120717;ENSMUST00000151350	GO:0001669(acrosomal vesicle);GO:0004198(calcium-dependent cysteine-type endopeptidase activity);GO:0005509(calcium ion binding);GO:0005737(cytoplasm);GO:0006508(proteolysis);GO:0016787(hydrolase activity);GO:0031410(cytoplasmic vesicle);GO:0046872(metal ion binding);GO:0046872(metal ion binding)	NA	K08580	EC:3.4.22.-	calpain 11 [Source:MGI Symbol;Acc:MGI:1352490]	protein_coding;non_stop_decay	0.0320172	0.252508	0.0186632	0.0327434	1.29723	2.01609	0.0906104	-3.46418	0.0011984	0.154341	down	yes
ENSMUSG00000027399	Il1a	ENSMUST00000028882	GO:0001660(fever generation);GO:0002248(connective tissue replacement involved in inflammatory response wound healing);GO:0005125(cytokine activity);GO:0005149(interleukin-1 receptor binding);GO:0005507(copper ion binding);GO:0005576(extracellular region);GO:0005615(extracellular space);GO:0005829(cytosol);GO:0005886(plasma membrane);GO:0006954(inflammatory response);GO:0006955(immune response);G…	04010(MAPK signaling pathway);04060(Cytokine-cytokine receptor interaction);04217(Necroptosis);04218(Cellular senescence);04380(Osteoclast differentiation);04640(Hematopoietic cell lineage);04932(Non-alcoholic fatty liver disease (NAFLD));04933(AGE-RAGE signaling pathway in diabetic complications);04940(Type I diabetes mellitus);05020(Prion diseases);05132(Salmonella infection);05133(Pertussis);0…	K04383	NA	interleukin 1 alpha [Source:MGI Symbol;Acc:MGI:96542]	protein_coding	0.312703	0.203801	0.30579	0.62345	0.702936	0.666822	0.412548	-1.27737	0.00122964	0.154954	down	yes
ENSMUSG00000104674	Gm42756	ENSMUST00000196601	NA	NA	NA	NA	predicted gene 42756 [Source:MGI Symbol;Acc:MGI:5662893]	antisense	0.931279	0.761407	0.447693	1.83538	0.903313	2.59385	0.401381	-1.31696	0.00132194	0.164042	down	yes
ENSMUSG00000036131	Frmd7	ENSMUST00000060650;ENSMUST00000164311	GO:0003674(molecular_function);GO:0005515(protein binding);GO:0005856(cytoskeleton);GO:0007399(nervous system development);GO:0010592(positive regulation of lamellipodium assembly);GO:0010975(regulation of neuron projection development);GO:0030426(growth cone);GO:0032091(negative regulation of protein binding);GO:0042995(cell projection);GO:0043005(neuron projection);GO:0043025(neuronal cell body…	NA	NA	NA	FERM domain containing 7 [Source:MGI Symbol;Acc:MGI:2686379]	protein_coding;nonsense_mediated_decay	0.181162	1.48703	2.82869	0.252528	0.328309	0.425438	4.46885	2.1599	0.00139721	0.170775	up	yes
ENSMUSG00000029605	Oas1b	ENSMUST00000183291;ENSMUST00000182725;ENSMUST00000086377	GO:0001730(2'-5'-oligoadenylate synthetase activity);GO:0003723(RNA binding);GO:0003725(double-stranded RNA binding);GO:0016779(nucleotidyltransferase activity);GO:0051607(defense response to virus);GO:0051607(defense response to virus)	04621(NOD-like receptor signaling pathway);05160(Hepatitis C);05162(Measles);05164(Influenza A);05168(Herpes simplex virus 1 infection);05169(Epstein-Barr virus infection);05169(Epstein-Barr virus infection)	NA	NA	2'-5' oligoadenylate synthetase 1B [Source:MGI Symbol;Acc:MGI:97430]	polymorphic_pseudogene;processed_transcript;protein_coding	0.25502	0.281031	0.328828	0.636047	0.613482	0.76318	0.429709	-1.21857	0.00160288	0.190192	down	yes
ENSMUSG00000090544	Gm6576	ENSMUST00000169678	NA	NA	NA	NA	predicted gene 6576 [Source:MGI Symbol;Acc:MGI:3646644]	processed_pseudogene	3.06321	2.59225	2.8583	1.74906	0.581179	1.08575	2.49233	1.31749	0.00166827	0.195104	up	yes
ENSMUSG00000053441	Adamts19	ENSMUST00000236901;ENSMUST00000237964;ENSMUST00000237536;ENSMUST00000052907	GO:0004222(metalloendopeptidase activity);GO:0005576(extracellular region);GO:0006508(proteolysis);GO:0008233(peptidase activity);GO:0008237(metallopeptidase activity);GO:0016787(hydrolase activity);GO:0030198(extracellular matrix organization);GO:0031012(extracellular matrix);GO:0046872(metal ion binding);GO:0046872(metal ion binding)	NA	K08633	EC:3.4.24.-	a disintegrin-like and metallopeptidase (reprolysin type) with thrombospondin type 1 motif, 19 [Source:MGI Symbol;Acc:MGI:2442875]	retained_intron;protein_coding	0.00665589	0.0784518	0.151464	0.0179397	0.010983	0.0141582	5.49134	2.45716	0.00168897	0.196114	up	yes
ENSMUSG00000065037	Rn7sk	ENSMUST00000083103	NA	NA	NA	NA	RNA, 7SK, nuclear [Source:MGI Symbol;Acc:MGI:103186]	misc_RNA	4.84374	3.88083	3.69443	3.6345	24.096	10.4728	0.325077	-1.62115	0.0017114	0.197309	down	yes
ENSMUSG00000105194	Gm6755	ENSMUST00000100598	NA	NA	NA	NA	predicted gene 6755 [Source:MGI Symbol;Acc:MGI:3645758]	processed_pseudogene	1.42235	3.29	1.91519	1.17442	0.756625	0.590653	2.62821	1.39408	0.00174002	0.197802	up	yes
ENSMUSG00000037921	Ddx60	ENSMUST00000070631;ENSMUST00000156980;ENSMUST00000154398;ENSMUST00000153806;ENSMUST00000093485;ENSMUST00000136121	GO:0000166(nucleotide binding);GO:0003676(nucleic acid binding);GO:0003690(double-stranded DNA binding);GO:0003723(RNA binding);GO:0003725(double-stranded RNA binding);GO:0003727(single-stranded RNA binding);GO:0005515(protein binding);GO:0005524(ATP binding);GO:0005737(cytoplasm);GO:0005829(cytosol);GO:0009615(response to virus);GO:0045111(intermediate filament cytoskeleton);GO:0051607(defense r…	NA	K20103	EC:3.6.4.13	DEAD (Asp-Glu-Ala-Asp) box polypeptide 60 [Source:MGI Symbol;Acc:MGI:2384570]	protein_coding;retained_intron	0.101612	0.0605929	0.0541485	0.200988	0.133654	0.211013	0.396503	-1.3346	0.00181706	0.202316	down	yes
ENSMUSG00000050010	Shisa3	ENSMUST00000087241;ENSMUST00000142843	GO:0005783(endoplasmic reticulum);GO:0005789(endoplasmic reticulum membrane);GO:0007275(multicellular organism development);GO:0016020(membrane);GO:0016021(integral component of membrane);GO:0016021(integral component of membrane)	NA	NA	NA	shisa family member 3 [Source:MGI Symbol;Acc:MGI:3041225]	protein_coding;nonsense_mediated_decay	0.273384	0.192361	1.13719	0.0749422	0.174724	0.18018	3.7291	1.89883	0.00188169	0.20668	up	yes
ENSMUSG00000035258	Abi3bp	ENSMUST00000231781;ENSMUST00000096012;ENSMUST00000096013;ENSMUST00000231832;ENSMUST00000231870;ENSMUST00000171000;ENSMUST00000048471;ENSMUST00000231337	GO:0005201(extracellular matrix structural constituent);GO:0005515(protein binding);GO:0005518(collagen binding);GO:0005539(glycosaminoglycan binding);GO:0005614(interstitial matrix);GO:0008201(heparin binding);GO:0010811(positive regulation of cell-substrate adhesion);GO:0030198(extracellular matrix organization);GO:0031012(extracellular matrix);GO:0062023(collagen-containing extracellular matri…	NA	NA	NA	ABI gene family, member 3 (NESH) binding protein [Source:MGI Symbol;Acc:MGI:2444583]	protein_coding;retained_intron	2.20533	8.65865	8.36182	3.52214	1.60861	3.04235	2.35233	1.23409	0.00194297	0.209171	up	yes
ENSMUSG00000100586	Vmn1r90	ENSMUST00000226264;ENSMUST00000227566;ENSMUST00000185220;ENSMUST00000226802;ENSMUST00000226510;ENSMUST00000227692;ENSMUST00000227788;ENSMUST00000226981;ENSMUST00000227855	GO:0004930(G protein-coupled receptor activity);GO:0005886(plasma membrane);GO:0007165(signal transduction);GO:0007186(G protein-coupled receptor signaling pathway);GO:0016020(membrane);GO:0016021(integral component of membrane);GO:0016503(pheromone receptor activity);GO:0019236(response to pheromone);GO:0019236(response to pheromone)	NA	K04614	NA	vomeronasal 1 receptor 90 [Source:MGI Symbol;Acc:MGI:3612342]	protein_coding;processed_transcript	0.031024	0.043676	0.0323546	0.128182	0.042841	0.159458	0.323936	-1.62622	0.00201805	0.214414	down	yes
ENSMUSG00000021803	Cdhr1	ENSMUST00000022337	GO:0005509(calcium ion binding);GO:0005515(protein binding);GO:0005886(plasma membrane);GO:0005887(integral component of plasma membrane);GO:0007155(cell adhesion);GO:0007156(homophilic cell adhesion via plasma membrane adhesion molecules);GO:0008594(photoreceptor cell morphogenesis);GO:0009987(cellular process);GO:0016020(membrane);GO:0016021(integral component of membrane);GO:0035845(photorecep…	NA	K16501	NA	cadherin-related family member 1 [Source:MGI Symbol;Acc:MGI:2157782]	protein_coding	1.52511	3.07364	7.74346	1.58913	1.39285	2.02554	2.46474	1.30143	0.00205331	0.215385	up	yes
ENSMUSG00000078377	Gm4294	ENSMUST00000105169	NA	NA	NA	NA	predicted gene 4294 [Source:MGI Symbol;Acc:MGI:3782472]	processed_pseudogene	9.18844	5.91021	8.09288	10.3886	25.2159	11.6376	0.490909	-1.02647	0.00207655	0.215858	down	yes
ENSMUSG00000009376	Met	ENSMUST00000115443;ENSMUST00000080469;ENSMUST00000145473;ENSMUST00000115442;ENSMUST00000152802;ENSMUST00000140070;ENSMUST00000148903	GO:0000166(nucleotide binding);GO:0001886(endothelial cell morphogenesis);GO:0004672(protein kinase activity);GO:0004713(protein tyrosine kinase activity);GO:0004714(transmembrane receptor protein tyrosine kinase activity);GO:0005515(protein binding);GO:0005524(ATP binding);GO:0006468(protein phosphorylation);GO:0007169(transmembrane receptor protein tyrosine kinase signaling pathway);GO:0009925(…	01521(EGFR tyrosine kinase inhibitor resistance);04010(MAPK signaling pathway);04014(Ras signaling pathway);04015(Rap1 signaling pathway);04151(PI3K-Akt signaling pathway);04360(Axon guidance);04510(Focal adhesion);04520(Adherens junction);05100(Bacterial invasion of epithelial cells);05144(Malaria);05200(Pathways in cancer);05202(Transcriptional misregulation in cancer);05205(Proteoglycans in ca…	K05099	EC:2.7.10.1	met proto-oncogene [Source:MGI Symbol;Acc:MGI:96969]	protein_coding;retained_intron	0.449079	0.653739	0.820956	0.254387	0.402916	0.297393	2.01506	1.01083	0.0021411	0.220289	up	yes
ENSMUSG00000048489	Depp1	ENSMUST00000067354;ENSMUST00000178241;ENSMUST00000204555	GO:0003674(molecular_function);GO:0005737(cytoplasm);GO:0005739(mitochondrion);GO:0005777(peroxisome);GO:0006914(autophagy);GO:0010506(regulation of autophagy);GO:0043231(intracellular membrane-bounded organelle);GO:0043231(intracellular membrane-bounded organelle)	NA	NA	NA	DEPP1 autophagy regulator [Source:MGI Symbol;Acc:MGI:1918730]	protein_coding	0.578747	0.475371	0.474085	1.95143	0.786104	1.0712	0.401237	-1.31747	0.00220438	0.225374	down	yes
ENSMUSG00000090124	Ugt1a7c	ENSMUST00000058237;ENSMUST00000150634;ENSMUST00000113135;ENSMUST00000126203	GO:0005743(mitochondrial inner membrane);GO:0005783(endoplasmic reticulum);GO:0005789(endoplasmic reticulum membrane);GO:0006711(estrogen catabolic process);GO:0008194(UDP-glycosyltransferase activity);GO:0015020(glucuronosyltransferase activity);GO:0016020(membrane);GO:0016021(integral component of membrane);GO:0016740(transferase activity);GO:0016757(transferase activity, transferring glycosyl …	00040(Pentose and glucuronate interconversions);00053(Ascorbate and aldarate metabolism);00140(Steroid hormone biosynthesis);00830(Retinol metabolism);00860(Porphyrin and chlorophyll metabolism);00980(Metabolism of xenobiotics by cytochrome P450);00982(Drug metabolism - cytochrome P450);00983(Drug metabolism - other enzymes);05204(Chemical carcinogenesis);05204(Chemical carcinogenesis)	K00699	EC:2.4.1.17	UDP glucuronosyltransferase 1 family, polypeptide A7C [Source:MGI Symbol;Acc:MGI:3032636]	protein_coding;nonsense_mediated_decay	0.459422	0.239928	0.320568	0.151459	0.168012	0.0938591	2.46757	1.30309	0.00244965	0.245812	up	yes
ENSMUSG00000009545	Kcnq1	ENSMUST00000009689;ENSMUST00000186488;ENSMUST00000186284;ENSMUST00000185383;ENSMUST00000186798;ENSMUST00000187213;ENSMUST00000186288	GO:0005216(ion channel activity);GO:0005244(voltage-gated ion channel activity);GO:0005249(voltage-gated potassium channel activity);GO:0005251(delayed rectifier potassium channel activity);GO:0005267(potassium channel activity);GO:0005516(calmodulin binding);GO:0005546(phosphatidylinositol-4,5-bisphosphate binding);GO:0005737(cytoplasm);GO:0005764(lysosome);GO:0005768(endosome);GO:0005769(early …	04261(Adrenergic signaling in cardiomyocytes);04725(Cholinergic synapse);04971(Gastric acid secretion);04972(Pancreatic secretion);04974(Protein digestion and absorption);04974(Protein digestion and absorption)	K04926	NA	potassium voltage-gated channel, subfamily Q, member 1 [Source:MGI Symbol;Acc:MGI:108083]	protein_coding	0.187432	0.377082	0.261589	0.123445	0.0853271	0.118259	2.52607	1.33689	0.0024787	0.247201	up	yes
ENSMUSG00000087400	Gm15270	ENSMUST00000125158;ENSMUST00000141076;ENSMUST00000136908;ENSMUST00000146208	NA	NA	NA	NA	predicted gene 15270 [Source:MGI Symbol;Acc:MGI:3705149]	processed_transcript	0.859204	0.902804	0.629278	0.345824	0.452139	0.166469	2.47947	1.31003	0.00260529	0.256262	up	yes
ENSMUSG00000034587	8430429K09Rik	ENSMUST00000146456;ENSMUST00000142397;ENSMUST00000136038;ENSMUST00000154397;ENSMUST00000144844	NA	NA	NA	NA	RIKEN cDNA 8430429K09 gene [Source:MGI Symbol;Acc:MGI:1918773]	processed_transcript	0.333013	0.16306	0.469089	1.59528	0.936117	0.36293	0.333466	-1.58439	0.00273801	0.264935	down	yes
ENSMUSG00000046093	Hpcal4	ENSMUST00000059667;ENSMUST00000152194;ENSMUST00000136619;ENSMUST00000126995;ENSMUST00000106246	GO:0005246(calcium channel regulator activity);GO:0005509(calcium ion binding);GO:0007165(signal transduction);GO:0008022(protein C-terminus binding);GO:0008150(biological_process);GO:0019904(protein domain specific binding);GO:0046872(metal ion binding);GO:0046872(metal ion binding)	NA	NA	NA	hippocalcin-like 4 [Source:MGI Symbol;Acc:MGI:2157521]	protein_coding;processed_transcript	24.3472	24.8336	20.6241	21.4915	24.2215	181.142	0.307707	-1.70037	0.00288313	0.274018	down	yes
ENSMUSG00000038745	Nlrp6	ENSMUST00000183845;ENSMUST00000106045;ENSMUST00000184560;ENSMUST00000183761	GO:0000166(nucleotide binding);GO:0002376(immune system process);GO:0002862(negative regulation of inflammatory response to antigenic stimulus);GO:0005000(vasopressin receptor activity);GO:0005515(protein binding);GO:0005524(ATP binding);GO:0005575(cellular_component);GO:0005634(nucleus);GO:0005737(cytoplasm);GO:0005886(plasma membrane);GO:0006954(inflammatory response);GO:0007186(G protein-coupl…	04621(NOD-like receptor signaling pathway);04621(NOD-like receptor signaling pathway)	K20863	NA	NLR family, pyrin domain containing 6 [Source:MGI Symbol;Acc:MGI:2141990]	protein_coding;retained_intron	0.140461	0.198163	0.14228	0.387046	0.338571	0.299353	0.469188	-1.09176	0.00319461	0.295066	down	yes
ENSMUSG00000040170	Fmo2	ENSMUST00000045902;ENSMUST00000194061;ENSMUST00000143123;ENSMUST00000147617;ENSMUST00000194197;ENSMUST00000111510;ENSMUST00000156860	GO:0004497(monooxygenase activity);GO:0004499(N,N-dimethylaniline monooxygenase activity);GO:0005783(endoplasmic reticulum);GO:0005789(endoplasmic reticulum membrane);GO:0006082(organic acid metabolic process);GO:0006739(NADP metabolic process);GO:0006805(xenobiotic metabolic process);GO:0009404(toxin metabolic process);GO:0016020(membrane);GO:0016021(integral component of membrane);GO:0016491(ox…	00982(Drug metabolism - cytochrome P450);00982(Drug metabolism - cytochrome P450)	K00485	EC:1.14.13.8	flavin containing monooxygenase 2 [Source:MGI Symbol;Acc:MGI:1916776]	protein_coding;retained_intron;processed_transcript	0.212175	0.267098	0.270941	0.652925	0.446691	0.415965	0.495002	-1.01449	0.00333598	0.299078	down	yes
ENSMUSG00000033355	Rtp4	ENSMUST00000038423;ENSMUST00000211569;ENSMUST00000210901;ENSMUST00000211349;ENSMUST00000209422	GO:0001580(detection of chemical stimulus involved in sensory perception of bitter taste);GO:0005515(protein binding);GO:0005737(cytoplasm);GO:0006612(protein targeting to membrane);GO:0016020(membrane);GO:0016021(integral component of membrane);GO:0031849(olfactory receptor binding);GO:0051205(protein insertion into membrane);GO:0051607(defense response to virus);GO:0051607(defense response to v…	NA	NA	NA	receptor transporter protein 4 [Source:MGI Symbol;Acc:MGI:1915025]	protein_coding	0.550247	0.476316	0.881319	2.39062	0.909323	1.18083	0.425793	-1.23178	0.00334204	0.299078	down	yes
ENSMUSG00000068245	Phf11d	ENSMUST00000161754;ENSMUST00000161031;ENSMUST00000095157;ENSMUST00000160425	GO:0003674(molecular_function);GO:0005634(nucleus);GO:0005654(nucleoplasm);GO:0008150(biological_process);GO:0031965(nuclear membrane);GO:0046872(metal ion binding);GO:0046872(metal ion binding)	NA	NA	NA	PHD finger protein 11D [Source:MGI Symbol;Acc:MGI:1277133]	retained_intron;protein_coding	0.0514191	0.173865	0.0603914	0.289429	0.186444	0.332152	0.353548	-1.50002	0.00334883	0.299078	down	yes
ENSMUSG00000035274	Tpbg	ENSMUST00000098500;ENSMUST00000006559;ENSMUST00000185559	GO:0005515(protein binding);GO:0005737(cytoplasm);GO:0005783(endoplasmic reticulum);GO:0005886(plasma membrane);GO:0016020(membrane);GO:0016021(integral component of membrane);GO:0051965(positive regulation of synapse assembly);GO:0051965(positive regulation of synapse assembly)	NA	NA	NA	trophoblast glycoprotein [Source:MGI Symbol;Acc:MGI:1341264]	protein_coding;processed_transcript	2.09366	3.33673	3.20789	1.71717	1.91344	0.683751	2.00221	1.0016	0.00335583	0.299078	up	yes
ENSMUSG00000097828	6430562O15Rik	ENSMUST00000225937;ENSMUST00000180808;ENSMUST00000180491	NA	NA	NA	NA	RIKEN cDNA 6430562O15 gene [Source:MGI Symbol;Acc:MGI:2444982]	retained_intron;antisense	0.0997311	0.0922209	0.12154	0.302297	0.232209	0.171943	0.443758	-1.17216	0.0034052	0.299977	down	yes
ENSMUSG00000026393	Nek7	ENSMUST00000187407;ENSMUST00000027642;ENSMUST00000186017;ENSMUST00000191549	GO:0000166(nucleotide binding);GO:0000922(spindle pole);GO:0004672(protein kinase activity);GO:0004674(protein serine/threonine kinase activity);GO:0005515(protein binding);GO:0005524(ATP binding);GO:0005634(nucleus);GO:0005654(nucleoplasm);GO:0005737(cytoplasm);GO:0005815(microtubule organizing center);GO:0005856(cytoskeleton);GO:0006468(protein phosphorylation);GO:0016301(kinase activity);GO:00…	04621(NOD-like receptor signaling pathway);04621(NOD-like receptor signaling pathway)	K20876	EC:2.7.11.1	NIMA (never in mitosis gene a)-related expressed kinase 7 [Source:MGI Symbol;Acc:MGI:1890645]	protein_coding;retained_intron	1.57566	1.56991	1.59595	6.24361	1.69608	2.02927	0.475628	-1.07209	0.00373613	0.313065	down	yes
ENSMUSG00000068130	Zfp442	ENSMUST00000109916;ENSMUST00000185796	GO:0003676(nucleic acid binding);GO:0005575(cellular_component);GO:0006355(regulation of transcription, DNA-templated);GO:0046872(metal ion binding);GO:0046872(metal ion binding)	05168(Herpes simplex virus 1 infection);05168(Herpes simplex virus 1 infection)	K09228	NA	zinc finger protein 442 [Source:MGI Symbol;Acc:MGI:3651999]	protein_coding	0.258931	0.314113	0.370212	0.627447	0.542974	0.769197	0.48631	-1.04005	0.00421985	0.342989	down	yes
ENSMUSG00000035551	Igfbpl1	ENSMUST00000044297;ENSMUST00000145102	GO:0001558(regulation of cell growth);GO:0005515(protein binding);GO:0005520(insulin-like growth factor binding);GO:0005576(extracellular region);GO:0005615(extracellular space);GO:0071228(cellular response to tumor cell);GO:0071228(cellular response to tumor cell)	NA	NA	NA	insulin-like growth factor binding protein-like 1 [Source:MGI Symbol;Acc:MGI:1933198]	protein_coding;processed_transcript	0.299557	0.522107	0.718737	0.211916	0.0329765	0.242693	3.15924	1.65958	0.00449546	0.361773	up	yes
ENSMUSG00000082062	Ftl2-ps	ENSMUST00000118517	NA	NA	NA	NA	ferritin light polypeptide 2, pseudogene [Source:MGI Symbol;Acc:MGI:95590]	processed_pseudogene	2.7491	2.18626	1.72084	0.699996	1.15468	1.07969	2.26836	1.18165	0.00457817	0.366614	up	yes
ENSMUSG00000081788	Gm5898	ENSMUST00000121016	NA	NA	NA	NA	predicted gene 5898 [Source:MGI Symbol;Acc:MGI:3644921]	processed_pseudogene	0.405521	0.326739	0.355756	0.352845	3.20082	0.490063	0.269063	-1.89399	0.00463291	0.36738	down	yes
ENSMUSG00000115232	Gm49378	ENSMUST00000156420	GO:0016020(membrane);GO:0016021(integral component of membrane);GO:0072657(protein localization to membrane)	NA	NA	NA	predicted gene, 49378 [Source:MGI Symbol;Acc:MGI:6121598]	nonsense_mediated_decay	0.0001	0.175619	0.026734	1.57968	0.000384	1.69469	0.0618224	-4.01573	0.00484015	0.381949	down	yes
ENSMUSG00000097028	Ptgs2os	ENSMUST00000181915;ENSMUST00000181460	NA	NA	NA	NA	prostaglandin-endoperoxide synthase 2, opposite strand [Source:MGI Symbol;Acc:MGI:2443180]	antisense;retained_intron	0.138495	0.144796	0.155527	0.233676	0.404975	0.3084	0.463351	-1.10982	0.00517013	0.404065	down	yes
ENSMUSG00000113555	Gm10095	ENSMUST00000222765	NA	NA	NA	NA	predicted gene 10095 [Source:MGI Symbol;Acc:MGI:3642130]	processed_pseudogene	33.5718	13.0925	28.9611	16.3218	3.05362	1.15265	3.68399	1.88127	0.00525982	0.40523	up	yes
ENSMUSG00000108713	Gm33027	ENSMUST00000206093	NA	NA	NA	NA	predicted gene, 33027 [Source:MGI Symbol;Acc:MGI:5592186]	lincRNA	0.26635	0.330243	0.248644	0.160992	0.07289	0.142964	2.24292	1.16538	0.00572036	0.434534	up	yes
ENSMUSG00000058927	Gm10053	ENSMUST00000073080	GO:0005634(nucleus);GO:0005739(mitochondrion);GO:0005758(mitochondrial intermembrane space);GO:0005829(cytosol);GO:0006122(mitochondrial electron transport, ubiquinol to cytochrome c);GO:0006123(mitochondrial electron transport, cytochrome c to oxygen);GO:0006915(apoptotic process);GO:0008635(activation of cysteine-type endopeptidase activity involved in apoptotic process by cytochrome c);GO:0009…	NA	NA	NA	predicted gene 10053 [Source:MGI Symbol;Acc:MGI:3704493]	protein_coding	16.4154	4.55114	6.97126	3.99113	4.38042	5.06631	2.07904	1.05592	0.00598181	0.443209	up	yes
ENSMUSG00000078713	Tomm5	ENSMUST00000107810;ENSMUST00000107809;ENSMUST00000107807;ENSMUST00000107808	GO:0005739(mitochondrion);GO:0005741(mitochondrial outer membrane);GO:0005742(mitochondrial outer membrane translocase complex);GO:0006626(protein targeting to mitochondrion);GO:0015031(protein transport);GO:0016020(membrane);GO:0016021(integral component of membrane);GO:0016021(integral component of membrane)	NA	K17773	NA	translocase of outer mitochondrial membrane 5 [Source:MGI Symbol;Acc:MGI:1915762]	protein_coding	24.8474	20.2615	23.9533	3.78324	4.59083	20.2926	2.40914	1.26852	0.00615664	0.447	up	yes
ENSMUSG00000025934	Gsta3	ENSMUST00000027067;ENSMUST00000190711;ENSMUST00000121676;ENSMUST00000124990	GO:0001657(ureteric bud development);GO:0004364(glutathione transferase activity);GO:0005515(protein binding);GO:0005737(cytoplasm);GO:0005829(cytosol);GO:0006749(glutathione metabolic process);GO:0006805(xenobiotic metabolic process);GO:0016740(transferase activity);GO:0046223(aflatoxin catabolic process);GO:0046223(aflatoxin catabolic process)	00480(Glutathione metabolism);00980(Metabolism of xenobiotics by cytochrome P450);00982(Drug metabolism - cytochrome P450);00983(Drug metabolism - other enzymes);01524(Platinum drug resistance);05200(Pathways in cancer);05204(Chemical carcinogenesis);05225(Hepatocellular carcinoma);05418(Fluid shear stress and atherosclerosis);05418(Fluid shear stress and atherosclerosis)	K00799	EC:2.5.1.18	glutathione S-transferase, alpha 3 [Source:MGI Symbol;Acc:MGI:95856]	protein_coding;retained_intron	0.168293	0.160653	0.179637	0.324177	0.298917	0.420721	0.487235	-1.03731	0.00618694	0.447	down	yes
ENSMUSG00000037578	Pkd2l1	ENSMUST00000042026;ENSMUST00000161357	GO:0001581(detection of chemical stimulus involved in sensory perception of sour taste);GO:0005227(calcium activated cation channel activity);GO:0005261(cation channel activity);GO:0005262(calcium channel activity);GO:0005272(sodium channel activity);GO:0005509(calcium ion binding);GO:0005515(protein binding);GO:0005783(endoplasmic reticulum);GO:0005886(plasma membrane);GO:0005887(integral compon…	04742(Taste transduction);04742(Taste transduction)	K04990	NA	polycystic kidney disease 2-like 1 [Source:MGI Symbol;Acc:MGI:1352448]	protein_coding;retained_intron	0.108545	0.198792	0.151359	0.449336	0.225916	0.370239	0.438738	-1.18857	0.0063227	0.450294	down	yes
ENSMUSG00000046311	Zfp62	ENSMUST00000109198;ENSMUST00000157023;ENSMUST00000109197;ENSMUST00000061757;ENSMUST00000136539;ENSMUST00000128932;ENSMUST00000180016;ENSMUST00000133150;ENSMUST00000151228;ENSMUST00000136691;ENSMUST00000137061;ENSMUST00000150284	GO:0003676(nucleic acid binding);GO:0005634(nucleus);GO:0046872(metal ion binding);GO:0046872(metal ion binding)	NA	NA	NA	zinc finger protein 62 [Source:MGI Symbol;Acc:MGI:99662]	protein_coding;retained_intron;processed_transcript	1.46669	0.56099	2.52956	0.959183	0.468202	0.556811	2.29677	1.19961	0.00654416	0.454495	up	yes
ENSMUSG00000053626	Tll1	ENSMUST00000066166;ENSMUST00000210256;ENSMUST00000209451;ENSMUST00000211755	GO:0004222(metalloendopeptidase activity);GO:0005509(calcium ion binding);GO:0006508(proteolysis);GO:0008233(peptidase activity);GO:0008237(metallopeptidase activity);GO:0008270(zinc ion binding);GO:0016787(hydrolase activity);GO:0046872(metal ion binding);GO:0046872(metal ion binding)	NA	K09608	EC:3.4.24.-	tolloid-like [Source:MGI Symbol;Acc:MGI:106923]	protein_coding;retained_intron	0.180707	0.427872	0.495602	0.196499	0.138781	0.17176	2.1777	1.12281	0.00715031	0.486341	up	yes
ENSMUSG00000103800	Pcdha8	ENSMUST00000194038	GO:0003674(molecular_function);GO:0005509(calcium ion binding);GO:0005886(plasma membrane);GO:0005887(integral component of plasma membrane);GO:0007155(cell adhesion);GO:0007156(homophilic cell adhesion via plasma membrane adhesion molecules);GO:0016020(membrane);GO:0016021(integral component of membrane)	NA	K16493	NA	protocadherin alpha 8 [Source:MGI Symbol;Acc:MGI:2681879]	protein_coding	0.107421	0.072297	0.051331	0.074691	0.231039	0.339021	0.358354	-1.48054	0.0072111	0.488432	down	yes
ENSMUSG00000040706	Agmat	ENSMUST00000038161	GO:0005739(mitochondrion);GO:0008295(spermidine biosynthetic process);GO:0008783(agmatinase activity);GO:0009446(putrescine biosynthetic process);GO:0016787(hydrolase activity);GO:0033388(putrescine biosynthetic process from arginine);GO:0033389(putrescine biosynthetic process from arginine, using agmatinase);GO:0046872(metal ion binding)	00330(Arginine and proline metabolism)	K01480	EC:3.5.3.11	agmatine ureohydrolase (agmatinase) [Source:MGI Symbol;Acc:MGI:1923236]	protein_coding	0.595343	0.305542	0.583374	0.997883	0.864436	1.33173	0.464696	-1.10564	0.0073118	0.491159	down	yes
ENSMUSG00000038178	Slc43a2	ENSMUST00000169547;ENSMUST00000145901;ENSMUST00000134112;ENSMUST00000151891;ENSMUST00000143035;ENSMUST00000127226;ENSMUST00000152775;ENSMUST00000042561;ENSMUST00000108433;ENSMUST00000149727;ENSMUST00000155981	GO:0005886(plasma membrane);GO:0015175(neutral amino acid transmembrane transporter activity);GO:0015179(L-amino acid transmembrane transporter activity);GO:0015804(neutral amino acid transport);GO:0015807(L-amino acid transport);GO:0016020(membrane);GO:0016021(integral component of membrane);GO:0022857(transmembrane transporter activity);GO:0051956(negative regulation of amino acid transport);GO…	NA	K08229	NA	solute carrier family 43, member 2 [Source:MGI Symbol;Acc:MGI:2442746]	protein_coding;processed_transcript;retained_intron	6.30264	5.85805	6.87836	1.40124	1.51723	6.04594	2.12385	1.08668	0.00740692	0.493599	up	yes
ENSMUSG00000028037	Ifi44	ENSMUST00000029671;ENSMUST00000133888;ENSMUST00000127733;ENSMUST00000149919	GO:0003674(molecular_function);GO:0005737(cytoplasm);GO:0006955(immune response);GO:0009617(response to bacterium);GO:0009617(response to bacterium)	NA	NA	NA	interferon-induced protein 44 [Source:MGI Symbol;Acc:MGI:2443016]	protein_coding;retained_intron;processed_transcript	0.221776	0.163926	0.164106	0.38627	0.246277	0.473	0.497317	-1.00776	0.00785664	0.519177	down	yes
ENSMUSG00000040856	Dlk1	ENSMUST00000109842;ENSMUST00000109844;ENSMUST00000173539;ENSMUST00000174539;ENSMUST00000124293;ENSMUST00000109846;ENSMUST00000056110;ENSMUST00000109843;ENSMUST00000109841;ENSMUST00000173812	GO:0005509(calcium ion binding);GO:0005615(extracellular space);GO:0016020(membrane);GO:0016021(integral component of membrane);GO:0030154(cell differentiation);GO:0045746(negative regulation of Notch signaling pathway);GO:0045746(negative regulation of Notch signaling pathway)	NA	NA	NA	delta like non-canonical Notch ligand 1 [Source:MGI Symbol;Acc:MGI:94900]	protein_coding;retained_intron	0.227522	0.0909068	0.299639	0.0903498	0.0463681	0.103548	2.57243	1.36313	0.00798044	0.523444	up	yes
ENSMUSG00000048562	Sp8	ENSMUST00000063918;ENSMUST00000223305	GO:0000976(transcription regulatory region sequence-specific DNA binding);GO:0000981(DNA-binding transcription factor activity, RNA polymerase II-specific);GO:0003676(nucleic acid binding);GO:0003677(DNA binding);GO:0005634(nucleus);GO:0009953(dorsal/ventral pattern formation);GO:0009954(proximal/distal pattern formation);GO:0030326(embryonic limb morphogenesis);GO:0045944(positive regulation of …	NA	K09198	NA	trans-acting transcription factor 8 [Source:MGI Symbol;Acc:MGI:2443471]	protein_coding	0.403058	0.624958	1.67764	0.305048	0.441883	0.419624	2.31935	1.21372	0.00867408	0.552964	up	yes
ENSMUSG00000105340	Gm42878	ENSMUST00000125946	GO:0004672(protein kinase activity);GO:0005516(calmodulin binding);GO:0005524(ATP binding);GO:0005634(nucleus);GO:0005737(cytoplasm);GO:0006468(protein phosphorylation);GO:0007265(Ras protein signal transduction);GO:0009931(calcium-dependent protein serine/threonine kinase activity);GO:0018105(peptidyl-serine phosphorylation);GO:0032007(negative regulation of TOR signaling);GO:0035556(intracellul…	NA	NA	NA	predicted gene 42878 [Source:MGI Symbol;Acc:MGI:5663015]	nonsense_mediated_decay	0.142913	0.000705	0.0001	2.07777	1.40203	0.0001	0.0412995	-4.59773	0.00882732	0.558354	down	yes
ENSMUSG00000052688	Rab7b	ENSMUST00000064679;ENSMUST00000130848;ENSMUST00000129905;ENSMUST00000136247;ENSMUST00000064664	GO:0000166(nucleotide binding);GO:0003924(GTPase activity);GO:0005525(GTP binding);GO:0005764(lysosome);GO:0005768(endosome);GO:0005770(late endosome);GO:0005794(Golgi apparatus);GO:0005802(trans-Golgi network);GO:0008333(endosome to lysosome transport);GO:0015031(protein transport);GO:0016020(membrane);GO:0030670(phagocytic vesicle membrane);GO:0031410(cytoplasmic vesicle);GO:0032755(positive re…	04137(Mitophagy - animal);04140(Autophagy - animal);04145(Phagosome);05132(Salmonella infection);05146(Amoebiasis);05146(Amoebiasis)	K07898	NA	RAB7B, member RAS oncogene family [Source:MGI Symbol;Acc:MGI:2442295]	protein_coding;processed_transcript	0.379534	0.32275	0.267092	0.199512	0.160518	0.109615	2.06406	1.04549	0.00972751	0.592735	up	yes
ENSMUSG00000033581	Igf2bp2	ENSMUST00000129913;ENSMUST00000125926;ENSMUST00000100052;ENSMUST00000124318;ENSMUST00000151087;ENSMUST00000134188;ENSMUST00000232504;ENSMUST00000146885;ENSMUST00000115379;ENSMUST00000127696;ENSMUST00000231926	GO:0003676(nucleic acid binding);GO:0003723(RNA binding);GO:0003729(mRNA binding);GO:0003730(mRNA 3'-UTR binding);GO:0005634(nucleus);GO:0005737(cytoplasm);GO:0005829(cytosol);GO:0005856(cytoskeleton);GO:0006417(regulation of translation);GO:0007399(nervous system development);GO:0010468(regulation of gene expression);GO:0048027(mRNA 5'-UTR binding);GO:0051028(mRNA transport);GO:0051252(regulatio…	NA	K17392	NA	insulin-like growth factor 2 mRNA binding protein 2 [Source:MGI Symbol;Acc:MGI:1890358]	retained_intron;processed_transcript;protein_coding	0.19959	0.182931	0.292907	0.0864297	0.107436	0.140403	2.02061	1.01479	0.00976714	0.592735	up	yes
ENSMUSG00000035829	Ppp1r26	ENSMUST00000189694;ENSMUST00000040324;ENSMUST00000128199;ENSMUST00000150362;ENSMUST00000154081	GO:0004864(protein phosphatase inhibitor activity);GO:0005634(nucleus);GO:0005730(nucleolus);GO:0010923(negative regulation of phosphatase activity);GO:0032515(negative regulation of phosphoprotein phosphatase activity);GO:0032515(negative regulation of phosphoprotein phosphatase activity)	NA	K17565	NA	protein phosphatase 1, regulatory subunit 26 [Source:MGI Symbol;Acc:MGI:2685193]	protein_coding;processed_transcript	3.24522	0.981601	0.912385	5.05705	1.5145	5.45865	0.427192	-1.22704	0.0101178	0.599274	down	yes
ENSMUSG00000001517	Foxm1	ENSMUST00000073316;ENSMUST00000136395;ENSMUST00000203040;ENSMUST00000125456;ENSMUST00000153423;ENSMUST00000112148;ENSMUST00000203258;ENSMUST00000123988	GO:0000086(G2/M transition of mitotic cell cycle);GO:0000122(negative regulation of transcription by RNA polymerase II);GO:0000977(RNA polymerase II regulatory region sequence-specific DNA binding);GO:0003677(DNA binding);GO:0003700(DNA-binding transcription factor activity);GO:0005634(nucleus);GO:0006355(regulation of transcription, DNA-templated);GO:0006978(DNA damage response, signal transduct…	04218(Cellular senescence);04218(Cellular senescence)	K09406	NA	forkhead box M1 [Source:MGI Symbol;Acc:MGI:1347487]	protein_coding;retained_intron;processed_transcript	0.316424	0.279313	0.355691	0.153729	0.0661039	0.211548	2.20554	1.14113	0.010359	0.599274	up	yes
ENSMUSG00000052525	Spdya	ENSMUST00000167641;ENSMUST00000144142;ENSMUST00000064420;ENSMUST00000124001	GO:0000082(G1/S transition of mitotic cell cycle);GO:0005634(nucleus);GO:0005654(nucleoplasm);GO:0006974(cellular response to DNA damage stimulus);GO:0007049(cell cycle);GO:0007140(male meiotic nuclear division);GO:0007275(multicellular organism development);GO:0008284(positive regulation of cell population proliferation);GO:0019901(protein kinase binding);GO:0030295(protein kinase activator acti…	04114(Oocyte meiosis);04914(Progesterone-mediated oocyte maturation);04914(Progesterone-mediated oocyte maturation)	K08694	NA	speedy/RINGO cell cycle regulator family, member A [Source:MGI Symbol;Acc:MGI:1918141]	protein_coding	0.304736	0.496615	0.158964	0.523511	0.728682	0.902822	0.445619	-1.16612	0.0105683	0.609216	down	yes
ENSMUSG00000020261	Slc36a1	ENSMUST00000108872;ENSMUST00000108867;ENSMUST00000020499;ENSMUST00000152336;ENSMUST00000147506	GO:0003333(amino acid transmembrane transport);GO:0005280(amino acid:proton symporter activity);GO:0005368(taurine transmembrane transporter activity);GO:0005764(lysosome);GO:0005765(lysosomal membrane);GO:0005783(endoplasmic reticulum);GO:0005886(plasma membrane);GO:0006865(amino acid transport);GO:0015078(proton transmembrane transporter activity);GO:0015171(amino acid transmembrane transporter…	04974(Protein digestion and absorption);04974(Protein digestion and absorption)	K14209	NA	solute carrier family 36 (proton/amino acid symporter), member 1 [Source:MGI Symbol;Acc:MGI:2445299]	protein_coding;processed_transcript	4.72985	4.97191	5.27584	5.18186	21.479	4.7281	0.477161	-1.06745	0.0107144	0.611834	down	yes
ENSMUSG00000063681	Crb1	ENSMUST00000198445;ENSMUST00000200340;ENSMUST00000196402;ENSMUST00000199291;ENSMUST00000199479;ENSMUST00000059825;ENSMUST00000197035	GO:0001917(photoreceptor inner segment);GO:0001974(blood vessel remodeling);GO:0005509(calcium ion binding);GO:0005515(protein binding);GO:0005886(plasma membrane);GO:0005902(microvillus);GO:0005912(adherens junction);GO:0007009(plasma membrane organization);GO:0007157(heterophilic cell-cell adhesion via plasma membrane cell adhesion molecules);GO:0007601(visual perception);GO:0010001(glial cell …	04390(Hippo signaling pathway);04390(Hippo signaling pathway)	K16681	NA	crumbs family member 1, photoreceptor morphogenesis associated [Source:MGI Symbol;Acc:MGI:2136343]	protein_coding;nonsense_mediated_decay;retained_intron	0.0805459	0.108087	0.122384	0.0551245	0.0611223	0.0391782	2.00107	1.00077	0.0108337	0.615491	up	yes
ENSMUSG00000029638	Glcci1	ENSMUST00000064285;ENSMUST00000161494;ENSMUST00000162383;ENSMUST00000162567;ENSMUST00000162206;ENSMUST00000161217	GO:0005515(protein binding);GO:0005737(cytoplasm);GO:0005737(cytoplasm)	NA	NA	NA	glucocorticoid induced transcript 1 [Source:MGI Symbol;Acc:MGI:2179717]	protein_coding;processed_transcript	1.03596	1.09035	5.34678	1.11033	1.04452	1.09111	2.30228	1.20306	0.0111007	0.618156	up	yes
ENSMUSG00000059713	Rcan3	ENSMUST00000132654;ENSMUST00000030606;ENSMUST00000156635	GO:0003676(nucleic acid binding);GO:0005737(cytoplasm);GO:0008597(calcium-dependent protein serine/threonine phosphatase regulator activity);GO:0019722(calcium-mediated signaling);GO:0019902(phosphatase binding);GO:0031013(troponin I binding);GO:0043666(regulation of phosphoprotein phosphatase activity);GO:0070884(regulation of calcineurin-NFAT signaling cascade);GO:0070884(regulation of calcineu…	NA	K17905	NA	regulator of calcineurin 3 [Source:MGI Symbol;Acc:MGI:1858220]	protein_coding	5.60363	6.01673	5.75007	5.61575	1.41628	1.57086	2.01914	1.01374	0.0112006	0.621422	up	yes
ENSMUSG00000002831	Plin4	ENSMUST00000238734;ENSMUST00000190703;ENSMUST00000002908	GO:0005737(cytoplasm);GO:0005811(lipid droplet);GO:0005829(cytosol);GO:0005886(plasma membrane);GO:0016020(membrane);GO:0043231(intracellular membrane-bounded organelle);GO:0043231(intracellular membrane-bounded organelle)	03320(PPAR signaling pathway);03320(PPAR signaling pathway)	K20254	NA	perilipin 4 [Source:MGI Symbol;Acc:MGI:1929709]	protein_coding	0.222034	0.567279	0.623392	1.53124	0.704119	0.672576	0.48581	-1.04154	0.0114663	0.624353	down	yes
ENSMUSG00000049687	Pheta2	ENSMUST00000161178;ENSMUST00000162983;ENSMUST00000050349;ENSMUST00000159942	GO:0001881(receptor recycling);GO:0005769(early endosome);GO:0005802(trans-Golgi network);GO:0005829(cytosol);GO:0007032(endosome organization);GO:0030136(clathrin-coated vesicle);GO:0042147(retrograde transport, endosome to Golgi);GO:0042803(protein homodimerization activity);GO:0055037(recycling endosome);GO:0055037(recycling endosome)	NA	NA	NA	PH domain containing endocytic trafficking adaptor 2 [Source:MGI Symbol;Acc:MGI:2443609]	protein_coding;processed_transcript	0.293471	0.269924	0.331166	0.107074	0.0138383	0.183284	2.94074	1.55618	0.0115223	0.624353	up	yes
ENSMUSG00000095079	Igha	ENSMUST00000178282;ENSMUST00000194738	GO:0002385(mucosal immune response);GO:0002455(humoral immune response mediated by circulating immunoglobulin);GO:0003823(antigen binding);GO:0006910(phagocytosis, recognition);GO:0006911(phagocytosis, engulfment);GO:0006958(complement activation, classical pathway);GO:0009897(external side of plasma membrane);GO:0016064(immunoglobulin mediated immune response);GO:0034987(immunoglobulin receptor …	NA	NA	NA	immunoglobulin heavy constant alpha [Source:MGI Symbol;Acc:MGI:96444]	IG_C_gene	0.296805	0.0673509	0.228669	0.0652908	0.525553	1.9553	0.232832	-2.10264	0.0116391	0.628589	down	yes
ENSMUSG00000116145	5730521K06Rik	ENSMUST00000230081	NA	NA	NA	NA	RIKEN cDNA 5730521K06 gene [Source:MGI Symbol;Acc:MGI:1917889]	TEC	0.643913	0.860482	0.749947	2.29755	0.634156	2.01512	0.455714	-1.1338	0.0122698	0.647589	down	yes
ENSMUSG00000049436	Upk1b	ENSMUST00000057767;ENSMUST00000232536	GO:0005887(integral component of plasma membrane);GO:0009617(response to bacterium);GO:0016020(membrane);GO:0016021(integral component of membrane);GO:0016324(apical plasma membrane);GO:0030855(epithelial cell differentiation);GO:0120001(apical plasma membrane urothelial plaque);GO:0120001(apical plasma membrane urothelial plaque)	NA	K17347	NA	uroplakin 1B [Source:MGI Symbol;Acc:MGI:98912]	protein_coding;retained_intron	0.403366	0.345722	0.283572	0.499167	0.890649	0.680958	0.498683	-1.00381	0.0128962	0.659937	down	yes
ENSMUSG00000118506	1700094D03Rik	ENSMUST00000029551;ENSMUST00000238911	GO:0003674(molecular_function);GO:0005575(cellular_component);GO:0008150(biological_process);GO:0008150(biological_process)	NA	NA	NA	RIKEN cDNA 1700094D03 gene [Source:MGI Symbol;Acc:MGI:1920795]	protein_coding	1.12023	1.47683	1.51249	0.244737	1.18908	0.363189	2.28688	1.19338	0.0138155	0.69103	up	yes
ENSMUSG00000041431	Ccnb1	ENSMUST00000134080;ENSMUST00000128279;ENSMUST00000091295;ENSMUST00000174038;ENSMUST00000147790;ENSMUST00000072119;ENSMUST00000142056	GO:0000079(regulation of cyclin-dependent protein serine/threonine kinase activity);GO:0000278(mitotic cell cycle);GO:0000307(cyclin-dependent protein kinase holoenzyme complex);GO:0000922(spindle pole);GO:0000942(condensed nuclear chromosome outer kinetochore);GO:0001556(oocyte maturation);GO:0001701(in utero embryonic development);GO:0001933(negative regulation of protein phosphorylation);GO:00…	04068(FoxO signaling pathway);04110(Cell cycle);04114(Oocyte meiosis);04115(p53 signaling pathway);04218(Cellular senescence);04914(Progesterone-mediated oocyte maturation);05170(Human immunodeficiency virus 1 infection);05170(Human immunodeficiency virus 1 infection)	K05868	NA	cyclin B1 [Source:MGI Symbol;Acc:MGI:88302]	retained_intron;protein_coding	0.261165	0.344314	0.214683	0.210113	0.0371255	0.0481423	2.77663	1.47333	0.0142816	0.70391	up	yes
ENSMUSG00000078945	Naip2	ENSMUST00000117913;ENSMUST00000167986;ENSMUST00000067975	GO:0000166(nucleotide binding);GO:0002376(immune system process);GO:0005515(protein binding);GO:0005524(ATP binding);GO:0006915(apoptotic process);GO:0006954(inflammatory response);GO:0016045(detection of bacterium);GO:0042742(defense response to bacterium);GO:0043027(cysteine-type endopeptidase inhibitor activity involved in apoptotic process);GO:0043066(negative regulation of apoptotic process)…	04621(NOD-like receptor signaling pathway);05134(Legionellosis);05134(Legionellosis)	K12807	NA	NLR family, apoptosis inhibitory protein 2 [Source:MGI Symbol;Acc:MGI:1298226]	protein_coding	0.174675	0.162993	0.161466	0.368806	0.182661	0.462638	0.492191	-1.02271	0.0149258	0.723365	down	yes
ENSMUSG00000103378	Gm37176	ENSMUST00000193300	NA	NA	NA	NA	predicted gene, 37176 [Source:MGI Symbol;Acc:MGI:5610404]	TEC	0.135896	0.215926	0.151263	0.255753	0.17914	0.798353	0.407936	-1.29359	0.0153999	0.729854	down	yes
ENSMUSG00000091191	Gm17334	ENSMUST00000238260;ENSMUST00000170390	NA	NA	NA	NA	predicted gene, 17334 [Source:MGI Symbol;Acc:MGI:4936968]	TEC	0.192877	0.214638	0.275149	0.578327	0.249031	0.578273	0.485664	-1.04197	0.0158578	0.745039	down	yes
ENSMUSG00000051439	Cd14	ENSMUST00000061829;ENSMUST00000237042	GO:0001530(lipopolysaccharide binding);GO:0002237(response to molecule of bacterial origin);GO:0002376(immune system process);GO:0005515(protein binding);GO:0005576(extracellular region);GO:0005615(extracellular space);GO:0005794(Golgi apparatus);GO:0005886(plasma membrane);GO:0006898(receptor-mediated endocytosis);GO:0006954(inflammatory response);GO:0009408(response to heat);GO:0009617(response…	04010(MAPK signaling pathway);04064(NF-kappa B signaling pathway);04145(Phagosome);04620(Toll-like receptor signaling pathway);04640(Hematopoietic cell lineage);05132(Salmonella infection);05133(Pertussis);05134(Legionellosis);05146(Amoebiasis);05152(Tuberculosis);05202(Transcriptional misregulation in cancer);05221(Acute myeloid leukemia);05221(Acute myeloid leukemia)	K04391	NA	CD14 antigen [Source:MGI Symbol;Acc:MGI:88318]	protein_coding;retained_intron	0.72788	0.0960884	0.494526	1.84421	0.712874	0.960452	0.374835	-1.41567	0.0161022	0.752176	down	yes
ENSMUSG00000078881	Gm14434	ENSMUST00000122097;ENSMUST00000120959;ENSMUST00000120521	GO:0003674(molecular_function);GO:0003676(nucleic acid binding);GO:0005575(cellular_component);GO:0005634(nucleus);GO:0006355(regulation of transcription, DNA-templated);GO:0008150(biological_process);GO:0010468(regulation of gene expression);GO:0046872(metal ion binding);GO:0046872(metal ion binding)	05168(Herpes simplex virus 1 infection);05168(Herpes simplex virus 1 infection)	K09228	NA	predicted gene 14434 [Source:MGI Symbol;Acc:MGI:3702417]	protein_coding	1.41742	0.0182471	0.145028	1.58435	1.76754	3.56506	0.228525	-2.12957	0.016853	0.769391	down	yes
ENSMUSG00000103677	Pcdhga4	ENSMUST00000194418;ENSMUST00000195163	GO:0003674(molecular_function);GO:0005509(calcium ion binding);GO:0005886(plasma membrane);GO:0005887(integral component of plasma membrane);GO:0007155(cell adhesion);GO:0007156(homophilic cell adhesion via plasma membrane adhesion molecules);GO:0007283(spermatogenesis);GO:0016020(membrane);GO:0016021(integral component of membrane);GO:0016021(integral component of membrane)	NA	K16495	NA	protocadherin gamma subfamily A, 4 [Source:MGI Symbol;Acc:MGI:1935216]	protein_coding	0.10455	2.31929	0.106047	2.96213	3.45704	3.30687	0.260114	-1.94278	0.0169695	0.769391	down	yes
ENSMUSG00000109588	Lnp1	ENSMUST00000210579	NA	NA	NA	NA	leukemia NUP98 fusion partner 1 [Source:MGI Symbol;Acc:MGI:5011982]	protein_coding	0.678657	2.20782	1.34599	0.755298	0.3106	0.71337	2.37877	1.25021	0.0179878	0.783942	up	yes
ENSMUSG00000062627	Mysm1	ENSMUST00000075872;ENSMUST00000124820;ENSMUST00000125427;ENSMUST00000155935;ENSMUST00000134730;ENSMUST00000136130;ENSMUST00000131575;ENSMUST00000132758;ENSMUST00000149954	GO:0003677(DNA binding);GO:0003713(transcription coactivator activity);GO:0004843(thiol-dependent ubiquitin-specific protease activity);GO:0005515(protein binding);GO:0005634(nucleus);GO:0005654(nucleoplasm);GO:0005886(plasma membrane);GO:0006325(chromatin organization);GO:0006338(chromatin remodeling);GO:0006508(proteolysis);GO:0008233(peptidase activity);GO:0008237(metallopeptidase activity);GO…	NA	K11865	NA	myb-like, SWIRM and MPN domains 1 [Source:MGI Symbol;Acc:MGI:2444584]	protein_coding;processed_transcript	0.505685	3.48283	0.640701	3.58482	3.21419	3.82132	0.435882	-1.19799	0.0184366	0.792872	down	yes
ENSMUSG00000086939	Gm13530	ENSMUST00000134014	NA	NA	NA	NA	predicted gene 13530 [Source:MGI Symbol;Acc:MGI:3651890]	lincRNA	2.05608	0.653957	0.991444	3.50391	2.4973	2.15864	0.453622	-1.14044	0.018736	0.800984	down	yes
ENSMUSG00000080242	Atp6v0c-ps2	ENSMUST00000122373	NA	NA	NA	NA	ATPase, H+ transporting, lysosomal V0 subunit C, pseudogene 2 [Source:MGI Symbol;Acc:MGI:2151816]	processed_pseudogene	12.6232	8.14724	11.1332	71.3783	14.4351	4.46225	0.353402	-1.50062	0.0189526	0.806529	down	yes
ENSMUSG00000034164	Emid1	ENSMUST00000132196;ENSMUST00000062821;ENSMUST00000132328;ENSMUST00000138551;ENSMUST00000156492;ENSMUST00000163299;ENSMUST00000151906;ENSMUST00000153308	GO:0005201(extracellular matrix structural constituent);GO:0005515(protein binding);GO:0005576(extracellular region);GO:0005581(collagen trimer);GO:0005783(endoplasmic reticulum);GO:0005794(Golgi apparatus);GO:0031012(extracellular matrix);GO:0062023(collagen-containing extracellular matrix);GO:0062023(collagen-containing extracellular matrix)	NA	NA	NA	EMI domain containing 1 [Source:MGI Symbol;Acc:MGI:2155091]	retained_intron;protein_coding;processed_transcript;nonsense_mediated_decay	0.557668	2.09018	2.25744	1.00945	0.653639	0.705925	2.07061	1.05005	0.0196347	0.829042	up	yes
ENSMUSG00000093989	Rnasek	ENSMUST00000040428;ENSMUST00000125752;ENSMUST00000141880	GO:0004518(nuclease activity);GO:0004519(endonuclease activity);GO:0004521(endoribonuclease activity);GO:0005575(cellular_component);GO:0016020(membrane);GO:0016021(integral component of membrane);GO:0016787(hydrolase activity);GO:0090305(nucleic acid phosphodiester bond hydrolysis);GO:0090502(RNA phosphodiester bond hydrolysis, endonucleolytic);GO:0090502(RNA phosphodiester bond hydrolysis, endo…	NA	NA	NA	ribonuclease, RNase K [Source:MGI Symbol;Acc:MGI:106369]	protein_coding;nonsense_mediated_decay	14.0707	12.7212	68.5201	14.915	15.5985	14.1739	2.13286	1.09279	0.0201859	0.837097	up	yes
ENSMUSG00000082193	Rpl5-ps1	ENSMUST00000121367	NA	NA	NA	NA	ribosomal protein L5, pseudogene 1 [Source:MGI Symbol;Acc:MGI:3647110]	processed_pseudogene	1.18589	4.66952	1.07205	1.22241	1.05133	0.32352	2.66722	1.41533	0.0204853	0.84735	up	yes
ENSMUSG00000102493	Gm8010	ENSMUST00000194128	NA	NA	NA	NA	predicted gene 8010 [Source:MGI Symbol;Acc:MGI:3648648]	unprocessed_pseudogene	0.823147	1.21201	1.09792	0.0001	0.555834	0.0001	5.63469	2.49434	0.0206139	0.850089	up	yes
ENSMUSG00000054752	Fsd1l	ENSMUST00000132151;ENSMUST00000163067;ENSMUST00000129648;ENSMUST00000162270;ENSMUST00000107643;ENSMUST00000180164;ENSMUST00000159415	GO:0003674(molecular_function);GO:0005515(protein binding);GO:0005575(cellular_component);GO:0008150(biological_process);GO:0008150(biological_process)	NA	NA	NA	fibronectin type III and SPRY domain containing 1-like [Source:MGI Symbol;Acc:MGI:2442443]	protein_coding;nonsense_mediated_decay;retained_intron	0.897235	0.453962	0.228967	2.82519	0.516992	0.582439	0.402628	-1.31248	0.0218047	0.876274	down	yes
ENSMUSG00000060284	Sp7	ENSMUST00000078508;ENSMUST00000229464;ENSMUST00000231100	GO:0000976(transcription regulatory region sequence-specific DNA binding);GO:0000978(RNA polymerase II cis-regulatory region sequence-specific DNA binding);GO:0000981(DNA-binding transcription factor activity, RNA polymerase II-specific);GO:0001228(DNA-binding transcription activator activity, RNA polymerase II-specific);GO:0001649(osteoblast differentiation);GO:0003676(nucleic acid binding);GO:0…	NA	K09197	NA	Sp7 transcription factor 7 [Source:MGI Symbol;Acc:MGI:2153568]	protein_coding;processed_transcript	0.338781	0.57023	1.22935	0.315914	0.234347	0.45017	2.13745	1.09589	0.0223238	0.887274	up	yes
ENSMUSG00000107257	Gm43028	ENSMUST00000202561	NA	NA	NA	NA	predicted gene 43028 [Source:MGI Symbol;Acc:MGI:5663165]	processed_pseudogene	4.61609	2.16116	3.49622	2.65775	0.760353	0.227425	2.8181	1.49472	0.0224681	0.890833	up	yes
ENSMUSG00000079575	Rbpj-ps3	ENSMUST00000182751	NA	NA	NA	NA	recombination signal binding protein for immunoglobulin kappa J region, pseudogene 3 [Source:MGI Symbol;Acc:MGI:96525]	processed_pseudogene	0.395426	1.10713	0.82992	0.324852	0.417304	0.389775	2.06062	1.04307	0.0236571	0.920022	up	yes
ENSMUSG00000101462	Gm3052	ENSMUST00000188254;ENSMUST00000186409	NA	NA	NA	NA	predicted gene 3052 [Source:MGI Symbol;Acc:MGI:3781230]	processed_transcript;transcribed_processed_pseudogene	0.191889	0.741888	0.197033	0.968725	0.79278	0.684718	0.462268	-1.1132	0.0249476	0.945657	down	yes
ENSMUSG00000043346	Gm6741	ENSMUST00000057074	NA	NA	NA	NA	predicted gene 6741 [Source:MGI Symbol;Acc:MGI:3643504]	processed_pseudogene	8.02615	7.11123	8.81833	7.64205	1.68278	1.37326	2.23925	1.16302	0.0250155	0.945657	up	yes
ENSMUSG00000000214	Th	ENSMUST00000000219;ENSMUST00000140344;ENSMUST00000124951;ENSMUST00000123057;ENSMUST00000138482;ENSMUST00000105929	GO:0001666(response to hypoxia);GO:0001963(synaptic transmission, dopaminergic);GO:0001975(response to amphetamine);GO:0004497(monooxygenase activity);GO:0004511(tyrosine 3-monooxygenase activity);GO:0005506(iron ion binding);GO:0005634(nucleus);GO:0005737(cytoplasm);GO:0005739(mitochondrion);GO:0005790(smooth endoplasmic reticulum);GO:0005829(cytosol);GO:0006585(dopamine biosynthetic process fro…	00350(Tyrosine metabolism);00790(Folate biosynthesis);04728(Dopaminergic synapse);04917(Prolactin signaling pathway);05012(Parkinson disease);05030(Cocaine addiction);05031(Amphetamine addiction);05034(Alcoholism);05034(Alcoholism)	NA	NA	tyrosine hydroxylase [Source:MGI Symbol;Acc:MGI:98735]	protein_coding;nonsense_mediated_decay	0.730628	1.24692	4.01786	0.898457	0.669393	1.15185	2.20443	1.14041	0.0255842	0.950554	up	yes
ENSMUSG00000032384	Csnk1g1	ENSMUST00000034949;ENSMUST00000206594;ENSMUST00000206969;ENSMUST00000117849;ENSMUST00000146069;ENSMUST00000205489;ENSMUST00000124688;ENSMUST00000206048;ENSMUST00000130798;ENSMUST00000208011;ENSMUST00000136773;ENSMUST00000206528;ENSMUST00000153391;ENSMUST00000205379;ENSMUST00000154589;ENSMUST00000207167;ENSMUST00000205884	GO:0000166(nucleotide binding);GO:0004672(protein kinase activity);GO:0004674(protein serine/threonine kinase activity);GO:0005524(ATP binding);GO:0005634(nucleus);GO:0005737(cytoplasm);GO:0005829(cytosol);GO:0005886(plasma membrane);GO:0006468(protein phosphorylation);GO:0006897(endocytosis);GO:0016055(Wnt signaling pathway);GO:0016301(kinase activity);GO:0016310(phosphorylation);GO:0016740(tran…	04340(Hedgehog signaling pathway);04340(Hedgehog signaling pathway)	K08958	EC:2.7.11.1	casein kinase 1, gamma 1 [Source:MGI Symbol;Acc:MGI:2660884]	protein_coding;retained_intron;nonsense_mediated_decay	0.473285	0.788308	0.688676	0.651916	0.559295	2.73553	0.494146	-1.01699	0.0256227	0.950554	down	yes
ENSMUSG00000019890	Nts	ENSMUST00000020040	GO:0005184(neuropeptide hormone activity);GO:0005576(extracellular region);GO:0007218(neuropeptide signaling pathway);GO:0008542(visual learning);GO:0030133(transport vesicle);GO:0031410(cytoplasmic vesicle);GO:0031640(killing of cells of other organism);GO:0043025(neuronal cell body);GO:0043679(axon terminus);GO:0048018(receptor ligand activity);GO:0061844(antimicrobial humoral immune response m…	04080(Neuroactive ligand-receptor interaction)	K05235	NA	neurotensin [Source:MGI Symbol;Acc:MGI:1328351]	protein_coding	0.199905	2.63649	1.79533	0.44784	0.175635	0.876975	3.08689	1.62615	0.0256701	0.950554	up	yes
ENSMUSG00000112168	Gm34776	ENSMUST00000219415	NA	NA	NA	NA	predicted gene, 34776 [Source:MGI Symbol;Acc:MGI:5593935]	lincRNA	0.244832	0.577288	0.299581	0.824283	0.499529	1.00451	0.481764	-1.0536	0.025821	0.953968	down	yes
ENSMUSG00000094365	Gm21982	ENSMUST00000146232	NA	NA	NA	NA	predicted gene 21982 [Source:MGI Symbol;Acc:MGI:5439451]	retained_intron	0.249439	3.87158	0.025067	0.410741	0.014233	0.224396	6.38478	2.67464	0.0260355	0.957541	up	yes
ENSMUSG00000106715	Tmem265	ENSMUST00000084563;ENSMUST00000190278	GO:0016020(membrane);GO:0016021(integral component of membrane);GO:0016021(integral component of membrane)	NA	NA	NA	transmembrane protein 265 [Source:MGI Symbol;Acc:MGI:5613213]	protein_coding	0.614469	1.29009	0.866839	0.251423	0.622755	0.471749	2.0591	1.04202	0.0261411	0.959255	up	yes
ENSMUSG00000040717	Il17rd	ENSMUST00000035336;ENSMUST00000223942;ENSMUST00000226105;ENSMUST00000225829;ENSMUST00000225146	GO:0000139(Golgi membrane);GO:0003676(nucleic acid binding);GO:0005654(nucleoplasm);GO:0005794(Golgi apparatus);GO:0005886(plasma membrane);GO:0010719(negative regulation of epithelial to mesenchymal transition);GO:0016020(membrane);GO:0016021(integral component of membrane);GO:0019221(cytokine-mediated signaling pathway);GO:0030368(interleukin-17 receptor activity);GO:0030512(negative regulation…	NA	K05167	NA	interleukin 17 receptor D [Source:MGI Symbol;Acc:MGI:2159727]	protein_coding;processed_transcript	0.552842	0.626694	0.607497	0.579651	0.122396	0.099604	2.22919	1.15652	0.0264776	0.967711	up	yes
ENSMUSG00000116884	C130040N14Rik	ENSMUST00000231648;ENSMUST00000231475	NA	NA	NA	NA	RIKEN cDNA C130040N14 gene [Source:MGI Symbol;Acc:MGI:3588257]	antisense	0.417973	0.410018	0.179035	0.852126	0.864019	0.429629	0.469307	-1.0914	0.0266283	0.967711	down	yes
ENSMUSG00000116048	Septin2	ENSMUST00000168776;ENSMUST00000179353;ENSMUST00000172165	GO:0000145(exocyst);GO:0000166(nucleotide binding);GO:0000775(chromosome, centromeric region);GO:0000776(kinetochore);GO:0000777(condensed chromosome kinetochore);GO:0002036(regulation of L-glutamate import across plasma membrane);GO:0003924(GTPase activity);GO:0005515(protein binding);GO:0005525(GTP binding);GO:0005634(nucleus);GO:0005654(nucleoplasm);GO:0005694(chromosome);GO:0005737(cytoplasm)…	05100(Bacterial invasion of epithelial cells);05100(Bacterial invasion of epithelial cells)	K16942	NA	septin 2 [Source:MGI Symbol;Acc:MGI:97298]	protein_coding	13.2857	13.9748	13.7436	13.1471	1.06691	2.31772	2.48033	1.31053	0.0285753	1	up	yes
ENSMUSG00000042596	Tfap2d	ENSMUST00000037294;ENSMUST00000149505	GO:0000977(RNA polymerase II regulatory region sequence-specific DNA binding);GO:0000981(DNA-binding transcription factor activity, RNA polymerase II-specific);GO:0003677(DNA binding);GO:0003700(DNA-binding transcription factor activity);GO:0005515(protein binding);GO:0005634(nucleus);GO:0005667(transcription factor complex);GO:0006355(regulation of transcription, DNA-templated);GO:0006357(regula…	NA	K09178	NA	transcription factor AP-2, delta [Source:MGI Symbol;Acc:MGI:2153466]	protein_coding;processed_transcript	0.412896	1.34489	0.948732	0.442305	0.302972	0.582348	2.03862	1.02759	0.0301133	1	up	yes
ENSMUSG00000078875	Gm14419	ENSMUST00000126358;ENSMUST00000156844;ENSMUST00000178182;ENSMUST00000108975	GO:0003674(molecular_function);GO:0003676(nucleic acid binding);GO:0005575(cellular_component);GO:0006355(regulation of transcription, DNA-templated);GO:0008150(biological_process);GO:0046872(metal ion binding);GO:0046872(metal ion binding)	NA	NA	NA	predicted gene 14419 [Source:MGI Symbol;Acc:MGI:3702410]	protein_coding	0.617044	0.310423	0.271091	0.264236	0.510708	2.424	0.374673	-1.4163	0.030488	1	down	yes
ENSMUSG00000078588	Ccdc24	ENSMUST00000164853;ENSMUST00000167287;ENSMUST00000171052;ENSMUST00000131938;ENSMUST00000106422;ENSMUST00000130758;ENSMUST00000166325;ENSMUST00000163974;ENSMUST00000154439	GO:0001835(blastocyst hatching);GO:0003674(molecular_function);GO:0005575(cellular_component);GO:0005575(cellular_component)	NA	NA	NA	coiled-coil domain containing 24 [Source:MGI Symbol;Acc:MGI:2685874]	protein_coding;nonsense_mediated_decay;processed_transcript;retained_intron	1.15343	0.526656	0.87178	0.0429841	0.463305	0.522877	2.47955	1.31008	0.0325316	1	up	yes
ENSMUSG00000107770	Gm44126	ENSMUST00000204831	NA	NA	NA	NA	predicted gene, 44126 [Source:MGI Symbol;Acc:MGI:5690518]	processed_pseudogene	3.30477	13.8619	1.83743	3.07443	2.3997	2.62531	2.34634	1.23041	0.0346538	1	up	yes
ENSMUSG00000021919	Chat	ENSMUST00000070125;ENSMUST00000228420;ENSMUST00000226351;ENSMUST00000227675;ENSMUST00000226365;ENSMUST00000228256;ENSMUST00000228511;ENSMUST00000227579	GO:0016740(transferase activity);GO:0016746(transferase activity, transferring acyl groups);GO:0016746(transferase activity, transferring acyl groups)	00564(Glycerophospholipid metabolism);04725(Cholinergic synapse);04725(Cholinergic synapse)	K00623	EC:2.3.1.6	choline acetyltransferase [Source:MGI Symbol;Acc:MGI:88392]	protein_coding;retained_intron	0.0882905	0.1668	0.155575	0.223952	0.109221	0.585552	0.446995	-1.16167	0.0347895	1	down	yes
ENSMUSG00000024164	C3	ENSMUST00000024988;ENSMUST00000177046;ENSMUST00000176457;ENSMUST00000177425	GO:0001798(positive regulation of type IIa hypersensitivity);GO:0001934(positive regulation of protein phosphorylation);GO:0001970(positive regulation of activation of membrane attack complex);GO:0002376(immune system process);GO:0004866(endopeptidase inhibitor activity);GO:0005515(protein binding);GO:0005576(extracellular region);GO:0005615(extracellular space);GO:0006629(lipid metabolic process…	04080(Neuroactive ligand-receptor interaction);04145(Phagosome);04610(Complement and coagulation cascades);05133(Pertussis);05134(Legionellosis);05140(Leishmaniasis);05142(Chagas disease (American trypanosomiasis));05150(Staphylococcus aureus infection);05152(Tuberculosis);05167(Kaposi sarcoma-associated herpesvirus infection);05168(Herpes simplex virus 1 infection);05203(Viral carcinogenesis);05…	K03990	NA	complement component 3 [Source:MGI Symbol;Acc:MGI:88227]	protein_coding;processed_transcript	0.166727	0.0854036	0.021292	0.203289	0.0629422	0.504043	0.354968	-1.49424	0.0389821	1	down	yes
ENSMUSG00000000686	Abhd15	ENSMUST00000094004;ENSMUST00000147386;ENSMUST00000145676	GO:0005576(extracellular region);GO:0016787(hydrolase activity);GO:0034338(short-chain carboxylesterase activity);GO:0044255(cellular lipid metabolic process);GO:0047372(acylglycerol lipase activity);GO:0047372(acylglycerol lipase activity)	NA	K13707	NA	abhydrolase domain containing 15 [Source:MGI Symbol;Acc:MGI:1914727]	protein_coding	0.157197	0.180157	0.0699198	0.367892	0.163952	0.288192	0.496655	-1.00968	0.0391046	1	down	yes
ENSMUSG00000078937	Cpt1b	ENSMUST00000109313;ENSMUST00000165419;ENSMUST00000168879;ENSMUST00000168376	GO:0004095(carnitine O-palmitoyltransferase activity);GO:0005739(mitochondrion);GO:0005741(mitochondrial outer membrane);GO:0006629(lipid metabolic process);GO:0006631(fatty acid metabolic process);GO:0006635(fatty acid beta-oxidation);GO:0009437(carnitine metabolic process);GO:0009637(response to blue light);GO:0015909(long-chain fatty acid transport);GO:0016020(membrane);GO:0016021(integral com…	00071(Fatty acid degradation);03320(PPAR signaling pathway);04152(AMPK signaling pathway);04714(Thermogenesis);04920(Adipocytokine signaling pathway);04922(Glucagon signaling pathway);04931(Insulin resistance);04931(Insulin resistance)	K19523	EC:2.3.1.21	carnitine palmitoyltransferase 1b, muscle [Source:MGI Symbol;Acc:MGI:1098297]	protein_coding;retained_intron;nonsense_mediated_decay	0.12691	0.102044	0.326853	0.180865	0.675043	0.381085	0.449321	-1.15418	0.0391202	1	down	yes
ENSMUSG00000037638	Zbtb42	ENSMUST00000169593;ENSMUST00000173942;ENSMUST00000174780	GO:0000122(negative regulation of transcription by RNA polymerase II);GO:0003676(nucleic acid binding);GO:0003677(DNA binding);GO:0005515(protein binding);GO:0005634(nucleus);GO:0005654(nucleoplasm);GO:0005737(cytoplasm);GO:0005886(plasma membrane);GO:0006974(cellular response to DNA damage stimulus);GO:0007517(muscle organ development);GO:0046872(metal ion binding);GO:0046872(metal ion binding)	NA	NA	NA	zinc finger and BTB domain containing 42 [Source:MGI Symbol;Acc:MGI:3644133]	protein_coding	0.208904	0.0398094	0.283255	0.313171	0.446848	0.391596	0.461932	-1.11425	0.0392723	1	down	yes
ENSMUSG00000044006	Cilp2	ENSMUST00000057831	GO:0003674(molecular_function);GO:0005576(extracellular region);GO:0008150(biological_process);GO:0030246(carbohydrate binding)	NA	NA	NA	cartilage intermediate layer protein 2 [Source:MGI Symbol;Acc:MGI:1915959]	protein_coding	0.26565	0.168202	0.270383	0.156508	0.147266	0.047725	2.00352	1.00254	0.0427189	1	up	yes
ENSMUSG00000096883	Shisa8	ENSMUST00000179269;ENSMUST00000229543	GO:0003674(molecular_function);GO:0014069(postsynaptic density);GO:0016020(membrane);GO:0016021(integral component of membrane);GO:0032281(AMPA glutamate receptor complex);GO:0032591(dendritic spine membrane);GO:0045202(synapse);GO:0045211(postsynaptic membrane);GO:0048172(regulation of short-term neuronal synaptic plasticity);GO:2000311(regulation of AMPA receptor activity);GO:2000311(regulation…	NA	NA	NA	shisa family member 8 [Source:MGI Symbol;Acc:MGI:2146080]	protein_coding	0.199369	0.611021	1.45427	0.222432	0.397089	0.406185	2.2079	1.14267	0.0453335	1	up	yes
ENSMUSG00000047515	BC049715	ENSMUST00000205058;ENSMUST00000163640;ENSMUST00000052702;ENSMUST00000204086;ENSMUST00000203499	GO:0003674(molecular_function);GO:0005575(cellular_component);GO:0008150(biological_process);GO:0008150(biological_process)	NA	NA	NA	cDNA sequence BC049715 [Source:MGI Symbol;Acc:MGI:3605234]	retained_intron;protein_coding	0.365683	0.414748	0.264086	0.0955444	0.335487	0.0769151	2.05635	1.04009	0.0465594	1	up	yes
ENSMUSG00000103332	Pcdhga2	ENSMUST00000193869	GO:0003674(molecular_function);GO:0005509(calcium ion binding);GO:0005886(plasma membrane);GO:0007155(cell adhesion);GO:0007156(homophilic cell adhesion via plasma membrane adhesion molecules);GO:0016020(membrane);GO:0016021(integral component of membrane)	NA	K16495	NA	protocadherin gamma subfamily A, 2 [Source:MGI Symbol;Acc:MGI:1935214]	protein_coding	26.7344	1.9941	2.79017	2.82317	3.16113	6.29904	2.56597	1.3595	0.0466308	1	up	yes
ENSMUSG00000101013	A630072M18Rik	ENSMUST00000190567	NA	NA	NA	NA	RIKEN cDNA A630072M18 gene [Source:MGI Symbol;Acc:MGI:2444702]	antisense	0.79344	0.079722	0.114486	0.815387	0.821501	0.722215	0.418654	-1.25617	0.0480254	1	down	yes

## Sheet: 60 co-expression
Gm15751
Gm15459
Lgals3bp
Gins2
Septin2
H3c14
Styx
Zc3h11a
Gm26673
Gm28557
Ndst4
Gm12918
Oasl2
Vipr2
Ifi204
Ifit1
Irf7
Gm45837
Ifi203
Pcdhga9
Ifi27l2a
Rps2-ps10
Dnah3
Gm49749
Gm15421
Pter
Usp18
Slfn8
Doc2g
Klhdc7b
Gvin1
Frmd7
Oas1b
Rn7sk
Ddx60
Shisa3
Abi3bp
Cdhr1
Kcnq1
Hpcal4
Phf11d
Tpbg
Nek7
Ftl2-ps
Zfp62
Ifi44
Dlk1
Sp8
Rcan3
5730521K06Rik
1700094D03Rik
Gm37176
Atp6v0c-ps2
Rpl5-ps1
Fsd1l
Sp7
Th
Il17rd
Shisa8
BC049715
