# Supplementary material for: Bioinformatics Analysis and Experimental Verification of Exercise for Aging Mice in Different Brain Regions Based on Transcriptome Sequencing
Source: Life (Basel). 2023 Sep 29;13(10):1988. doi: 10.3390/life13101988 (PMC10608440; doi:10.3390/life13101988)
Supplement: Supplementary file 1 [file life-13-01988-s001.zip › Table S2 hip DEGs .xlsx]

## Sheet: exercise DEGs
gene_id	gene_name	transcript_id	GO	KEGG	KO_ENTRY	EC	Description	trans_type	FPKM.NA3_1Hip	FPKM.NA3_3Hip	FPKM.NA3_4Hip	FPKM.NE1_3Hip	FPKM.NE2_3Hip	FPKM.NE2_5Hip	fc	log2(fc)	pval	qval	regulation	significant
ENSMUSG00000037652	Phc3	ENSMUST00000168645;ENSMUST00000177992;ENSMUST00000129817;ENSMUST00000099163;ENSMUST00000152357;ENSMUST00000046624;ENSMUST00000108255;ENSMUST00000064718;ENSMUST00000150939;ENSMUST00000124472	GO:0003677(DNA binding);GO:0003682(chromatin binding);GO:0005515(protein binding);GO:0005634(nucleus);GO:0005654(nucleoplasm);GO:0007275(multicellular organism development);GO:0008270(zinc ion binding);GO:0031519(PcG protein complex);GO:0035102(PRC1 complex);GO:0042393(histone binding);GO:0045892(negative regulation of transcription, DNA-templated);GO:0046872(metal ion binding);GO:0046872(metal i…	NA	K11458	NA	polyhomeotic 3 [Source:MGI Symbol;Acc:MGI:2181434]	protein_coding;nonsense_mediated_decay;retained_intron	0.955352	0.694121	0.715716	4.49857	4.52068	4.67228	0.172748	-2.53326	4.61861e-45	7.59622e-41	down	yes
ENSMUSG00000028527	Ak4	ENSMUST00000102780;ENSMUST00000151561;ENSMUST00000106946;ENSMUST00000106945;ENSMUST00000133055;ENSMUST00000155749;ENSMUST00000131397	GO:0000166(nucleotide binding);GO:0001889(liver development);GO:0002082(regulation of oxidative phosphorylation);GO:0004017(adenylate kinase activity);GO:0004550(nucleoside diphosphate kinase activity);GO:0005524(ATP binding);GO:0005525(GTP binding);GO:0005737(cytoplasm);GO:0005739(mitochondrion);GO:0005759(mitochondrial matrix);GO:0006139(nucleobase-containing compound metabolic process);GO:0006…	00230(Purine metabolism);00730(Thiamine metabolism);00730(Thiamine metabolism)	K00939	EC:2.7.4.3	adenylate kinase 4 [Source:MGI Symbol;Acc:MGI:87979]	protein_coding;processed_transcript	16.6925	18.9908	15.9397	4.54175	3.10881	2.7051	4.98501	2.3176	2.43503e-28	2.00245e-24	up	yes
ENSMUSG00000048833	Slc39a9	ENSMUST00000085245;ENSMUST00000217889;ENSMUST00000219405;ENSMUST00000219706;ENSMUST00000218440;ENSMUST00000219689;ENSMUST00000217805;ENSMUST00000217679	GO:0003674(molecular_function);GO:0005575(cellular_component);GO:0006811(ion transport);GO:0006829(zinc ion transport);GO:0008150(biological_process);GO:0016020(membrane);GO:0016021(integral component of membrane);GO:0030001(metal ion transport);GO:0046873(metal ion transmembrane transporter activity);GO:0055085(transmembrane transport);GO:0055085(transmembrane transport)	NA	K14715	NA	solute carrier family 39 (zinc transporter), member 9 [Source:MGI Symbol;Acc:MGI:1914820]	protein_coding;processed_transcript;retained_intron	1.56475	1.40366	1.70336	5.02602	5.33435	5.68763	0.291112	-1.78035	1.48763e-27	8.15571e-24	down	yes
ENSMUSG00000103081	Pcdhgb8	ENSMUST00000195764	NA	NA	NA	NA	protocadherin gamma subfamily B, 8 [Source:MGI Symbol;Acc:MGI:1935200]	polymorphic_pseudogene	0.366689	0.379686	0.449976	64.0266	4.64431	55.8517	0.0096075	-6.70162	3.11458e-21	1.28064e-17	down	yes
ENSMUSG00000101628	Gm28177	ENSMUST00000185516	NA	NA	NA	NA	predicted gene 28177 [Source:MGI Symbol;Acc:MGI:5578883]	processed_transcript	0.0001	0.030776	0.0001	0.340547	0.303457	0.477592	0.0276178	-5.17826	1.59193e-13	5.2365e-10	down	yes
ENSMUSG00000062785	Kcnc3	ENSMUST00000107907;ENSMUST00000209177;ENSMUST00000107906;ENSMUST00000207493;ENSMUST00000208651;ENSMUST00000207497;ENSMUST00000208412	GO:0005216(ion channel activity);GO:0005244(voltage-gated ion channel activity);GO:0005249(voltage-gated potassium channel activity);GO:0005267(potassium channel activity);GO:0005515(protein binding);GO:0005886(plasma membrane);GO:0006811(ion transport);GO:0006813(potassium ion transport);GO:0008076(voltage-gated potassium channel complex);GO:0016020(membrane);GO:0016021(integral component of mem…	NA	K04889	NA	potassium voltage gated channel, Shaw-related subfamily, member 3 [Source:MGI Symbol;Acc:MGI:96669]	protein_coding;nonsense_mediated_decay;processed_transcript	24.9384	31.1454	27.6468	12.6861	7.56614	10.9459	2.68383	1.42429	2.00462e-13	5.49501e-10	up	yes
ENSMUSG00000079017	Ifi27l2a	ENSMUST00000055071	GO:0003674(molecular_function);GO:0005634(nucleus);GO:0005637(nuclear inner membrane);GO:0005739(mitochondrion);GO:0007568(aging);GO:0009615(response to virus);GO:0016020(membrane);GO:0016021(integral component of membrane);GO:0097190(apoptotic signaling pathway)	NA	NA	NA	interferon, alpha-inducible protein 27 like 2A [Source:MGI Symbol;Acc:MGI:1924183]	protein_coding	6.06305	4.25004	5.55985	0.788754	1.17982	0.607411	6.16188	2.62337	6.97561e-10	1.63897e-06	up	yes
ENSMUSG00000025498	Irf7	ENSMUST00000155744;ENSMUST00000106023;ENSMUST00000097952;ENSMUST00000026571;ENSMUST00000156938;ENSMUST00000127223;ENSMUST00000148414;ENSMUST00000131399;ENSMUST00000210506;ENSMUST00000209899;ENSMUST00000146373;ENSMUST00000127161;ENSMUST00000123525	GO:0000976(transcription regulatory region sequence-specific DNA binding);GO:0000978(RNA polymerase II cis-regulatory region sequence-specific DNA binding);GO:0000981(DNA-binding transcription factor activity, RNA polymerase II-specific);GO:0000987(cis-regulatory region sequence-specific DNA binding);GO:0002376(immune system process);GO:0002819(regulation of adaptive immune response);GO:0003677(D…	04620(Toll-like receptor signaling pathway);04621(NOD-like receptor signaling pathway);04622(RIG-I-like receptor signaling pathway);04623(Cytosolic DNA-sensing pathway);05160(Hepatitis C);05161(Hepatitis B);05162(Measles);05164(Influenza A);05167(Kaposi sarcoma-associated herpesvirus infection);05168(Herpes simplex virus 1 infection);05169(Epstein-Barr virus infection);05203(Viral carcinogenesis)…	K09447	NA	interferon regulatory factor 7 [Source:MGI Symbol;Acc:MGI:1859212]	retained_intron;protein_coding;processed_transcript;nonsense_mediated_decay	1.62481	1.0952	2.0677	0.398909	0.415095	0.386681	3.98748	1.99548	6.71602e-09	1.38073e-05	up	yes
ENSMUSG00000052776	Oas1a	ENSMUST00000080322	GO:0000166(nucleotide binding);GO:0001730(2'-5'-oligoadenylate synthetase activity);GO:0002376(immune system process);GO:0003723(RNA binding);GO:0003725(double-stranded RNA binding);GO:0005515(protein binding);GO:0005524(ATP binding);GO:0005634(nucleus);GO:0005654(nucleoplasm);GO:0005737(cytoplasm);GO:0005739(mitochondrion);GO:0005783(endoplasmic reticulum);GO:0005829(cytosol);GO:0006164(purine n…	04621(NOD-like receptor signaling pathway);05160(Hepatitis C);05162(Measles);05164(Influenza A);05168(Herpes simplex virus 1 infection);05169(Epstein-Barr virus infection)	K14216	EC:2.7.7.84	2'-5' oligoadenylate synthetase 1A [Source:MGI Symbol;Acc:MGI:2180860]	protein_coding	1.27352	0.898321	1.34975	0.260131	0.263022	0.269102	4.44502	2.15219	6.45131e-08	0.00011022	up	yes
ENSMUSG00000046836	Brox	ENSMUST00000194327;ENSMUST00000163528;ENSMUST00000057062;ENSMUST00000195054;ENSMUST00000193326;ENSMUST00000194089;ENSMUST00000194695;ENSMUST00000192829;ENSMUST00000194438	GO:0003674(molecular_function);GO:0008150(biological_process);GO:0016020(membrane);GO:0016020(membrane)	NA	NA	NA	BRO1 domain and CAAX motif containing [Source:MGI Symbol;Acc:MGI:1918928]	nonsense_mediated_decay;protein_coding;processed_transcript;retained_intron	8.3025	7.94048	12.6992	4.72406	4.63718	4.68389	2.06066	1.04311	6.7015e-08	0.00011022	up	yes
ENSMUSG00000099342	Gm18180	ENSMUST00000187562	NA	NA	NA	NA	predicted gene, 18180 [Source:MGI Symbol;Acc:MGI:5010365]	processed_pseudogene	1.8582	2.12556	2.63501	0.680562	0.407811	0.256612	4.92108	2.29897	8.70724e-08	0.000127857	up	yes
ENSMUSG00000085547	Gm13767	ENSMUST00000124074	NA	NA	NA	NA	predicted gene 13767 [Source:MGI Symbol;Acc:MGI:3651237]	unprocessed_pseudogene	0.0001	0.242105	0.252798	2.06881	1.34728	1.67296	0.0972683	-3.36189	9.32867e-08	0.000127857	down	yes
ENSMUSG00000074467	Gm10702	ENSMUST00000098929	NA	NA	NA	NA	predicted gene 10702 [Source:MGI Symbol;Acc:MGI:3708679]	pseudogene	0.0001	0.0001	0.0001	1.3868	0.0001	1.54656	0.000102268	-13.2554	1.03766e-07	0.00013128	down	yes
ENSMUSG00000037536	Fbxo34	ENSMUST00000163324;ENSMUST00000168833;ENSMUST00000095941;ENSMUST00000227601;ENSMUST00000226954;ENSMUST00000226395;ENSMUST00000228740;ENSMUST00000043112;ENSMUST00000228668;ENSMUST00000226432;ENSMUST00000165714;ENSMUST00000227162;ENSMUST00000228019;ENSMUST00000228634	GO:0003674(molecular_function);GO:0005515(protein binding);GO:0008150(biological_process);GO:0008150(biological_process)	NA	K10311	NA	F-box protein 34 [Source:MGI Symbol;Acc:MGI:1926188]	protein_coding;nonsense_mediated_decay;processed_transcript;retained_intron	1.67163	1.32243	1.39945	1.88573	11.8281	9.27912	0.191081	-2.38775	1.12096e-07	0.000131689	down	yes
ENSMUSG00000117694	Snhg4	ENSMUST00000237592;ENSMUST00000237230;ENSMUST00000237907;ENSMUST00000235801;ENSMUST00000236097;ENSMUST00000237589;ENSMUST00000235585;ENSMUST00000235176	GO:0003676(nucleic acid binding);GO:0003723(RNA binding);GO:0003723(RNA binding)	NA	NA	NA	small nucleolar RNA host gene 4 [Source:MGI Symbol;Acc:MGI:4937091]	protein_coding;processed_transcript	1.72286	4.08068	1.23052	0.0668274	0.0682269	0.437696	12.2812	3.61838	1.47794e-07	0.000162051	up	yes
ENSMUSG00000056753	C330011M18Rik	ENSMUST00000071067	NA	NA	NA	NA	RIKEN cDNA C330011M18 gene [Source:MGI Symbol;Acc:MGI:3045248]	antisense	0.665599	0.0001	0.740857	0.0001	0.0001	0.0001	4688.52	12.1949	1.68192e-07	0.000172306	up	yes
ENSMUSG00000036972	Zic4	ENSMUST00000066384;ENSMUST00000172978;ENSMUST00000174802;ENSMUST00000172646;ENSMUST00000170572;ENSMUST00000173054;ENSMUST00000173342;ENSMUST00000174611;ENSMUST00000173933;ENSMUST00000172858;ENSMUST00000085242;ENSMUST00000174212	GO:0000977(RNA polymerase II regulatory region sequence-specific DNA binding);GO:0000981(DNA-binding transcription factor activity, RNA polymerase II-specific);GO:0003676(nucleic acid binding);GO:0003677(DNA binding);GO:0005634(nucleus);GO:0006357(regulation of transcription by RNA polymerase II);GO:0007417(central nervous system development);GO:0046872(metal ion binding);GO:1990837(sequence-spec…	NA	NA	NA	zinc finger protein of the cerebellum 4 [Source:MGI Symbol;Acc:MGI:107201]	protein_coding;processed_transcript;retained_intron	0.0829307	0.112921	0.0716392	0.259724	0.533657	0.331104	0.237879	-2.0717	1.781e-07	0.000172306	down	yes
ENSMUSG00000037738	Nek5	ENSMUST00000209656;ENSMUST00000169834;ENSMUST00000213644;ENSMUST00000210824	GO:0000166(nucleotide binding);GO:0004672(protein kinase activity);GO:0004674(protein serine/threonine kinase activity);GO:0005524(ATP binding);GO:0005575(cellular_component);GO:0006468(protein phosphorylation);GO:0016301(kinase activity);GO:0016310(phosphorylation);GO:0016740(transferase activity);GO:0046872(metal ion binding);GO:0051155(positive regulation of striated muscle cell differentiatio…	NA	K08857	EC:2.7.11.1	NIMA (never in mitosis gene a)-related expressed kinase 5 [Source:MGI Symbol;Acc:MGI:2142824]	protein_coding;processed_transcript;nonsense_mediated_decay	0.0875896	0.0758509	0.0760052	0.230517	0.861719	0.507925	0.149638	-2.74045	3.34764e-07	0.000289782	down	yes
ENSMUSG00000043020	Wdr63	ENSMUST00000160285;ENSMUST00000161104;ENSMUST00000162572	GO:0005515(protein binding);GO:0005737(cytoplasm);GO:0005858(axonemal dynein complex);GO:0007018(microtubule-based movement);GO:0030336(negative regulation of cell migration);GO:0034316(negative regulation of Arp2/3 complex-mediated actin nucleation);GO:0036156(inner dynein arm);GO:0036159(inner dynein arm assembly);GO:0045503(dynein light chain binding);GO:0045504(dynein heavy chain binding);GO:…	NA	NA	NA	WD repeat domain 63 [Source:MGI Symbol;Acc:MGI:3045269]	protein_coding;processed_transcript	0.0919994	0.0611123	0.0496995	0.242638	0.779049	0.320379	0.151119	-2.72625	8.37297e-07	0.000655763	down	yes
ENSMUSG00000068323	Slc4a5	ENSMUST00000039212;ENSMUST00000122897;ENSMUST00000131432;ENSMUST00000141863;ENSMUST00000113899;ENSMUST00000113900	GO:0002064(epithelial cell development);GO:0003014(renal system process);GO:0003073(regulation of systemic arterial blood pressure);GO:0005452(inorganic anion exchanger activity);GO:0006811(ion transport);GO:0006820(anion transport);GO:0008509(anion transmembrane transporter activity);GO:0008510(sodium:bicarbonate symporter activity);GO:0010468(regulation of gene expression);GO:0015698(inorganic …	04976(Bile secretion);04976(Bile secretion)	K13857	NA	solute carrier family 4, sodium bicarbonate cotransporter, member 5 [Source:MGI Symbol;Acc:MGI:2443220]	protein_coding;processed_transcript	0.020372	0.0927498	0.0914734	0.103404	4.41619	0.773983	0.0386497	-4.6934	1.0925e-06	0.000816743	down	yes
ENSMUSG00000073640	Rpl27-ps3	ENSMUST00000097682	NA	NA	NA	NA	ribosomal protein L27, pseudogene 3 [Source:MGI Symbol;Acc:MGI:3646174]	processed_pseudogene	0.642568	1.89885	0.798138	5.09012	12.5898	3.91864	0.15462	-2.6932	1.18516e-06	0.000847492	down	yes
ENSMUSG00000024403	Atp6v1g2	ENSMUST00000068261;ENSMUST00000130992;ENSMUST00000142415;ENSMUST00000143289;ENSMUST00000118384;ENSMUST00000146711	GO:0005515(protein binding);GO:0006811(ion transport);GO:0008553(proton-exporting ATPase activity, phosphorylative mechanism);GO:0016471(vacuolar proton-transporting V-type ATPase complex);GO:0016887(ATPase activity);GO:0030285(integral component of synaptic vesicle membrane);GO:0042470(melanosome);GO:0042626(ATPase-coupled transmembrane transporter activity);GO:1902600(proton transmembrane trans…	00190(Oxidative phosphorylation);04145(Phagosome);04150(mTOR signaling pathway);04721(Synaptic vesicle cycle);04966(Collecting duct acid secretion);05165(Human papillomavirus infection);05323(Rheumatoid arthritis);05323(Rheumatoid arthritis)	K02152	NA	ATPase, H+ transporting, lysosomal V1 subunit G2 [Source:MGI Symbol;Acc:MGI:1913487]	protein_coding;retained_intron	69.8647	159.284	158.753	67.6352	41.7389	43.5611	2.53638	1.34277	1.67743e-06	0.00114953	up	yes
ENSMUSG00000074800	Gm4149	ENSMUST00000099371	NA	NA	NA	NA	predicted pseudogene 4149 [Source:MGI Symbol;Acc:MGI:3782325]	processed_pseudogene	14.2353	15.2786	28.3508	50.4557	47.9911	49.0963	0.392189	-1.35038	1.98844e-06	0.00130816	down	yes
ENSMUSG00000061808	Ttr	ENSMUST00000075312	GO:0005179(hormone activity);GO:0005515(protein binding);GO:0005576(extracellular region);GO:0005615(extracellular space);GO:0006144(purine nucleobase metabolic process);GO:0007165(signal transduction);GO:0032991(protein-containing complex);GO:0042562(hormone binding);GO:0042572(retinol metabolic process);GO:0042802(identical protein binding);GO:0044877(protein-containing complex binding);GO:0070…	04918(Thyroid hormone synthesis)	K20731	NA	transthyretin [Source:MGI Symbol;Acc:MGI:98865]	protein_coding	9.40973	55.568	51.9707	56.0035	2545.1	343.486	0.0397164	-4.65412	2.11357e-06	0.001337	down	yes
ENSMUSG00000096764	Gm21985	ENSMUST00000141047	GO:0005887(integral component of plasma membrane);GO:0006811(ion transport);GO:0006813(potassium ion transport);GO:0006884(cell volume homeostasis);GO:0007268(chemical synaptic transmission);GO:0015293(symporter activity);GO:0015377(cation:chloride symporter activity);GO:0015379(potassium:chloride symporter activity);GO:0016020(membrane);GO:0016021(integral component of membrane);GO:0022857(trans…	NA	NA	NA	predicted gene 21985 [Source:MGI Symbol;Acc:MGI:5439454]	nonsense_mediated_decay	0.0001	0.0001	0.008753	1.1117	0.813266	0.0001	0.00465074	-7.74832	2.37808e-06	0.0014486	down	yes
ENSMUSG00000001827	Folr1	ENSMUST00000134145;ENSMUST00000106981;ENSMUST00000124026;ENSMUST00000140068;ENSMUST00000106982;ENSMUST00000106985;ENSMUST00000126204;ENSMUST00000123630;ENSMUST00000106983;ENSMUST00000123321;ENSMUST00000150184;ENSMUST00000140584;ENSMUST00000106986;ENSMUST00000125298;ENSMUST00000151706;ENSMUST00000155311	GO:0001947(heart looping);GO:0003147(neural crest cell migration involved in heart formation);GO:0003253(cardiac neural crest cell migration involved in outflow tract morphogenesis);GO:0005542(folic acid binding);GO:0005576(extracellular region);GO:0005634(nucleus);GO:0005768(endosome);GO:0005886(plasma membrane);GO:0005903(brush border);GO:0006620(posttranslational protein targeting to endoplasm…	01523(Antifolate resistance);04144(Endocytosis);04144(Endocytosis)	K13649	NA	folate receptor 1 (adult) [Source:MGI Symbol;Acc:MGI:95568]	protein_coding;processed_transcript	0.175889	0.324976	0.301417	0.346117	8.68948	1.71181	0.0746489	-3.74373	3.52449e-06	0.00207026	down	yes
ENSMUSG00000063953	Amd2	ENSMUST00000080898	GO:0004014(adenosylmethionine decarboxylase activity);GO:0005829(cytosol);GO:0006557(S-adenosylmethioninamine biosynthetic process);GO:0006596(polyamine biosynthetic process);GO:0006597(spermine biosynthetic process);GO:0008295(spermidine biosynthetic process);GO:0016829(lyase activity);GO:0016831(carboxy-lyase activity);GO:0019810(putrescine binding);GO:0042802(identical protein binding)	00270(Cysteine and methionine metabolism);00330(Arginine and proline metabolism)	K01611	EC:4.1.1.50	S-adenosylmethionine decarboxylase 2 [Source:MGI Symbol;Acc:MGI:1333111]	protein_coding	0.664339	6.02664	5.11873	0.677418	0.545293	0.786981	5.87638	2.55493	4.83755e-06	0.00274356	up	yes
ENSMUSG00000047230	Cldn2	ENSMUST00000054889;ENSMUST00000172779;ENSMUST00000135224	GO:0005198(structural molecule activity);GO:0005515(protein binding);GO:0005886(plasma membrane);GO:0005911(cell-cell junction);GO:0005923(bicellular tight junction);GO:0007155(cell adhesion);GO:0016020(membrane);GO:0016021(integral component of membrane);GO:0016338(calcium-independent cell-cell adhesion via plasma membrane cell-adhesion molecules);GO:0030054(cell junction);GO:0042802(identical p…	04514(Cell adhesion molecules (CAMs));04530(Tight junction);04670(Leukocyte transendothelial migration);05160(Hepatitis C);05160(Hepatitis C)	K06087	NA	claudin 2 [Source:MGI Symbol;Acc:MGI:1276110]	protein_coding	0.114473	0.149853	0.169487	0.225914	5.11246	0.662315	0.0722938	-3.78998	5.85282e-06	0.00320871	down	yes
ENSMUSG00000026579	F5	ENSMUST00000086040	GO:0005507(copper ion binding);GO:0005576(extracellular region);GO:0005615(extracellular space);GO:0005783(endoplasmic reticulum);GO:0005794(Golgi apparatus);GO:0007596(blood coagulation);GO:0007599(hemostasis);GO:0008015(blood circulation);GO:0031091(platelet alpha granule);GO:0046872(metal ion binding)	04610(Complement and coagulation cascades)	K03902	NA	coagulation factor V [Source:MGI Symbol;Acc:MGI:88382]	protein_coding	0.10526	0.263383	0.278147	0.302723	7.10808	0.925676	0.0775855	-3.68807	6.56135e-06	0.0034499	down	yes
ENSMUSG00000103037	Pcdhgb1	ENSMUST00000192931;ENSMUST00000195624	GO:0005509(calcium ion binding);GO:0005515(protein binding);GO:0005886(plasma membrane);GO:0005887(integral component of plasma membrane);GO:0007155(cell adhesion);GO:0007156(homophilic cell adhesion via plasma membrane adhesion molecules);GO:0016020(membrane);GO:0016021(integral component of membrane);GO:0030426(growth cone);GO:0030426(growth cone)	NA	K16496	NA	protocadherin gamma subfamily B, 1 [Source:MGI Symbol;Acc:MGI:1935169]	protein_coding;processed_transcript	49.2342	2.33144	11.8433	3.24794	1.11782	2.19472	9.66531	3.27282	6.71228e-06	0.0034499	up	yes
ENSMUSG00000046311	Zfp62	ENSMUST00000109197;ENSMUST00000061757;ENSMUST00000109198;ENSMUST00000157023;ENSMUST00000136539;ENSMUST00000128932;ENSMUST00000180016;ENSMUST00000133150;ENSMUST00000151228;ENSMUST00000136691;ENSMUST00000137061;ENSMUST00000150284	GO:0003676(nucleic acid binding);GO:0005634(nucleus);GO:0046872(metal ion binding);GO:0046872(metal ion binding)	NA	NA	NA	zinc finger protein 62 [Source:MGI Symbol;Acc:MGI:99662]	protein_coding;retained_intron;processed_transcript	0.931667	1.31582	1.90533	5.49055	2.02201	4.11282	0.357219	-1.48512	7.53164e-06	0.00375372	down	yes
ENSMUSG00000018411	Mapt	ENSMUST00000106992;ENSMUST00000106993;ENSMUST00000100347;ENSMUST00000106988;ENSMUST00000106989;ENSMUST00000126820;ENSMUST00000138384;ENSMUST00000132245;ENSMUST00000144836;ENSMUST00000132977;ENSMUST00000145227;ENSMUST00000146353	GO:0000226(microtubule cytoskeleton organization);GO:0001764(neuron migration);GO:0003677(DNA binding);GO:0005515(protein binding);GO:0005634(nucleus);GO:0005737(cytoplasm);GO:0005829(cytosol);GO:0005856(cytoskeleton);GO:0005874(microtubule);GO:0005886(plasma membrane);GO:0005930(axoneme);GO:0006915(apoptotic process);GO:0007409(axonogenesis);GO:0007416(synapse assembly);GO:0007584(response to nu…	04010(MAPK signaling pathway);05010(Alzheimer disease);05010(Alzheimer disease)	K04380	NA	microtubule-associated protein tau [Source:MGI Symbol;Acc:MGI:97180]	protein_coding;processed_transcript;retained_intron	15.6564	19.7556	19.2688	66.4079	64.6219	19.4673	0.363334	-1.46063	8.27612e-06	0.00383245	down	yes
ENSMUSG00000021848	Otx2	ENSMUST00000122009;ENSMUST00000119070;ENSMUST00000227404;ENSMUST00000118578;ENSMUST00000226501;ENSMUST00000144465;ENSMUST00000133479;ENSMUST00000135279;ENSMUST00000119739;ENSMUST00000152018;ENSMUST00000228512	GO:0000978(RNA polymerase II cis-regulatory region sequence-specific DNA binding);GO:0000981(DNA-binding transcription factor activity, RNA polymerase II-specific);GO:0001228(DNA-binding transcription activator activity, RNA polymerase II-specific);GO:0003677(DNA binding);GO:0003700(DNA-binding transcription factor activity);GO:0005634(nucleus);GO:0006355(regulation of transcription, DNA-template…	NA	K18490	NA	orthodenticle homeobox 2 [Source:MGI Symbol;Acc:MGI:97451]	protein_coding;processed_transcript;retained_intron	0.070338	0.231348	0.111809	0.276061	2.86743	0.652249	0.108937	-3.19844	8.38866e-06	0.00383245	down	yes
ENSMUSG00000022949	Clic6	ENSMUST00000023670;ENSMUST00000162181	GO:0005244(voltage-gated ion channel activity);GO:0005254(chloride channel activity);GO:0005515(protein binding);GO:0005737(cytoplasm);GO:0005886(plasma membrane);GO:0006811(ion transport);GO:0006821(chloride transport);GO:0008022(protein C-terminus binding);GO:0016020(membrane);GO:0016021(integral component of membrane);GO:0031749(D2 dopamine receptor binding);GO:0031750(D3 dopamine receptor bin…	NA	K05026	NA	chloride intracellular channel 6 [Source:MGI Symbol;Acc:MGI:2146607]	protein_coding	0.444504	0.983021	0.811587	0.965141	14.9342	2.67925	0.120521	-3.05264	1.1513e-05	0.00511769	down	yes
ENSMUSG00000032712	Resf1	ENSMUST00000046689;ENSMUST00000137983;ENSMUST00000185930;ENSMUST00000189837;ENSMUST00000130664;ENSMUST00000100765;ENSMUST00000187881;ENSMUST00000127680;ENSMUST00000189932;ENSMUST00000190785;ENSMUST00000203348	GO:0000930(gamma-tubulin complex);GO:0005634(nucleus);GO:0009617(response to bacterium);GO:0045869(negative regulation of single stranded viral RNA replication via double stranded DNA intermediate);GO:0090309(positive regulation of methylation-dependent chromatin silencing);GO:1990226(histone methyltransferase binding);GO:1990226(histone methyltransferase binding)	NA	NA	NA	retroelement silencing factor 1 [Source:MGI Symbol;Acc:MGI:1914496]	protein_coding;retained_intron	1.32273	1.07085	0.630676	0.389802	0.389061	0.430433	2.50084	1.32241	1.35815e-05	0.00585389	up	yes
ENSMUSG00000034739	Mfrp	ENSMUST00000161381;ENSMUST00000034654;ENSMUST00000206722;ENSMUST00000161703;ENSMUST00000205282;ENSMUST00000206308	GO:0005515(protein binding);GO:0005886(plasma membrane);GO:0007601(visual perception);GO:0016020(membrane);GO:0016021(integral component of membrane);GO:0016324(apical plasma membrane);GO:0042462(eye photoreceptor cell development);GO:0060041(retina development in camera-type eye);GO:0060041(retina development in camera-type eye)	NA	NA	NA	membrane frizzled-related protein [Source:MGI Symbol;Acc:MGI:2385957]	protein_coding;nonsense_mediated_decay	0.109828	0.254573	0.182184	0.16325	5.56684	1.13311	0.0796401	-3.65036	1.3881e-05	0.00585389	down	yes
ENSMUSG00000055235	Wdr86	ENSMUST00000142607;ENSMUST00000068693;ENSMUST00000196443;ENSMUST00000127320	GO:0003674(molecular_function);GO:0005515(protein binding);GO:0005575(cellular_component);GO:0008150(biological_process);GO:0008150(biological_process)	NA	NA	NA	WD repeat domain 86 [Source:MGI Symbol;Acc:MGI:1915466]	retained_intron;protein_coding	0.0896717	0.0679358	0.0559305	0.103197	2.24374	0.262149	0.0818439	-3.61098	2.47675e-05	0.0101838	down	yes
ENSMUSG00000029561	Oasl2	ENSMUST00000031542;ENSMUST00000146072;ENSMUST00000201919;ENSMUST00000129707;ENSMUST00000144064;ENSMUST00000137828;ENSMUST00000201445;ENSMUST00000150361;ENSMUST00000124716	GO:0000166(nucleotide binding);GO:0001730(2'-5'-oligoadenylate synthetase activity);GO:0002376(immune system process);GO:0003723(RNA binding);GO:0003725(double-stranded RNA binding);GO:0005515(protein binding);GO:0005524(ATP binding);GO:0005634(nucleus);GO:0005654(nucleoplasm);GO:0005829(cytosol);GO:0006164(purine nucleotide biosynthetic process);GO:0006955(immune response);GO:0009615(response to…	05165(Human papillomavirus infection);05165(Human papillomavirus infection)	K14608	NA	2'-5' oligoadenylate synthetase-like 2 [Source:MGI Symbol;Acc:MGI:1344390]	protein_coding;retained_intron;nonsense_mediated_decay	1.349	1.30072	1.70736	0.745373	0.645441	0.643682	2.1416	1.09869	2.57924e-05	0.0103465	up	yes
ENSMUSG00000028268	Gbp3	ENSMUST00000106222;ENSMUST00000106221;ENSMUST00000142060;ENSMUST00000142731;ENSMUST00000199325;ENSMUST00000029935;ENSMUST00000128609	GO:0000139(Golgi membrane);GO:0000166(nucleotide binding);GO:0003924(GTPase activity);GO:0005525(GTP binding);GO:0005634(nucleus);GO:0005737(cytoplasm);GO:0005794(Golgi apparatus);GO:0005829(cytosol);GO:0005886(plasma membrane);GO:0016020(membrane);GO:0016787(hydrolase activity);GO:0020005(symbiont-containing vacuole membrane);GO:0031410(cytoplasmic vesicle);GO:0035458(cellular response to interf…	04621(NOD-like receptor signaling pathway);04621(NOD-like receptor signaling pathway)	K20899	NA	guanylate binding protein 3 [Source:MGI Symbol;Acc:MGI:1926263]	protein_coding;processed_transcript	2.92374	1.98062	3.17486	1.18965	1.18489	1.25692	2.22479	1.15367	3.05599e-05	0.0119671	up	yes
ENSMUSG00000022425	Enpp2	ENSMUST00000041591;ENSMUST00000167541;ENSMUST00000227483;ENSMUST00000173516;ENSMUST00000171545;ENSMUST00000226339;ENSMUST00000228222;ENSMUST00000228823;ENSMUST00000227057	GO:0001953(negative regulation of cell-matrix adhesion);GO:0003676(nucleic acid binding);GO:0003824(catalytic activity);GO:0004528(phosphodiesterase I activity);GO:0004551(nucleotide diphosphatase activity);GO:0004622(lysophospholipase activity);GO:0005044(scavenger receptor activity);GO:0005509(calcium ion binding);GO:0005576(extracellular region);GO:0005615(extracellular space);GO:0005737(cytop…	00565(Ether lipid metabolism);00565(Ether lipid metabolism)	K01122	EC:3.1.4.39	ectonucleotide pyrophosphatase/phosphodiesterase 2 [Source:MGI Symbol;Acc:MGI:1321390]	protein_coding;retained_intron;processed_transcript	19.1034	25.1545	24.5848	29.532	209.172	49.6274	0.238762	-2.06635	3.22939e-05	0.012352	down	yes
ENSMUSG00000032246	Calml4	ENSMUST00000163820;ENSMUST00000034777;ENSMUST00000213643;ENSMUST00000215870;ENSMUST00000214633;ENSMUST00000215119;ENSMUST00000215968	GO:0000226(microtubule cytoskeleton organization);GO:0005509(calcium ion binding);GO:0019722(calcium-mediated signaling);GO:0030234(enzyme regulator activity);GO:0050790(regulation of catalytic activity);GO:0050790(regulation of catalytic activity)	04014(Ras signaling pathway);04015(Rap1 signaling pathway);04020(Calcium signaling pathway);04022(cGMP-PKG signaling pathway);04024(cAMP signaling pathway);04070(Phosphatidylinositol signaling system);04114(Oocyte meiosis);04218(Cellular senescence);04261(Adrenergic signaling in cardiomyocytes);04270(Vascular smooth muscle contraction);04371(Apelin signaling pathway);04625(C-type lectin receptor …	K02183	NA	calmodulin-like 4 [Source:MGI Symbol;Acc:MGI:1922850]	protein_coding;retained_intron	0.286751	0.312526	0.18089	0.464901	2.21836	0.80119	0.223899	-2.15908	3.41367e-05	0.0127602	down	yes
ENSMUSG00000033174	Mgll	ENSMUST00000113585;ENSMUST00000163271;ENSMUST00000089449;ENSMUST00000113582;ENSMUST00000150180;ENSMUST00000203608;ENSMUST00000203824;ENSMUST00000205045;ENSMUST00000113581;ENSMUST00000151699	GO:0005654(nucleoplasm);GO:0005737(cytoplasm);GO:0005829(cytosol);GO:0006629(lipid metabolic process);GO:0006631(fatty acid metabolic process);GO:0006633(fatty acid biosynthetic process);GO:0009966(regulation of signal transduction);GO:0016020(membrane);GO:0016042(lipid catabolic process);GO:0016298(lipase activity);GO:0016787(hydrolase activity);GO:0019369(arachidonic acid metabolic process);GO:…	00561(Glycerolipid metabolism);04714(Thermogenesis);04723(Retrograde endocannabinoid signaling);04923(Regulation of lipolysis in adipocytes);04923(Regulation of lipolysis in adipocytes)	K01054	EC:3.1.1.23	monoglyceride lipase [Source:MGI Symbol;Acc:MGI:1346042]	protein_coding;nonsense_mediated_decay;retained_intron;processed_transcript	10.8955	10.2306	10.1906	31.5834	25.3434	11.217	0.459567	-1.12165	4.24721e-05	0.0155231	down	yes
ENSMUSG00000023341	Mx2	ENSMUST00000024112;ENSMUST00000190097;ENSMUST00000190447;ENSMUST00000188251;ENSMUST00000191103	GO:0000166(nucleotide binding);GO:0000266(mitochondrial fission);GO:0002376(immune system process);GO:0003374(dynamin family protein polymerization involved in mitochondrial fission);GO:0003924(GTPase activity);GO:0005525(GTP binding);GO:0005634(nucleus);GO:0005737(cytoplasm);GO:0005886(plasma membrane);GO:0008017(microtubule binding);GO:0009615(response to virus);GO:0014069(postsynaptic density)…	05160(Hepatitis C);05162(Measles);05164(Influenza A);05165(Human papillomavirus infection);05165(Human papillomavirus infection)	K14754	NA	MX dynamin-like GTPase 2 [Source:MGI Symbol;Acc:MGI:97244]	protein_coding;processed_transcript;polymorphic_pseudogene;retained_intron	0.275805	0.286595	0.505955	0.0755771	0.109914	0.101992	3.71624	1.89384	4.49749e-05	0.0160805	up	yes
ENSMUSG00000004655	Aqp1	ENSMUST00000004774	GO:0003094(glomerular filtration);GO:0003097(renal water transport);GO:0005223(intracellular cGMP-activated cation channel activity);GO:0005267(potassium channel activity);GO:0005372(water transmembrane transporter activity);GO:0005634(nucleus);GO:0005737(cytoplasm);GO:0005886(plasma membrane);GO:0005887(integral component of plasma membrane);GO:0005901(caveola);GO:0005903(brush border);GO:000681…	04924(Renin secretion);04964(Proximal tubule bicarbonate reclamation);04976(Bile secretion)	K09864	NA	aquaporin 1 [Source:MGI Symbol;Acc:MGI:103201]	protein_coding	0.214601	0.636532	0.380296	0.599702	8.23032	1.25697	0.122081	-3.03409	5.1757e-05	0.017587	down	yes
ENSMUSG00000020102	Slc16a7	ENSMUST00000211781;ENSMUST00000210780;ENSMUST00000105257;ENSMUST00000210069;ENSMUST00000209246;ENSMUST00000063318	GO:0005737(cytoplasm);GO:0005886(plasma membrane);GO:0005887(integral component of plasma membrane);GO:0008028(monocarboxylic acid transmembrane transporter activity);GO:0015129(lactate transmembrane transporter activity);GO:0015293(symporter activity);GO:0015718(monocarboxylic acid transport);GO:0016020(membrane);GO:0016021(integral component of membrane);GO:0022857(transmembrane transporter act…	NA	K08184	NA	solute carrier family 16 (monocarboxylic acid transporters), member 7 [Source:MGI Symbol;Acc:MGI:1330284]	protein_coding;processed_transcript	3.1731	0.43242	2.187	0.465356	0.555549	0.541073	3.70845	1.89082	5.20584e-05	0.017587	up	yes
ENSMUSG00000068196	Col8a1	ENSMUST00000089332;ENSMUST00000232382	GO:0001525(angiogenesis);GO:0005201(extracellular matrix structural constituent);GO:0005515(protein binding);GO:0005576(extracellular region);GO:0005581(collagen trimer);GO:0005604(basement membrane);GO:0005615(extracellular space);GO:0007155(cell adhesion);GO:0010811(positive regulation of cell-substrate adhesion);GO:0030020(extracellular matrix structural constituent conferring tensile strength…	NA	NA	NA	collagen, type VIII, alpha 1 [Source:MGI Symbol;Acc:MGI:88463]	protein_coding;retained_intron	0.159877	0.107059	0.111235	0.21185	2.24701	0.291855	0.137481	-2.86269	5.23965e-05	0.017587	down	yes
ENSMUSG00000026343	Gpr39	ENSMUST00000027581;ENSMUST00000159359	GO:0004930(G protein-coupled receptor activity);GO:0007165(signal transduction);GO:0007186(G protein-coupled receptor signaling pathway);GO:0016020(membrane);GO:0016021(integral component of membrane);GO:0016021(integral component of membrane)	NA	K08412	NA	G protein-coupled receptor 39 [Source:MGI Symbol;Acc:MGI:1918361]	protein_coding;processed_transcript	0.291433	0.114707	0.370426	0.064293	0.0669207	0.0195448	5.15106	2.36487	5.94775e-05	0.0188121	up	yes
ENSMUSG00000045838	Ccdc9b	ENSMUST00000059997;ENSMUST00000151270	GO:0005575(cellular_component);GO:0008150(biological_process);GO:0008150(biological_process)	NA	NA	NA	coiled-coil domain containing 9B [Source:MGI Symbol;Acc:MGI:2685199]	protein_coding;retained_intron	1.39113	0.7745	1.15302	1.97487	2.40442	2.80135	0.462166	-1.11352	6.07667e-05	0.0188572	down	yes
ENSMUSG00000041390	Mdfic	ENSMUST00000189359;ENSMUST00000120512;ENSMUST00000125326;ENSMUST00000190255;ENSMUST00000101663;ENSMUST00000128849;ENSMUST00000140516	GO:0005515(protein binding);GO:0005634(nucleus);GO:0005730(nucleolus);GO:0005737(cytoplasm);GO:0007257(activation of JUN kinase activity);GO:0008134(transcription factor binding);GO:0030111(regulation of Wnt signaling pathway);GO:0030332(cyclin binding);GO:0030957(Tat protein binding);GO:0042308(negative regulation of protein import into nucleus);GO:0045892(negative regulation of transcription, D…	NA	NA	NA	MyoD family inhibitor domain containing [Source:MGI Symbol;Acc:MGI:104611]	protein_coding;nonsense_mediated_decay	0.123874	0.195731	0.149837	0.35407	0.910877	0.327441	0.294804	-1.76217	7.54211e-05	0.0225537	down	yes
ENSMUSG00000026276	Septin2	ENSMUST00000027495;ENSMUST00000152778;ENSMUST00000153826;ENSMUST00000157021;ENSMUST00000149532;ENSMUST00000152476;ENSMUST00000150931;ENSMUST00000142401;ENSMUST00000136182;ENSMUST00000129211;ENSMUST00000131175;ENSMUST00000112912;ENSMUST00000188923	GO:0000145(exocyst);GO:0000166(nucleotide binding);GO:0000775(chromosome, centromeric region);GO:0000776(kinetochore);GO:0000777(condensed chromosome kinetochore);GO:0002036(regulation of L-glutamate import across plasma membrane);GO:0003924(GTPase activity);GO:0005515(protein binding);GO:0005525(GTP binding);GO:0005634(nucleus);GO:0005654(nucleoplasm);GO:0005694(chromosome);GO:0005737(cytoplasm)…	NA	NA	NA	septin 2 [Source:MGI Symbol;Acc:MGI:97298]	protein_coding;retained_intron	0.618969	0.618687	1.3731	6.21338	4.14802	0.74992	0.234964	-2.08949	8.13104e-05	0.0234616	down	yes
ENSMUSG00000056380	Gpr50	ENSMUST00000070449;ENSMUST00000144712;ENSMUST00000131554	GO:0004930(G protein-coupled receptor activity);GO:0005515(protein binding);GO:0005654(nucleoplasm);GO:0005886(plasma membrane);GO:0007165(signal transduction);GO:0007186(G protein-coupled receptor signaling pathway);GO:0008502(melatonin receptor activity);GO:0016020(membrane);GO:0016021(integral component of membrane);GO:0042802(identical protein binding);GO:0042802(identical protein binding)	04080(Neuroactive ligand-receptor interaction);04080(Neuroactive ligand-receptor interaction)	K04287	NA	G-protein-coupled receptor 50 [Source:MGI Symbol;Acc:MGI:1333877]	protein_coding;processed_transcript	0.02067	0.079622	0.089554	0.419553	0.402391	0.129392	0.199557	-2.32513	0.000100494	0.0284971	down	yes
ENSMUSG00000045349	Sh2d5	ENSMUST00000105824;ENSMUST00000154421;ENSMUST00000105823;ENSMUST00000139033;ENSMUST00000124239	GO:0005515(protein binding);GO:0008150(biological_process);GO:0014069(postsynaptic density);GO:0030054(cell junction);GO:0045202(synapse);GO:0045202(synapse)	NA	NA	NA	SH2 domain containing 5 [Source:MGI Symbol;Acc:MGI:2446215]	protein_coding;retained_intron;processed_transcript	5.17394	4.72407	5.09622	15.7119	9.99635	5.75255	0.476601	-1.06915	0.000114305	0.0318596	down	yes
ENSMUSG00000115625	2900040C04Rik	ENSMUST00000227933	NA	NA	NA	NA	RIKEN cDNA 2900040C04 gene [Source:MGI Symbol;Acc:MGI:1920143]	lincRNA	0.0001	0.836475	0.469503	1.02719	13.457	2.9109	0.0750831	-3.73537	0.000116625	0.0318596	down	yes
ENSMUSG00000026051	Ecrg4	ENSMUST00000027217	GO:0005184(neuropeptide hormone activity);GO:0005576(extracellular region);GO:0005615(extracellular space);GO:0005737(cytoplasm);GO:0005886(plasma membrane);GO:0007218(neuropeptide signaling pathway);GO:0007417(central nervous system development);GO:0008285(negative regulation of cell population proliferation);GO:0009611(response to wounding);GO:0016020(membrane);GO:0016324(apical plasma membrane…	NA	NA	NA	ECRG4 augurin precursor [Source:MGI Symbol;Acc:MGI:1926146]	protein_coding	1.78055	1.60018	1.44496	1.31232	29.161	4.95991	0.136191	-2.8763	0.000118164	0.0318596	down	yes
ENSMUSG00000079436	Kcnj13	ENSMUST00000113212;ENSMUST00000174179	GO:0005242(inward rectifier potassium channel activity);GO:0005244(voltage-gated ion channel activity);GO:0005886(plasma membrane);GO:0006811(ion transport);GO:0006813(potassium ion transport);GO:0016020(membrane);GO:0016021(integral component of membrane);GO:0034220(ion transmembrane transport);GO:0034765(regulation of ion transmembrane transport);GO:0071805(potassium ion transmembrane transport…	04974(Protein digestion and absorption);04974(Protein digestion and absorption)	K05006	NA	potassium inwardly-rectifying channel, subfamily J, member 13 [Source:MGI Symbol;Acc:MGI:3781032]	protein_coding	0.701616	0.757087	0.3343	0.251904	19.7456	2.88354	0.0783619	-3.6737	0.000126502	0.0335578	down	yes
ENSMUSG00000087370	Tmem170b	ENSMUST00000129449;ENSMUST00000221694	GO:0003674(molecular_function);GO:0005886(plasma membrane);GO:0016020(membrane);GO:0016021(integral component of membrane);GO:0090090(negative regulation of canonical Wnt signaling pathway);GO:0090090(negative regulation of canonical Wnt signaling pathway)	NA	NA	NA	transmembrane protein 170B [Source:MGI Symbol;Acc:MGI:3647046]	protein_coding	11.096	10.5804	7.97421	7.37599	2.76159	2.93054	2.26893	1.18201	0.000155106	0.0403432	up	yes
ENSMUSG00000016024	Lbp	ENSMUST00000016168;ENSMUST00000152541;ENSMUST00000109491;ENSMUST00000129811;ENSMUST00000146600	GO:0001530(lipopolysaccharide binding);GO:0002232(leukocyte chemotaxis involved in inflammatory response);GO:0002281(macrophage activation involved in immune response);GO:0002376(immune system process);GO:0005102(signaling receptor binding);GO:0005576(extracellular region);GO:0005615(extracellular space);GO:0006869(lipid transport);GO:0006953(acute-phase response);GO:0008228(opsonization);GO:0008…	04064(NF-kappa B signaling pathway);04620(Toll-like receptor signaling pathway);05132(Salmonella infection);05152(Tuberculosis);05152(Tuberculosis)	K05399	NA	lipopolysaccharide binding protein [Source:MGI Symbol;Acc:MGI:1098776]	protein_coding;processed_transcript;retained_intron	0.490422	0.396715	0.241238	0.434745	3.57998	1.11759	0.219857	-2.18536	0.000156987	0.0403432	down	yes
ENSMUSG00000036169	Sostdc1	ENSMUST00000041407	GO:0005515(protein binding);GO:0005576(extracellular region);GO:0005615(extracellular space);GO:0007389(pattern specification process);GO:0010454(negative regulation of cell fate commitment);GO:0016055(Wnt signaling pathway);GO:0030178(negative regulation of Wnt signaling pathway);GO:0030509(BMP signaling pathway);GO:0030514(negative regulation of BMP signaling pathway);GO:0031069(hair follicle m…	NA	NA	NA	sclerostin domain containing 1 [Source:MGI Symbol;Acc:MGI:1913292]	protein_coding	0.704037	0.848021	1.1278	1.2944	8.33496	2.01162	0.230209	-2.11898	0.000163298	0.0413112	down	yes
ENSMUSG00000034467	Dynlrb2	ENSMUST00000078170;ENSMUST00000213007	GO:0003774(motor activity);GO:0005515(protein binding);GO:0005737(cytoplasm);GO:0005813(centrosome);GO:0005856(cytoskeleton);GO:0005868(cytoplasmic dynein complex);GO:0005874(microtubule);GO:0007018(microtubule-based movement);GO:0030286(dynein complex);GO:0045505(dynein intermediate chain binding);GO:0045505(dynein intermediate chain binding)	NA	K10419	NA	dynein light chain roadblock-type 2 [Source:MGI Symbol;Acc:MGI:1922715]	protein_coding	1.32949	0.843716	0.889284	1.69038	3.89578	5.03357	0.288377	-1.79397	0.000165777	0.0413112	down	yes
ENSMUSG00000037490	Slc2a12	ENSMUST00000042261;ENSMUST00000159174	GO:0005515(protein binding);GO:0005737(cytoplasm);GO:0005886(plasma membrane);GO:0008643(carbohydrate transport);GO:0012505(endomembrane system);GO:0016020(membrane);GO:0016021(integral component of membrane);GO:0022857(transmembrane transporter activity);GO:0048471(perinuclear region of cytoplasm);GO:0055085(transmembrane transport);GO:1904659(glucose transmembrane transport);GO:1904659(glucose …	NA	K08149	NA	solute carrier family 2 (facilitated glucose transporter), member 12 [Source:MGI Symbol;Acc:MGI:3052471]	protein_coding;processed_transcript	0.516857	0.755123	0.67594	0.884611	5.17913	1.35062	0.262723	-1.92839	0.000180633	0.0436894	down	yes
ENSMUSG00000105340	Gm42878	ENSMUST00000125946	GO:0004672(protein kinase activity);GO:0005516(calmodulin binding);GO:0005524(ATP binding);GO:0005634(nucleus);GO:0005737(cytoplasm);GO:0006468(protein phosphorylation);GO:0007265(Ras protein signal transduction);GO:0009931(calcium-dependent protein serine/threonine kinase activity);GO:0018105(peptidyl-serine phosphorylation);GO:0032007(negative regulation of TOR signaling);GO:0035556(intracellul…	NA	NA	NA	predicted gene 42878 [Source:MGI Symbol;Acc:MGI:5663015]	nonsense_mediated_decay	0.048422	0.0001	0.070384	0.0001	1.97351	2.8159	0.0248263	-5.33199	0.00020622	0.0491551	down	yes
ENSMUSG00000044042	Fmn1	ENSMUST00000099576;ENSMUST00000161731;ENSMUST00000154834;ENSMUST00000238883;ENSMUST00000153151;ENSMUST00000150510;ENSMUST00000102547;ENSMUST00000081349;ENSMUST00000110954;ENSMUST00000145891;ENSMUST00000152255	GO:0003779(actin binding);GO:0005515(protein binding);GO:0005634(nucleus);GO:0005737(cytoplasm);GO:0005789(endoplasmic reticulum membrane);GO:0005856(cytoskeleton);GO:0005884(actin filament);GO:0005886(plasma membrane);GO:0005912(adherens junction);GO:0008017(microtubule binding);GO:0010467(gene expression);GO:0016020(membrane);GO:0017124(SH3 domain binding);GO:0030054(cell junction);GO:0030838(p…	NA	K10367	NA	formin 1 [Source:MGI Symbol;Acc:MGI:101815]	protein_coding;processed_transcript	0.341387	0.185082	0.49343	0.37924	1.27145	1.41798	0.332359	-1.58919	0.000211926	0.0497935	down	yes
ENSMUSG00000056904	Gm5620	ENSMUST00000077991	NA	NA	NA	NA	predicted gene 5620 [Source:MGI Symbol;Acc:MGI:3647798]	processed_pseudogene	7.16353	4.51675	1.68406	1.34173	1.25856	1.66555	3.13287	1.64749	0.000215804	0.0499905	up	yes
ENSMUSG00000091415	Ak9	ENSMUST00000173494	GO:0004017(adenylate kinase activity);GO:0004550(nucleoside diphosphate kinase activity);GO:0005524(ATP binding);GO:0005634(nucleus);GO:0005654(nucleoplasm);GO:0005737(cytoplasm);GO:0005739(mitochondrion);GO:0005856(cytoskeleton);GO:0005929(cilium);GO:0006139(nucleobase-containing compound metabolic process);GO:0006163(purine nucleotide metabolic process);GO:0006174(dADP phosphorylation);GO:00061…	00230(Purine metabolism);00240(Pyrimidine metabolism)	K18533	2.7.4.6;EC:2.7.4.3	adenylate kinase 9 [Source:MGI Symbol;Acc:MGI:2685080]	protein_coding	0.049588	0.030269	0.037675	0.063584	0.196751	0.180594	0.266555	-1.90749	0.000224325	0.0505406	down	yes
ENSMUSG00000028125	Abca4	ENSMUST00000013995;ENSMUST00000137616;ENSMUST00000140913;ENSMUST00000197728;ENSMUST00000132199;ENSMUST00000144949;ENSMUST00000136624;ENSMUST00000150738;ENSMUST00000136358;ENSMUST00000141135	GO:0000166(nucleotide binding);GO:0001750(photoreceptor outer segment);GO:0005319(lipid transporter activity);GO:0005524(ATP binding);GO:0005548(phospholipid transporter activity);GO:0005783(endoplasmic reticulum);GO:0005887(integral component of plasma membrane);GO:0006649(phospholipid transfer to membrane);GO:0006869(lipid transport);GO:0007601(visual perception);GO:0016020(membrane);GO:0016021…	02010(ABC transporters);02010(ABC transporters)	K05644	NA	ATP-binding cassette, sub-family A (ABC1), member 4 [Source:MGI Symbol;Acc:MGI:109424]	protein_coding;retained_intron;processed_transcript	0.153822	0.182116	0.211759	0.229402	2.00895	0.361982	0.210625	-2.24725	0.000234752	0.0521752	down	yes
ENSMUSG00000116812	Gm2792	ENSMUST00000231574	NA	NA	NA	NA	predicted gene 2792 [Source:MGI Symbol;Acc:MGI:3780960]	unprocessed_pseudogene	0.969398	0.358483	0.409638	4.28318	3.63736	0.454459	0.207465	-2.26906	0.000255242	0.0545564	down	yes
ENSMUSG00000028037	Ifi44	ENSMUST00000029671;ENSMUST00000133888;ENSMUST00000127733;ENSMUST00000149919	GO:0003674(molecular_function);GO:0005737(cytoplasm);GO:0006955(immune response);GO:0009617(response to bacterium);GO:0009617(response to bacterium)	NA	NA	NA	interferon-induced protein 44 [Source:MGI Symbol;Acc:MGI:2443016]	protein_coding;retained_intron;processed_transcript	0.229198	0.332301	0.372158	0.132716	0.0690641	0.12073	2.89497	1.53355	0.000260157	0.0545564	up	yes
ENSMUSG00000045752	Tssc4	ENSMUST00000177841;ENSMUST00000060433;ENSMUST00000207776;ENSMUST00000208779;ENSMUST00000133410;ENSMUST00000137856;ENSMUST00000147995;ENSMUST00000105920	GO:0005575(cellular_component);GO:0008150(biological_process);GO:0008150(biological_process)	NA	NA	NA	tumor-suppressing subchromosomal transferable fragment 4 [Source:MGI Symbol;Acc:MGI:1861712]	protein_coding;retained_intron	4.97953	3.87671	4.032	11.2319	5.05928	10.1641	0.48717	-1.0375	0.000264124	0.0545564	down	yes
ENSMUSG00000039672	Kcne2	ENSMUST00000047383;ENSMUST00000113971	GO:0005242(inward rectifier potassium channel activity);GO:0005249(voltage-gated potassium channel activity);GO:0005251(delayed rectifier potassium channel activity);GO:0005783(endoplasmic reticulum);GO:0005794(Golgi apparatus);GO:0005886(plasma membrane);GO:0006811(ion transport);GO:0006813(potassium ion transport);GO:0007568(aging);GO:0008076(voltage-gated potassium channel complex);GO:0009986(…	04971(Gastric acid secretion);04971(Gastric acid secretion)	K04896	NA	potassium voltage-gated channel, Isk-related subfamily, gene 2 [Source:MGI Symbol;Acc:MGI:1891123]	protein_coding	0.0359013	0.0653954	0.499657	0.259931	7.66041	1.05325	0.0669691	-3.90036	0.000265368	0.0545564	down	yes
ENSMUSG00000003847	Nfat5	ENSMUST00000125721;ENSMUST00000133026;ENSMUST00000077440;ENSMUST00000147588;ENSMUST00000151114;ENSMUST00000126397;ENSMUST00000151582;ENSMUST00000075922;ENSMUST00000126333;ENSMUST00000148006;ENSMUST00000154474;ENSMUST00000169453;ENSMUST00000149972;ENSMUST00000144100	GO:0000978(RNA polymerase II cis-regulatory region sequence-specific DNA binding);GO:0001228(DNA-binding transcription activator activity, RNA polymerase II-specific);GO:0001816(cytokine production);GO:0003677(DNA binding);GO:0003682(chromatin binding);GO:0003700(DNA-binding transcription factor activity);GO:0005634(nucleus);GO:0005654(nucleoplasm);GO:0005667(transcription factor complex);GO:0005…	NA	K17335	NA	nuclear factor of activated T cells 5 [Source:MGI Symbol;Acc:MGI:1859333]	protein_coding;nonsense_mediated_decay;retained_intron	1.36399	2.38134	1.71116	4.18418	5.99952	1.93777	0.45015	-1.15152	0.000296262	0.0601559	down	yes
ENSMUSG00000048416	Mlf1	ENSMUST00000077916;ENSMUST00000142538;ENSMUST00000061322;ENSMUST00000126628	GO:0002318(myeloid progenitor cell differentiation);GO:0003677(DNA binding);GO:0005515(protein binding);GO:0005634(nucleus);GO:0005737(cytoplasm);GO:0005856(cytoskeleton);GO:0005929(cilium);GO:0006351(transcription, DNA-templated);GO:0006355(regulation of transcription, DNA-templated);GO:0007049(cell cycle);GO:0007050(cell cycle arrest);GO:0007275(multicellular organism development);GO:0019904(pr…	05202(Transcriptional misregulation in cancer);05202(Transcriptional misregulation in cancer)	K15622	NA	myeloid leukemia factor 1 [Source:MGI Symbol;Acc:MGI:1341819]	protein_coding;processed_transcript;nonsense_mediated_decay	0.135705	0.208551	0.33669	0.529164	1.15867	0.621947	0.29481	-1.76214	0.000302856	0.0607449	down	yes
ENSMUSG00000048108	Tmem72	ENSMUST00000056623;ENSMUST00000129255	GO:0003674(molecular_function);GO:0005575(cellular_component);GO:0008150(biological_process);GO:0016020(membrane);GO:0016021(integral component of membrane);GO:0016021(integral component of membrane)	NA	NA	NA	transmembrane protein 72 [Source:MGI Symbol;Acc:MGI:2442707]	protein_coding;nonsense_mediated_decay	0.0063128	0.052954	0.059696	0.00723046	1.83583	0.321614	0.0549565	-4.18557	0.000348392	0.0682143	down	yes
ENSMUSG00000105504	Gbp5	ENSMUST00000196255;ENSMUST00000090127;ENSMUST00000198803;ENSMUST00000197459;ENSMUST00000199578	GO:0000139(Golgi membrane);GO:0000166(nucleotide binding);GO:0002376(immune system process);GO:0003924(GTPase activity);GO:0005515(protein binding);GO:0005525(GTP binding);GO:0005737(cytoplasm);GO:0005794(Golgi apparatus);GO:0006954(inflammatory response);GO:0009617(response to bacterium);GO:0016020(membrane);GO:0016787(hydrolase activity);GO:0031410(cytoplasmic vesicle);GO:0032611(interleukin-1 …	04621(NOD-like receptor signaling pathway);04621(NOD-like receptor signaling pathway)	K20898	NA	guanylate binding protein 5 [Source:MGI Symbol;Acc:MGI:2429943]	nonsense_mediated_decay;protein_coding;processed_transcript;retained_intron	0.894258	0.604135	0.842375	0.243901	0.401906	0.402853	2.23215	1.15844	0.000478947	0.089514	up	yes
ENSMUSG00000041827	Oasl1	ENSMUST00000152329;ENSMUST00000140159;ENSMUST00000155274;ENSMUST00000031540;ENSMUST00000155394;ENSMUST00000112143	GO:0002376(immune system process);GO:0003677(DNA binding);GO:0003723(RNA binding);GO:0003725(double-stranded RNA binding);GO:0005515(protein binding);GO:0005524(ATP binding);GO:0005634(nucleus);GO:0005654(nucleoplasm);GO:0005730(nucleolus);GO:0005737(cytoplasm);GO:0005829(cytosol);GO:0006955(immune response);GO:0009615(response to virus);GO:0016020(membrane);GO:0016740(transferase activity);GO:00…	05165(Human papillomavirus infection);05165(Human papillomavirus infection)	K14608	NA	2'-5' oligoadenylate synthetase-like 1 [Source:MGI Symbol;Acc:MGI:2180849]	retained_intron;processed_transcript;protein_coding	0.481821	0.196528	0.390494	0.0516516	0.0001	0.131728	5.82541	2.54236	0.000520794	0.0951722	up	yes
ENSMUSG00000032690	Oas2	ENSMUST00000081491;ENSMUST00000147941;ENSMUST00000053909;ENSMUST00000146101	GO:0000166(nucleotide binding);GO:0001730(2'-5'-oligoadenylate synthetase activity);GO:0002376(immune system process);GO:0003723(RNA binding);GO:0003725(double-stranded RNA binding);GO:0005524(ATP binding);GO:0005634(nucleus);GO:0005654(nucleoplasm);GO:0005737(cytoplasm);GO:0005829(cytosol);GO:0006401(RNA catabolic process);GO:0006955(immune response);GO:0009615(response to virus);GO:0009617(resp…	04621(NOD-like receptor signaling pathway);05160(Hepatitis C);05162(Measles);05164(Influenza A);05168(Herpes simplex virus 1 infection);05169(Epstein-Barr virus infection);05169(Epstein-Barr virus infection)	K14216	EC:2.7.7.84	2'-5' oligoadenylate synthetase 2 [Source:MGI Symbol;Acc:MGI:2180852]	protein_coding;retained_intron	0.766348	0.561029	0.514234	0.256361	0.301287	0.20215	2.42382	1.27728	0.00053559	0.0968005	up	yes
ENSMUSG00000030125	Lrrc23	ENSMUST00000032218;ENSMUST00000132492;ENSMUST00000147669;ENSMUST00000112475;ENSMUST00000128697	GO:0003674(molecular_function);GO:0005515(protein binding);GO:0005737(cytoplasm);GO:0005829(cytosol);GO:0008150(biological_process);GO:0008150(biological_process)	NA	NA	NA	leucine rich repeat containing 23 [Source:MGI Symbol;Acc:MGI:1315192]	protein_coding;retained_intron	1.30723	0.989129	0.532855	2.01939	2.59424	2.31053	0.408601	-1.29124	0.000549559	0.0982455	down	yes
ENSMUSG00000056328	Myh1	ENSMUST00000124516;ENSMUST00000018637;ENSMUST00000075734;ENSMUST00000129018	GO:0000166(nucleotide binding);GO:0003774(motor activity);GO:0003779(actin binding);GO:0005515(protein binding);GO:0005516(calmodulin binding);GO:0005524(ATP binding);GO:0005737(cytoplasm);GO:0005859(muscle myosin complex);GO:0006936(muscle contraction);GO:0014704(intercalated disc);GO:0016459(myosin complex);GO:0030016(myofibril);GO:0031672(A band);GO:0032982(myosin filament);GO:0036464(cytoplas…	04530(Tight junction);04530(Tight junction)	K10352	NA	myosin, heavy polypeptide 1, skeletal muscle, adult [Source:MGI Symbol;Acc:MGI:1339711]	protein_coding	0.148963	0.0635772	0.17879	0.0421449	0.0479272	0.0172456	3.64646	1.8665	0.000607843	0.106625	up	yes
ENSMUSG00000087612	A230005M16Rik	ENSMUST00000151069;ENSMUST00000137661	NA	NA	NA	NA	RIKEN cDNA A230005M16 gene [Source:MGI Symbol;Acc:MGI:3603401]	antisense	0.32116	0.914709	0.616166	0.138322	0.185313	0.238448	3.29495	1.72025	0.000609395	0.106625	up	yes
ENSMUSG00000034459	Ifit1	ENSMUST00000102824	GO:0002376(immune system process);GO:0003723(RNA binding);GO:0005515(protein binding);GO:0005737(cytoplasm);GO:0005829(cytosol);GO:0009615(response to virus);GO:0009617(response to bacterium);GO:0035457(cellular response to interferon-alpha);GO:0035458(cellular response to interferon-beta);GO:0045087(innate immune response);GO:0051607(defense response to virus)	05160(Hepatitis C)	K14217	NA	interferon-induced protein with tetratricopeptide repeats 1 [Source:MGI Symbol;Acc:MGI:99450]	protein_coding	1.73077	1.3654	2.8213	0.979927	0.720555	0.859119	2.31187	1.20906	0.000626503	0.108464	up	yes
ENSMUSG00000020843	Timm22	ENSMUST00000021203;ENSMUST00000120699;ENSMUST00000152183;ENSMUST00000164102	GO:0005515(protein binding);GO:0005739(mitochondrion);GO:0005743(mitochondrial inner membrane);GO:0008320(protein transmembrane transporter activity);GO:0015031(protein transport);GO:0016020(membrane);GO:0016021(integral component of membrane);GO:0030943(mitochondrion targeting sequence binding);GO:0042721(TIM22 mitochondrial import inner membrane insertion complex);GO:0045039(protein insertion i…	NA	K17790	NA	translocase of inner mitochondrial membrane 22 [Source:MGI Symbol;Acc:MGI:1929742]	protein_coding;nonsense_mediated_decay	1.99518	4.49276	4.23956	1.8106	1.40846	1.91617	2.089	1.06281	0.000721084	0.120515	up	yes
ENSMUSG00000063354	Slc39a4	ENSMUST00000230977;ENSMUST00000230317;ENSMUST00000229613;ENSMUST00000073428	GO:0005385(zinc ion transmembrane transporter activity);GO:0005768(endosome);GO:0005886(plasma membrane);GO:0005887(integral component of plasma membrane);GO:0006811(ion transport);GO:0006829(zinc ion transport);GO:0006882(cellular zinc ion homeostasis);GO:0016020(membrane);GO:0016021(integral component of membrane);GO:0016324(apical plasma membrane);GO:0030001(metal ion transport);GO:0031410(cyt…	04978(Mineral absorption);04978(Mineral absorption)	K14710	NA	solute carrier family 39 (zinc transporter), member 4 [Source:MGI Symbol;Acc:MGI:1919277]	protein_coding;processed_transcript;retained_intron	0.182728	0.142828	0.0861619	0.17746	1.18999	0.360469	0.238273	-2.06931	0.000814187	0.131284	down	yes
ENSMUSG00000030107	Usp18	ENSMUST00000032198;ENSMUST00000204710;ENSMUST00000204926;ENSMUST00000203250	GO:0004197(cysteine-type endopeptidase activity);GO:0004843(thiol-dependent ubiquitin-specific protease activity);GO:0005515(protein binding);GO:0005634(nucleus);GO:0005829(cytosol);GO:0006508(proteolysis);GO:0006511(ubiquitin-dependent protein catabolic process);GO:0008233(peptidase activity);GO:0008234(cysteine-type peptidase activity);GO:0009617(response to bacterium);GO:0016579(protein deubiq…	NA	K11846	EC:3.4.19.12	ubiquitin specific peptidase 18 [Source:MGI Symbol;Acc:MGI:1344364]	protein_coding;retained_intron	0.874254	0.631642	1.22155	0.297298	0.4041	0.387569	2.50462	1.32459	0.000854777	0.136491	up	yes
ENSMUSG00000014158	Trpv4	ENSMUST00000071968;ENSMUST00000212469;ENSMUST00000112219;ENSMUST00000141828;ENSMUST00000112225;ENSMUST00000112217;ENSMUST00000133019;ENSMUST00000112222	GO:0000122(negative regulation of transcription by RNA polymerase II);GO:0000166(nucleotide binding);GO:0002024(diet induced thermogenesis);GO:0003779(actin binding);GO:0005034(osmosensor activity);GO:0005080(protein kinase C binding);GO:0005216(ion channel activity);GO:0005261(cation channel activity);GO:0005262(calcium channel activity);GO:0005515(protein binding);GO:0005516(calmodulin binding)…	04218(Cellular senescence);04750(Inflammatory mediator regulation of TRP channels);05418(Fluid shear stress and atherosclerosis);05418(Fluid shear stress and atherosclerosis)	K04973	NA	transient receptor potential cation channel, subfamily V, member 4 [Source:MGI Symbol;Acc:MGI:1926945]	protein_coding;processed_transcript;retained_intron	0.323632	0.356574	0.413086	0.388794	3.77269	0.650072	0.227222	-2.13782	0.000898465	0.142087	down	yes
ENSMUSG00000054752	Fsd1l	ENSMUST00000132151;ENSMUST00000163067;ENSMUST00000129648;ENSMUST00000162270;ENSMUST00000107643;ENSMUST00000180164;ENSMUST00000159415	GO:0003674(molecular_function);GO:0005515(protein binding);GO:0005575(cellular_component);GO:0008150(biological_process);GO:0008150(biological_process)	NA	NA	NA	fibronectin type III and SPRY domain containing 1-like [Source:MGI Symbol;Acc:MGI:2442443]	protein_coding;nonsense_mediated_decay;retained_intron	0.43322	0.575578	0.296114	3.16722	0.516371	0.730626	0.295616	-1.75821	0.000912348	0.142908	down	yes
ENSMUSG00000023043	Krt18	ENSMUST00000023803	GO:0005198(structural molecule activity);GO:0005515(protein binding);GO:0005615(extracellular space);GO:0005634(nucleus);GO:0005730(nucleolus);GO:0005737(cytoplasm);GO:0005815(microtubule organizing center);GO:0005829(cytosol);GO:0005882(intermediate filament);GO:0005886(plasma membrane);GO:0009897(external side of plasma membrane);GO:0016363(nuclear matrix);GO:0032991(protein-containing complex)…	04915(Estrogen signaling pathway)	K07604	NA	keratin 18 [Source:MGI Symbol;Acc:MGI:96692]	protein_coding	0.391829	0.435755	0.23268	0.457293	3.29033	0.808223	0.232726	-2.10329	0.000934318	0.14327	down	yes
ENSMUSG00000058488	Kl	ENSMUST00000078856;ENSMUST00000202096	GO:0002526(acute inflammatory response);GO:0003085(negative regulation of systemic arterial blood pressure);GO:0004553(hydrolase activity, hydrolyzing O-glycosyl compounds);GO:0004566(beta-glucuronidase activity);GO:0005104(fibroblast growth factor receptor binding);GO:0005515(protein binding);GO:0005576(extracellular region);GO:0005615(extracellular space);GO:0005783(endoplasmic reticulum);GO:00…	00040(Pentose and glucuronate interconversions);04211(Longevity regulating pathway);04928(Parathyroid hormone synthesis, secretion and action);04961(Endocrine and other factor-regulated calcium reabsorption);04961(Endocrine and other factor-regulated calcium reabsorption)	K14756	EC:3.2.1.31	klotho [Source:MGI Symbol;Acc:MGI:1101771]	protein_coding;retained_intron	2.01346	2.45823	2.37102	2.51299	12.1818	3.35262	0.379151	-1.39915	0.000934445	0.14327	down	yes
ENSMUSG00000087305	A430035B10Rik	ENSMUST00000144568;ENSMUST00000161307;ENSMUST00000123581;ENSMUST00000148063;ENSMUST00000124104	NA	NA	NA	NA	RIKEN cDNA A430035B10 gene [Source:MGI Symbol;Acc:MGI:2443789]	processed_transcript;retained_intron	0.0509497	0.0114429	0.0546226	0.282156	0.479791	0.0271866	0.148283	-2.75357	0.000940789	0.14327	down	yes
ENSMUSG00000069008	Gm5537	ENSMUST00000091117	NA	NA	NA	NA	predicted gene 5537 [Source:MGI Symbol;Acc:MGI:3643179]	processed_pseudogene	0.751042	1.22736	1.6115	1.98201	3.52676	3.2038	0.412037	-1.27915	0.0010068	0.151916	down	yes
ENSMUSG00000053004	Hrh1	ENSMUST00000088987;ENSMUST00000161650;ENSMUST00000161220;ENSMUST00000160780;ENSMUST00000160212	GO:0004930(G protein-coupled receptor activity);GO:0004969(histamine receptor activity);GO:0004993(G protein-coupled serotonin receptor activity);GO:0005829(cytosol);GO:0005886(plasma membrane);GO:0005887(integral component of plasma membrane);GO:0007165(signal transduction);GO:0007186(G protein-coupled receptor signaling pathway);GO:0007187(G protein-coupled receptor signaling pathway, coupled t…	04020(Calcium signaling pathway);04080(Neuroactive ligand-receptor interaction);04750(Inflammatory mediator regulation of TRP channels);04750(Inflammatory mediator regulation of TRP channels)	K04149	NA	histamine receptor H1 [Source:MGI Symbol;Acc:MGI:107619]	protein_coding	0.194128	0.0493935	0.356171	0.0767521	2.09197	1.86015	0.148849	-2.74808	0.00113435	0.166578	down	yes
ENSMUSG00000035692	Isg15	ENSMUST00000085425	GO:0005178(integrin binding);GO:0005515(protein binding);GO:0005576(extracellular region);GO:0005634(nucleus);GO:0005737(cytoplasm);GO:0007229(integrin-mediated signaling pathway);GO:0009617(response to bacterium);GO:0015935(small ribosomal subunit);GO:0019941(modification-dependent protein catabolic process);GO:0022627(cytosolic small ribosomal subunit);GO:0030501(positive regulation of bone min…	04622(RIG-I-like receptor signaling pathway);05165(Human papillomavirus infection);05169(Epstein-Barr virus infection)	K12159	NA	ISG15 ubiquitin-like modifier [Source:MGI Symbol;Acc:MGI:1855694]	protein_coding	2.59896	3.42995	4.10588	1.22106	1.76124	1.3806	2.32295	1.21596	0.00121809	0.175737	up	yes
ENSMUSG00000061742	Slc22a12	ENSMUST00000113451;ENSMUST00000126142;ENSMUST00000129698	GO:0005886(plasma membrane);GO:0015143(urate transmembrane transporter activity);GO:0015747(urate transport);GO:0016020(membrane);GO:0016021(integral component of membrane);GO:0016324(apical plasma membrane);GO:0022857(transmembrane transporter activity);GO:0030165(PDZ domain binding);GO:0042493(response to drug);GO:0046415(urate metabolic process);GO:0055085(transmembrane transport);GO:0055085(t…	NA	K08208	NA	solute carrier family 22 (organic anion/cation transporter), member 12 [Source:MGI Symbol;Acc:MGI:1195269]	protein_coding;processed_transcript	0.0625178	0.130622	0.160416	0.435203	0.234659	0.418314	0.324906	-1.6219	0.0013275	0.188943	down	yes
ENSMUSG00000035983	Gm7008	ENSMUST00000038121;ENSMUST00000170019;ENSMUST00000171356	NA	NA	NA	NA	predicted gene 7008 [Source:MGI Symbol;Acc:MGI:3647211]	antisense	1.17351	0.815893	1.11162	0.257884	0.583212	0.363481	2.57437	1.36422	0.00133261	0.188943	up	yes
ENSMUSG00000037921	Ddx60	ENSMUST00000070631;ENSMUST00000156980;ENSMUST00000154398;ENSMUST00000153806;ENSMUST00000093485;ENSMUST00000136121	GO:0000166(nucleotide binding);GO:0003676(nucleic acid binding);GO:0003690(double-stranded DNA binding);GO:0003723(RNA binding);GO:0003725(double-stranded RNA binding);GO:0003727(single-stranded RNA binding);GO:0005515(protein binding);GO:0005524(ATP binding);GO:0005737(cytoplasm);GO:0005829(cytosol);GO:0009615(response to virus);GO:0045111(intermediate filament cytoskeleton);GO:0051607(defense r…	NA	K20103	EC:3.6.4.13	DEAD (Asp-Glu-Ala-Asp) box polypeptide 60 [Source:MGI Symbol;Acc:MGI:2384570]	protein_coding;retained_intron	0.14219	0.124181	0.207178	0.0435115	0.0651436	0.0713161	2.63125	1.39575	0.00135777	0.190866	up	yes
ENSMUSG00000028753	Vwa5b1	ENSMUST00000030533;ENSMUST00000105812;ENSMUST00000137206;ENSMUST00000154312;ENSMUST00000133319	GO:0003674(molecular_function);GO:0005575(cellular_component);GO:0005576(extracellular region);GO:0008150(biological_process);GO:0008150(biological_process)	NA	NA	NA	von Willebrand factor A domain containing 5B1 [Source:MGI Symbol;Acc:MGI:1922968]	protein_coding;nonsense_mediated_decay;processed_transcript	0.392561	0.269073	0.370961	0.455095	1.00903	0.771772	0.461827	-1.11458	0.00137203	0.191235	down	yes
ENSMUSG00000074903	Gm2058	ENSMUST00000178791	NA	NA	NA	NA	predicted gene 2058 [Source:MGI Symbol;Acc:MGI:3805010]	processed_pseudogene	1.90111	1.67231	2.08299	3.56673	7.98245	3.1796	0.384038	-1.38068	0.00141351	0.194001	down	yes
ENSMUSG00000010476	Ebf3	ENSMUST00000169486;ENSMUST00000209864;ENSMUST00000209578;ENSMUST00000106118;ENSMUST00000209905;ENSMUST00000033378;ENSMUST00000168203;ENSMUST00000210774	GO:0000978(RNA polymerase II cis-regulatory region sequence-specific DNA binding);GO:0001228(DNA-binding transcription activator activity, RNA polymerase II-specific);GO:0003677(DNA binding);GO:0003700(DNA-binding transcription factor activity);GO:0005515(protein binding);GO:0005634(nucleus);GO:0006355(regulation of transcription, DNA-templated);GO:0007275(multicellular organism development);GO:0…	NA	K09103	NA	early B cell factor 3 [Source:MGI Symbol;Acc:MGI:894289]	protein_coding;processed_transcript;retained_intron	0.0896934	0.127106	0.0657596	0.226005	0.407122	0.143088	0.364021	-1.4579	0.00141547	0.194001	down	yes
ENSMUSG00000041559	Fmod	ENSMUST00000048183;ENSMUST00000162779	GO:0005515(protein binding);GO:0005576(extracellular region);GO:0005615(extracellular space);GO:0030199(collagen fibril organization);GO:0062023(collagen-containing extracellular matrix);GO:0062023(collagen-containing extracellular matrix)	04350(TGF-beta signaling pathway);04350(TGF-beta signaling pathway)	K08121	NA	fibromodulin [Source:MGI Symbol;Acc:MGI:1328364]	protein_coding	4.62332	1.5768	2.78615	0.734884	1.93348	0.942705	2.48853	1.31529	0.00147147	0.198371	up	yes
ENSMUSG00000105265	Sox2ot	ENSMUST00000197977;ENSMUST00000199171;ENSMUST00000196795;ENSMUST00000200092;ENSMUST00000196987;ENSMUST00000200414;ENSMUST00000196058;ENSMUST00000197258;ENSMUST00000197697;ENSMUST00000198032;ENSMUST00000196850;ENSMUST00000200625;ENSMUST00000198758;ENSMUST00000197103;ENSMUST00000198170;ENSMUST00000196793;ENSMUST00000184564;ENSMUST00000196243	NA	NA	NA	NA	SOX2 overlapping transcript (non-protein coding) [Source:MGI Symbol;Acc:MGI:2444112]	sense_overlapping;retained_intron;misc_RNA	0.609784	0.772341	0.57051	0.754947	0.886199	3.7061	0.365166	-1.45337	0.00155444	0.207852	down	yes
ENSMUSG00000051159	Cited1	ENSMUST00000136277;ENSMUST00000050551;ENSMUST00000101336;ENSMUST00000134887;ENSMUST00000130589	GO:0000578(embryonic axis specification);GO:0001570(vasculogenesis);GO:0001658(branching involved in ureteric bud morphogenesis);GO:0001890(placenta development);GO:0003340(negative regulation of mesenchymal to epithelial transition involved in metanephros morphogenesis);GO:0003682(chromatin binding);GO:0003713(transcription coactivator activity);GO:0005515(protein binding);GO:0005634(nucleus);GO…	NA	K22527	NA	Cbp/p300-interacting transactivator with Glu/Asp-rich carboxy-terminal domain 1 [Source:MGI Symbol;Acc:MGI:108023]	protein_coding	0.681657	0.550884	0.463382	0.254096	0.176845	0.22338	2.59188	1.374	0.00162803	0.215937	up	yes
ENSMUSG00000049382	Krt8	ENSMUST00000023952	GO:0000904(cell morphogenesis involved in differentiation);GO:0005515(protein binding);GO:0005634(nucleus);GO:0005654(nucleoplasm);GO:0005737(cytoplasm);GO:0005882(intermediate filament);GO:0005911(cell-cell junction);GO:0007275(multicellular organism development);GO:0016010(dystrophin-associated glycoprotein complex);GO:0016327(apicolateral plasma membrane);GO:0016363(nuclear matrix);GO:0030018(…	NA	K07605	NA	keratin 8 [Source:MGI Symbol;Acc:MGI:96705]	protein_coding	0.224713	0.190855	0.152199	0.240796	1.18859	0.495604	0.294945	-1.76148	0.00170032	0.223721	down	yes
ENSMUSG00000078921	Tgtp2	ENSMUST00000046745;ENSMUST00000128411	GO:0000166(nucleotide binding);GO:0002376(immune system process);GO:0003924(GTPase activity);GO:0005525(GTP binding);GO:0005737(cytoplasm);GO:0005783(endoplasmic reticulum);GO:0005789(endoplasmic reticulum membrane);GO:0005794(Golgi apparatus);GO:0006952(defense response);GO:0006955(immune response);GO:0009615(response to virus);GO:0009617(response to bacterium);GO:0016020(membrane);GO:0016787(hy…	NA	NA	NA	T cell specific GTPase 2 [Source:MGI Symbol;Acc:MGI:3710083]	protein_coding;processed_transcript	1.33092	0.843716	1.53094	0.606958	0.545057	0.590793	2.12621	1.08829	0.00172467	0.225124	up	yes
ENSMUSG00000061167	Rpl15-ps3	ENSMUST00000088480	NA	NA	NA	NA	ribosomal protein L15, pseudogene 3 [Source:MGI Symbol;Acc:MGI:3782952]	processed_pseudogene	21.2761	5.27138	25.5705	8.81549	4.67255	5.73132	2.71174	1.43922	0.00174505	0.225991	up	yes
ENSMUSG00000030111	A2m	ENSMUST00000032203;ENSMUST00000204850;ENSMUST00000203413	GO:0001869(negative regulation of complement activation, lectin pathway);GO:0002020(protease binding);GO:0004866(endopeptidase inhibitor activity);GO:0004867(serine-type endopeptidase inhibitor activity);GO:0005102(signaling receptor binding);GO:0005515(protein binding);GO:0005576(extracellular region);GO:0005615(extracellular space);GO:0007565(female pregnancy);GO:0010466(negative regulation of …	04610(Complement and coagulation cascades);04610(Complement and coagulation cascades)	K03910	NA	alpha-2-macroglobulin [Source:MGI Symbol;Acc:MGI:2449119]	protein_coding;retained_intron	0.484351	0.425436	0.40954	0.547623	1.55704	0.812872	0.452205	-1.14495	0.00176621	0.226944	down	yes
ENSMUSG00000100980	Gm29100	ENSMUST00000187564	NA	NA	NA	NA	predicted gene 29100 [Source:MGI Symbol;Acc:MGI:5579806]	antisense	0.236176	0.219637	0.504468	0.095159	0.131407	0.129251	2.69881	1.43232	0.00180948	0.230701	up	yes
ENSMUSG00000031786	Drc7	ENSMUST00000058479;ENSMUST00000212980;ENSMUST00000212986	GO:0005515(protein binding);GO:0005737(cytoplasm);GO:0005856(cytoskeleton);GO:0005929(cilium);GO:0007283(spermatogenesis);GO:0030154(cell differentiation);GO:0030317(flagellated sperm motility);GO:0031514(motile cilium);GO:0042995(cell projection);GO:0048870(cell motility);GO:0048870(cell motility)	NA	NA	NA	dynein regulatory complex subunit 7 [Source:MGI Symbol;Acc:MGI:2685616]	protein_coding;retained_intron	0.732077	1.18066	0.789676	0.786635	6.03577	1.89492	0.310005	-1.68964	0.00187208	0.236004	down	yes
ENSMUSG00000099564	Gm28729	ENSMUST00000190704	NA	NA	NA	NA	predicted gene 28729 [Source:MGI Symbol;Acc:MGI:5579435]	protein_coding	0.257253	0.248568	0.082096	0.276208	1.05365	0.618869	0.301692	-1.72885	0.00190303	0.236004	down	yes
ENSMUSG00000057969	Sema3b	ENSMUST00000102532;ENSMUST00000123926;ENSMUST00000102530;ENSMUST00000195472;ENSMUST00000195662;ENSMUST00000102529;ENSMUST00000195057;ENSMUST00000194606;ENSMUST00000102531;ENSMUST00000073448;ENSMUST00000193180;ENSMUST00000193234;ENSMUST00000193551;ENSMUST00000194433	GO:0005515(protein binding);GO:0030215(semaphorin receptor binding);GO:0030215(semaphorin receptor binding)	04360(Axon guidance);04360(Axon guidance)	K06840	NA	sema domain, immunoglobulin domain (Ig), short basic domain, secreted, (semaphorin) 3B [Source:MGI Symbol;Acc:MGI:107561]	protein_coding;nonsense_mediated_decay;retained_intron;processed_transcript	0.473098	0.257957	0.203635	0.347328	1.93612	0.715841	0.311637	-1.68206	0.00191817	0.236004	down	yes
ENSMUSG00000067158	Col4a4	ENSMUST00000087050;ENSMUST00000135271	GO:0005201(extracellular matrix structural constituent);GO:0005576(extracellular region);GO:0005581(collagen trimer);GO:0005587(collagen type IV trimer);GO:0005604(basement membrane);GO:0005615(extracellular space);GO:0030020(extracellular matrix structural constituent conferring tensile strength);GO:0030198(extracellular matrix organization);GO:0031012(extracellular matrix);GO:0032836(glomerular…	04151(PI3K-Akt signaling pathway);04510(Focal adhesion);04512(ECM-receptor interaction);04926(Relaxin signaling pathway);04933(AGE-RAGE signaling pathway in diabetic complications);04974(Protein digestion and absorption);05146(Amoebiasis);05165(Human papillomavirus infection);05200(Pathways in cancer);05222(Small cell lung cancer);05222(Small cell lung cancer)	K06237	NA	collagen, type IV, alpha 4 [Source:MGI Symbol;Acc:MGI:104687]	protein_coding;retained_intron	0.0564027	0.146062	0.131646	0.192937	0.482787	0.231489	0.368283	-1.44111	0.00192282	0.236004	down	yes
ENSMUSG00000049353	Rd3	ENSMUST00000175680;ENSMUST00000192547;ENSMUST00000181512;ENSMUST00000180463	GO:0001750(photoreceptor outer segment);GO:0001917(photoreceptor inner segment);GO:0005515(protein binding);GO:0005634(nucleus);GO:0005737(cytoplasm);GO:0005768(endosome);GO:0007601(visual perception);GO:0015031(protein transport);GO:0031283(negative regulation of guanylate cyclase activity);GO:0042995(cell projection);GO:0048471(perinuclear region of cytoplasm);GO:0050896(response to stimulus);G…	NA	NA	NA	retinal degeneration 3 [Source:MGI Symbol;Acc:MGI:1921273]	protein_coding;retained_intron	0.0119401	0.0549382	0.0725255	0.0818171	0.228082	0.176583	0.286555	-1.80312	0.00202258	0.246411	down	yes
ENSMUSG00000066735	Vkorc1l1	ENSMUST00000202486;ENSMUST00000051758;ENSMUST00000201855;ENSMUST00000202298;ENSMUST00000073945	GO:0005783(endoplasmic reticulum);GO:0005789(endoplasmic reticulum membrane);GO:0016020(membrane);GO:0016021(integral component of membrane);GO:0016491(oxidoreductase activity);GO:0017187(peptidyl-glutamic acid carboxylation);GO:0034599(cellular response to oxidative stress);GO:0042373(vitamin K metabolic process);GO:0047057(vitamin-K-epoxide reductase (warfarin-sensitive) activity);GO:0048038(qu…	00130(Ubiquinone and other terpenoid-quinone biosynthesis);00130(Ubiquinone and other terpenoid-quinone biosynthesis)	K05357	EC:1.17.4.4	vitamin K epoxide reductase complex, subunit 1-like 1 [Source:MGI Symbol;Acc:MGI:1916818]	nonsense_mediated_decay;protein_coding	3.14542	1.71172	7.77334	13.6234	7.78637	8.30245	0.425094	-1.23415	0.00205882	0.248339	down	yes
ENSMUSG00000016918	Sulf1	ENSMUST00000185780;ENSMUST00000180062;ENSMUST00000177608;ENSMUST00000186051;ENSMUST00000186674;ENSMUST00000088585;ENSMUST00000189541;ENSMUST00000189447;ENSMUST00000187376;ENSMUST00000186405	GO:0001502(cartilage condensation);GO:0001822(kidney development);GO:0001937(negative regulation of endothelial cell proliferation);GO:0002063(chondrocyte development);GO:0003094(glomerular filtration);GO:0003824(catalytic activity);GO:0004065(arylsulfatase activity);GO:0005509(calcium ion binding);GO:0005539(glycosaminoglycan binding);GO:0005615(extracellular space);GO:0005783(endoplasmic reticu…	NA	K14607	EC:3.1.6.-	sulfatase 1 [Source:MGI Symbol;Acc:MGI:2138563]	protein_coding;retained_intron	0.723128	0.521147	0.82153	0.651999	4.48501	0.991613	0.337075	-1.56886	0.00217025	0.254958	down	yes
ENSMUSG00000020738	Sumo2	ENSMUST00000153892;ENSMUST00000140844;ENSMUST00000050672;ENSMUST00000121185;ENSMUST00000118155;ENSMUST00000117589;ENSMUST00000021084	GO:0005515(protein binding);GO:0005634(nucleus);GO:0005654(nucleoplasm);GO:0016605(PML body);GO:0016925(protein sumoylation);GO:0019789(SUMO transferase activity);GO:0031386(protein tag);GO:0031625(ubiquitin protein ligase binding);GO:0032436(positive regulation of proteasomal ubiquitin-dependent protein catabolic process);GO:0033235(positive regulation of protein sumoylation);GO:0034613(cellular…	03013(RNA transport);05418(Fluid shear stress and atherosclerosis);05418(Fluid shear stress and atherosclerosis)	K12160	NA	small ubiquitin-like modifier 2 [Source:MGI Symbol;Acc:MGI:2158813]	protein_coding;retained_intron;nonsense_mediated_decay	5.74332	4.96928	4.92382	6.7839	5.99474	23.4136	0.432038	-1.21077	0.00244252	0.281204	down	yes
ENSMUSG00000049734	Trex1	ENSMUST00000061973;ENSMUST00000112053	GO:0000287(magnesium ion binding);GO:0001568(blood vessel development);GO:0001822(kidney development);GO:0002250(adaptive immune response);GO:0002251(organ or tissue specific immune response);GO:0002253(activation of immune response);GO:0002281(macrophage activation involved in immune response);GO:0002320(lymphoid progenitor cell differentiation);GO:0002379(immunoglobulin biosynthetic process inv…	04623(Cytosolic DNA-sensing pathway);04623(Cytosolic DNA-sensing pathway)	K10790	EC:3.1.11.2	three prime repair exonuclease 1 [Source:MGI Symbol;Acc:MGI:1328317]	protein_coding	0.949575	0.700359	1.13164	4.02887	0.947732	2.91956	0.352269	-1.50525	0.00244495	0.281204	down	yes
ENSMUSG00000037086	Prr32	ENSMUST00000040002	GO:0003674(molecular_function);GO:0005575(cellular_component);GO:0008150(biological_process)	NA	NA	NA	proline rich 32 [Source:MGI Symbol;Acc:MGI:1916050]	protein_coding	0.0001	0.616974	0.329203	0.683611	4.8719	1.01033	0.144121	-2.79465	0.00258483	0.29269	down	yes
ENSMUSG00000003812	Dnase2a	ENSMUST00000128400;ENSMUST00000003910;ENSMUST00000134569;ENSMUST00000109744;ENSMUST00000145292;ENSMUST00000148573;ENSMUST00000135219;ENSMUST00000153215;ENSMUST00000155942	GO:0000737(DNA catabolic process, endonucleolytic);GO:0004518(nuclease activity);GO:0004519(endonuclease activity);GO:0004520(endodeoxyribonuclease activity);GO:0004531(deoxyribonuclease II activity);GO:0005764(lysosome);GO:0006259(DNA metabolic process);GO:0006308(DNA catabolic process);GO:0006309(apoptotic DNA fragmentation);GO:0006915(apoptotic process);GO:0007275(multicellular organism develo…	04142(Lysosome);04142(Lysosome)	K01158	EC:3.1.22.1	deoxyribonuclease II alpha [Source:MGI Symbol;Acc:MGI:1329019]	processed_transcript;protein_coding;retained_intron	0.695252	0.617057	0.755771	0.682401	2.21942	1.59068	0.46034	-1.11923	0.00259061	0.29269	down	yes
ENSMUSG00000072620	Slfn2	ENSMUST00000038038	GO:0008285(negative regulation of cell population proliferation);GO:0009617(response to bacterium)	NA	NA	NA	schlafen 2 [Source:MGI Symbol;Acc:MGI:1313258]	protein_coding	1.74096	1.82135	2.57972	0.522759	1.28963	0.916884	2.25043	1.1702	0.002616	0.29269	up	yes
ENSMUSG00000005268	Prlr	ENSMUST00000124470;ENSMUST00000005400;ENSMUST00000134410;ENSMUST00000130720;ENSMUST00000138135;ENSMUST00000128450;ENSMUST00000128921;ENSMUST00000137867;ENSMUST00000148257;ENSMUST00000145428;ENSMUST00000127467;ENSMUST00000132361	GO:0004896(cytokine receptor activity);GO:0004923(leukemia inhibitory factor receptor activity);GO:0004924(oncostatin-M receptor activity);GO:0004925(prolactin receptor activity);GO:0005127(ciliary neurotrophic factor receptor binding);GO:0005515(protein binding);GO:0007171(activation of transmembrane receptor protein tyrosine kinase activity);GO:0007259(receptor signaling pathway via JAK-STAT);G…	04060(Cytokine-cytokine receptor interaction);04080(Neuroactive ligand-receptor interaction);04151(PI3K-Akt signaling pathway);04630(Jak-STAT signaling pathway);04917(Prolactin signaling pathway);04917(Prolactin signaling pathway)	K05081	NA	prolactin receptor [Source:MGI Symbol;Acc:MGI:97763]	protein_coding;retained_intron;processed_transcript;nonsense_mediated_decay	0.356989	0.082341	0.138812	0.307139	2.82654	0.111871	0.178134	-2.48897	0.00303674	0.332969	down	yes
ENSMUSG00000035551	Igfbpl1	ENSMUST00000044297;ENSMUST00000145102	GO:0001558(regulation of cell growth);GO:0005515(protein binding);GO:0005520(insulin-like growth factor binding);GO:0005576(extracellular region);GO:0005615(extracellular space);GO:0071228(cellular response to tumor cell);GO:0071228(cellular response to tumor cell)	NA	NA	NA	insulin-like growth factor binding protein-like 1 [Source:MGI Symbol;Acc:MGI:1933198]	protein_coding;processed_transcript	0.0974571	0.136022	0.0001	0.294098	0.279087	0.427024	0.233531	-2.09832	0.00329072	0.356068	down	yes
ENSMUSG00000035041	Creb3l3	ENSMUST00000117422;ENSMUST00000127374;ENSMUST00000143969;ENSMUST00000125907	GO:0000976(transcription regulatory region sequence-specific DNA binding);GO:0000977(RNA polymerase II regulatory region sequence-specific DNA binding);GO:0001228(DNA-binding transcription activator activity, RNA polymerase II-specific);GO:0003677(DNA binding);GO:0003700(DNA-binding transcription factor activity);GO:0005634(nucleus);GO:0005654(nucleoplasm);GO:0005783(endoplasmic reticulum);GO:000…	04022(cGMP-PKG signaling pathway);04024(cAMP signaling pathway);04151(PI3K-Akt signaling pathway);04152(AMPK signaling pathway);04211(Longevity regulating pathway);04261(Adrenergic signaling in cardiomyocytes);04668(TNF signaling pathway);04714(Thermogenesis);04725(Cholinergic synapse);04728(Dopaminergic synapse);04911(Insulin secretion);04915(Estrogen signaling pathway);04916(Melanogenesis);0491…	K09048	NA	cAMP responsive element binding protein 3-like 3 [Source:MGI Symbol;Acc:MGI:2384786]	protein_coding;retained_intron;processed_transcript	0.115013	0.0818067	0.18122	0.274807	0.347141	0.315361	0.403323	-1.30999	0.00340971	0.366533	down	yes
ENSMUSG00000010136	Pifo	ENSMUST00000066319;ENSMUST00000010280	GO:0005515(protein binding);GO:0005634(nucleus);GO:0005737(cytoplasm);GO:0005794(Golgi apparatus);GO:0005795(Golgi stack);GO:0005802(trans-Golgi network);GO:0008092(cytoskeletal protein binding);GO:0017137(Rab GTPase binding);GO:0019894(kinesin binding);GO:0019901(protein kinase binding);GO:0030030(cell projection organization);GO:0031344(regulation of cell projection organization);GO:0031410(cyt…	NA	NA	NA	primary cilia formation [Source:MGI Symbol;Acc:MGI:1923670]	protein_coding	0.414976	0.217763	0.467997	0.477053	1.62908	1.00242	0.354099	-1.49778	0.0039432	0.413082	down	yes
ENSMUSG00000081953	Gm12435	ENSMUST00000118949	NA	NA	NA	NA	predicted gene 12435 [Source:MGI Symbol;Acc:MGI:3651950]	processed_pseudogene	0.347393	1.27003	12.581	0.204718	1.37869	0.540977	6.68355	2.74061	0.00397021	0.413279	up	yes
ENSMUSG00000032514	Ttc21a	ENSMUST00000035100;ENSMUST00000159128;ENSMUST00000160790;ENSMUST00000161967	GO:0003674(molecular_function);GO:0005515(protein binding);GO:0005929(cilium);GO:0007283(spermatogenesis);GO:0007286(spermatid development);GO:0030154(cell differentiation);GO:0030317(flagellated sperm motility);GO:0030991(intraciliary transport particle A);GO:0035721(intraciliary retrograde transport);GO:0061512(protein localization to cilium);GO:0061512(protein localization to cilium)	NA	NA	NA	tetratricopeptide repeat domain 21A [Source:MGI Symbol;Acc:MGI:1921302]	protein_coding;retained_intron	0.485462	0.212278	0.231325	0.396017	0.957809	0.862825	0.41913	-1.25453	0.00404392	0.41604	down	yes
ENSMUSG00000052861	Dnah6	ENSMUST00000064948;ENSMUST00000114040;ENSMUST00000204053;ENSMUST00000114038	GO:0000166(nucleotide binding);GO:0003341(cilium movement);GO:0003774(motor activity);GO:0003777(microtubule motor activity);GO:0005524(ATP binding);GO:0005737(cytoplasm);GO:0005856(cytoskeleton);GO:0005874(microtubule);GO:0005929(cilium);GO:0007018(microtubule-based movement);GO:0008569(ATP-dependent microtubule motor activity, minus-end-directed);GO:0030286(dynein complex);GO:0036156(inner dyne…	05016(Huntington disease);05016(Huntington disease)	K10408	NA	dynein, axonemal, heavy chain 6 [Source:MGI Symbol;Acc:MGI:107744]	protein_coding;retained_intron	0.319706	0.188952	0.126325	0.29718	0.525029	0.529776	0.469667	-1.09029	0.00409696	0.418526	down	yes
ENSMUSG00000106087	Gm43609	ENSMUST00000199084	NA	NA	NA	NA	predicted gene 43609 [Source:MGI Symbol;Acc:MGI:5663746]	TEC	0.524874	0.391193	0.478789	0.146195	0.195851	0.267435	2.2886	1.19446	0.00417134	0.419752	up	yes
ENSMUSG00000052387	Trpm3	ENSMUST00000236009;ENSMUST00000237357;ENSMUST00000238159;ENSMUST00000037901;ENSMUST00000099569;ENSMUST00000099564;ENSMUST00000235780;ENSMUST00000236372;ENSMUST00000237223;ENSMUST00000237470;ENSMUST00000099566;ENSMUST00000237421;ENSMUST00000236180;ENSMUST00000236787;ENSMUST00000236804;ENSMUST00000237820;ENSMUST00000235952;ENSMUST00000074770;ENSMUST00000235522;ENSMUST00000235712;ENSMUST00000237455;…	GO:0005216(ion channel activity);GO:0005227(calcium activated cation channel activity);GO:0005261(cation channel activity);GO:0006811(ion transport);GO:0006812(cation transport);GO:0016020(membrane);GO:0016021(integral component of membrane);GO:0016048(detection of temperature stimulus);GO:0034220(ion transmembrane transport);GO:0050951(sensory perception of temperature stimulus);GO:0051262(prote…	NA	K04978	NA	transient receptor potential cation channel, subfamily M, member 3 [Source:MGI Symbol;Acc:MGI:2443101]	retained_intron;protein_coding;nonsense_mediated_decay	1.18257	1.00839	3.00504	2.17299	5.53869	3.20032	0.476173	-1.07044	0.0041727	0.419752	down	yes
ENSMUSG00000000303	Cdh1	ENSMUST00000000312;ENSMUST00000167688;ENSMUST00000136580	GO:0005509(calcium ion binding);GO:0005737(cytoplasm);GO:0005802(trans-Golgi network);GO:0005886(plasma membrane);GO:0005912(adherens junction);GO:0007155(cell adhesion);GO:0007156(homophilic cell adhesion via plasma membrane adhesion molecules);GO:0007416(synapse assembly);GO:0008013(beta-catenin binding);GO:0009636(response to toxic substance);GO:0009898(cytoplasmic side of plasma membrane);GO:…	04015(Rap1 signaling pathway);04371(Apelin signaling pathway);04390(Hippo signaling pathway);04514(Cell adhesion molecules (CAMs));04520(Adherens junction);05100(Bacterial invasion of epithelial cells);05200(Pathways in cancer);05213(Endometrial cancer);05216(Thyroid cancer);05218(Melanoma);05219(Bladder cancer);05226(Gastric cancer);05226(Gastric cancer)	K05689	NA	cadherin 1 [Source:MGI Symbol;Acc:MGI:88354]	protein_coding;processed_transcript	0.597838	0.189551	0.291905	0.0428191	0.174061	0.14799	2.95802	1.56463	0.00431741	0.429027	up	yes
ENSMUSG00000070469	Adamtsl3	ENSMUST00000173287;ENSMUST00000173828;ENSMUST00000172784;ENSMUST00000174495;ENSMUST00000172490	GO:0004222(metalloendopeptidase activity);GO:0006508(proteolysis);GO:0008233(peptidase activity);GO:0030198(extracellular matrix organization);GO:0031012(extracellular matrix);GO:0043231(intracellular membrane-bounded organelle);GO:0043231(intracellular membrane-bounded organelle)	NA	NA	NA	ADAMTS-like 3 [Source:MGI Symbol;Acc:MGI:3028499]	protein_coding;retained_intron;processed_transcript	0.396621	0.207908	0.182143	0.136423	0.080003	0.114831	2.3748	1.24781	0.00435627	0.429027	up	yes
ENSMUSG00000029605	Oas1b	ENSMUST00000182725;ENSMUST00000183291;ENSMUST00000086377	GO:0001730(2'-5'-oligoadenylate synthetase activity);GO:0003723(RNA binding);GO:0003725(double-stranded RNA binding);GO:0016779(nucleotidyltransferase activity);GO:0051607(defense response to virus);GO:0051607(defense response to virus)	04621(NOD-like receptor signaling pathway);05160(Hepatitis C);05162(Measles);05164(Influenza A);05168(Herpes simplex virus 1 infection);05169(Epstein-Barr virus infection);05169(Epstein-Barr virus infection)	NA	NA	2'-5' oligoadenylate synthetase 1B [Source:MGI Symbol;Acc:MGI:97430]	processed_transcript;polymorphic_pseudogene;protein_coding	0.595624	0.413547	0.70368	0.277963	0.271956	0.057658	2.81915	1.49526	0.00450424	0.44096	up	yes
ENSMUSG00000112630	Gm36908	ENSMUST00000218080	NA	NA	NA	NA	predicted gene, 36908 [Source:MGI Symbol;Acc:MGI:5596067]	lincRNA	0.104356	0.313381	0.341517	0.518296	0.813506	0.624954	0.388017	-1.36581	0.00458091	0.445812	down	yes
ENSMUSG00000095079	Igha	ENSMUST00000178282;ENSMUST00000194738	GO:0002385(mucosal immune response);GO:0002455(humoral immune response mediated by circulating immunoglobulin);GO:0003823(antigen binding);GO:0006910(phagocytosis, recognition);GO:0006911(phagocytosis, engulfment);GO:0006958(complement activation, classical pathway);GO:0009897(external side of plasma membrane);GO:0016064(immunoglobulin mediated immune response);GO:0034987(immunoglobulin receptor …	NA	NA	NA	immunoglobulin heavy constant alpha [Source:MGI Symbol;Acc:MGI:96444]	IG_C_gene	0.509096	0.140065	0.378549	0.100981	0.10931	0.15029	2.85015	1.51104	0.0046559	0.450444	up	yes
ENSMUSG00000029759	Pon3	ENSMUST00000031773;ENSMUST00000129344;ENSMUST00000125686;ENSMUST00000176948;ENSMUST00000176039;ENSMUST00000156848	GO:0004063(aryldialkylphosphatase activity);GO:0004064(arylesterase activity);GO:0005576(extracellular region);GO:0005615(extracellular space);GO:0009636(response to toxic substance);GO:0010124(phenylacetate catabolic process);GO:0016311(dephosphorylation);GO:0016787(hydrolase activity);GO:0018733(3,4-dihydrocoumarin hydrolase activity);GO:0019439(aromatic compound catabolic process);GO:0032929(n…	NA	K01045	3.1.8.1;EC:3.1.1.2	paraoxonase 3 [Source:MGI Symbol;Acc:MGI:106686]	protein_coding;nonsense_mediated_decay;retained_intron;processed_transcript	0.321947	0.471835	0.276601	0.404955	2.21867	0.574724	0.334667	-1.5792	0.00485508	0.464253	down	yes
ENSMUSG00000020681	Ace	ENSMUST00000001963;ENSMUST00000132280;ENSMUST00000151657;ENSMUST00000001964	GO:0001822(kidney development);GO:0002446(neutrophil mediated immunity);GO:0003081(regulation of systemic arterial blood pressure by renin-angiotensin);GO:0003084(positive regulation of systemic arterial blood pressure);GO:0003779(actin binding);GO:0004175(endopeptidase activity);GO:0004180(carboxypeptidase activity);GO:0005515(protein binding);GO:0005576(extracellular region);GO:0005615(extracel…	04614(Renin-angiotensin system);04924(Renin secretion);05142(Chagas disease (American trypanosomiasis));05410(Hypertrophic cardiomyopathy (HCM));05410(Hypertrophic cardiomyopathy (HCM))	K01283	EC:3.4.15.1	angiotensin I converting enzyme (peptidyl-dipeptidase A) 1 [Source:MGI Symbol;Acc:MGI:87874]	protein_coding;processed_transcript	2.79913	2.29463	3.25788	2.18571	15.4912	3.92459	0.386624	-1.371	0.00520756	0.483891	down	yes
ENSMUSG00000094475	Gm11007	ENSMUST00000177700;ENSMUST00000178120;ENSMUST00000185834	GO:0003674(molecular_function);GO:0003676(nucleic acid binding);GO:0005575(cellular_component);GO:0005634(nucleus);GO:0006355(regulation of transcription, DNA-templated);GO:0008150(biological_process);GO:0010468(regulation of gene expression);GO:0046872(metal ion binding);GO:0046872(metal ion binding)	NA	NA	NA	predicted gene 11007 [Source:MGI Symbol;Acc:MGI:3779223]	protein_coding	1.2791	5.50943	1.06807	7.5986	6.30432	6.50625	0.384955	-1.37724	0.00527589	0.484763	down	yes
ENSMUSG00000045655	Fam216b	ENSMUST00000066437;ENSMUST00000173826;ENSMUST00000118785	GO:0003674(molecular_function);GO:0005575(cellular_component);GO:0008150(biological_process);GO:0008150(biological_process)	NA	NA	NA	family with sequence similarity 216, member B [Source:MGI Symbol;Acc:MGI:2145738]	protein_coding;nonsense_mediated_decay	0.47831	0.284393	0.197469	0.59615	0.653337	0.992314	0.428304	-1.22329	0.0053114	0.485314	down	yes
ENSMUSG00000100261	Gm6473	ENSMUST00000188572	NA	NA	NA	NA	predicted gene 6473 [Source:MGI Symbol;Acc:MGI:3645176]	unprocessed_pseudogene	0.0001	1.44088	0.808389	0.0001	0.107244	0.139016	9.13041	3.19068	0.00555913	0.50094	up	yes
ENSMUSG00000072966	Gprasp2	ENSMUST00000173804;ENSMUST00000142034;ENSMUST00000134986;ENSMUST00000150797;ENSMUST00000137392;ENSMUST00000141953;ENSMUST00000130034;ENSMUST00000138251;ENSMUST00000132798;ENSMUST00000113136;ENSMUST00000148658	GO:0001540(amyloid-beta binding);GO:0001664(G protein-coupled receptor binding);GO:0005634(nucleus);GO:0005737(cytoplasm);GO:0008150(biological_process);GO:0008150(biological_process)	NA	NA	NA	G protein-coupled receptor associated sorting protein 2 [Source:MGI Symbol;Acc:MGI:2442071]	protein_coding;processed_transcript;retained_intron	4.93267	4.06922	4.77432	4.41201	31.342	4.20095	0.344794	-1.5362	0.00557378	0.50094	down	yes
ENSMUSG00000027570	Col9a3	ENSMUST00000165224;ENSMUST00000103059;ENSMUST00000132527;ENSMUST00000129090;ENSMUST00000165879;ENSMUST00000141056	GO:0005201(extracellular matrix structural constituent);GO:0005594(collagen type IX trimer);GO:0005615(extracellular space);GO:0008584(male gonad development);GO:0008585(female gonad development);GO:0030020(extracellular matrix structural constituent conferring tensile strength);GO:0030198(extracellular matrix organization);GO:0031012(extracellular matrix);GO:0062023(collagen-containing extracell…	04151(PI3K-Akt signaling pathway);04510(Focal adhesion);04512(ECM-receptor interaction);04974(Protein digestion and absorption);05165(Human papillomavirus infection);05165(Human papillomavirus infection)	K08131	NA	collagen, type IX, alpha 3 [Source:MGI Symbol;Acc:MGI:894686]	retained_intron;protein_coding	2.03678	1.93989	1.59213	1.57671	8.19818	2.96829	0.437003	-1.19429	0.00570545	0.509987	down	yes
ENSMUSG00000040212	Emp3	ENSMUST00000038876;ENSMUST00000164119;ENSMUST00000210937;ENSMUST00000210297;ENSMUST00000210939	GO:0005886(plasma membrane);GO:0008219(cell death);GO:0016020(membrane);GO:0016021(integral component of membrane);GO:0032060(bleb assembly);GO:0032060(bleb assembly)	NA	NA	NA	epithelial membrane protein 3 [Source:MGI Symbol;Acc:MGI:1098729]	protein_coding;retained_intron	0.509979	0.41292	0.469946	0.905141	1.15741	0.966535	0.459824	-1.12085	0.00596186	0.527241	down	yes
ENSMUSG00000038965	Ube2l3	ENSMUST00000090192;ENSMUST00000232668;ENSMUST00000232035;ENSMUST00000232514;ENSMUST00000231557;ENSMUST00000232139;ENSMUST00000232594;ENSMUST00000231643	GO:0000151(ubiquitin ligase complex);GO:0000166(nucleotide binding);GO:0000209(protein polyubiquitination);GO:0003713(transcription coactivator activity);GO:0004842(ubiquitin-protein transferase activity);GO:0005515(protein binding);GO:0005524(ATP binding);GO:0005634(nucleus);GO:0005737(cytoplasm);GO:0006355(regulation of transcription, DNA-templated);GO:0006511(ubiquitin-dependent protein catabo…	04120(Ubiquitin mediated proteolysis);05012(Parkinson disease);05012(Parkinson disease)	K04552	EC:2.3.2.23	ubiquitin-conjugating enzyme E2L 3 [Source:MGI Symbol;Acc:MGI:109240]	protein_coding;nonsense_mediated_decay;processed_transcript	17.6994	5.84498	4.88662	5.97585	4.53337	3.44517	2.03743	1.02675	0.00636697	0.546366	up	yes
ENSMUSG00000085084	4930570G19Rik	ENSMUST00000139363;ENSMUST00000149387;ENSMUST00000140941;ENSMUST00000148224	NA	NA	NA	NA	RIKEN cDNA 4930570G19 gene [Source:MGI Symbol;Acc:MGI:1923158]	lincRNA	1.41647	1.04207	0.341121	0.386146	0.28537	0.479014	2.43336	1.28295	0.00636942	0.546366	up	yes
ENSMUSG00000019767	Ccdc170	ENSMUST00000138112;ENSMUST00000019901;ENSMUST00000145465;ENSMUST00000157064	GO:0000226(microtubule cytoskeleton organization);GO:0005794(Golgi apparatus);GO:0008017(microtubule binding);GO:0036064(ciliary basal body);GO:0036064(ciliary basal body)	NA	NA	NA	coiled-coil domain containing 170 [Source:MGI Symbol;Acc:MGI:2685067]	protein_coding;processed_transcript	0.153143	0.195818	0.0861401	0.179468	0.422248	0.509146	0.391679	-1.35226	0.00648513	0.551554	down	yes
ENSMUSG00000099021	Rn7s1	ENSMUST00000174924	NA	NA	NA	NA	7S RNA 1 [Source:MGI Symbol;Acc:MGI:97950]	misc_RNA	163.329	26.1897	24.2062	15.7264	11.9707	40.0573	3.15441	1.65737	0.00680652	0.570406	up	yes
ENSMUSG00000106617	Gm36266	ENSMUST00000196660	NA	NA	NA	NA	predicted gene, 36266 [Source:MGI Symbol;Acc:MGI:5595425]	antisense	0.305139	0.308622	0.173326	0.689084	0.539331	0.543233	0.444268	-1.1705	0.00683224	0.570406	down	yes
ENSMUSG00000001014	Icam4	ENSMUST00000001040;ENSMUST00000215077	GO:0005178(integrin binding);GO:0005576(extracellular region);GO:0005886(plasma membrane);GO:0005887(integral component of plasma membrane);GO:0007155(cell adhesion);GO:0016020(membrane);GO:0016021(integral component of membrane);GO:0098609(cell-cell adhesion);GO:0098609(cell-cell adhesion)	NA	K06581	NA	intercellular adhesion molecule 4, Landsteiner-Wiener blood group [Source:MGI Symbol;Acc:MGI:1925619]	protein_coding	0.38567	0.360425	0.456195	0.790417	0.623358	1.46135	0.41817	-1.25784	0.00691704	0.572491	down	yes
ENSMUSG00000047420	Fam180a	ENSMUST00000051176	GO:0003674(molecular_function);GO:0005575(cellular_component);GO:0005576(extracellular region);GO:0008150(biological_process)	NA	NA	NA	family with sequence similarity 180, member A [Source:MGI Symbol;Acc:MGI:3039626]	protein_coding	0.768847	0.595413	0.536134	0.083878	0.456691	0.143032	2.77998	1.47507	0.0069569	0.572491	up	yes
ENSMUSG00000093460	Six3os1	ENSMUST00000176375;ENSMUST00000176958;ENSMUST00000177220;ENSMUST00000175913;ENSMUST00000160691;ENSMUST00000159030;ENSMUST00000175921;ENSMUST00000161146;ENSMUST00000177487;ENSMUST00000176556;ENSMUST00000176917;ENSMUST00000176432;ENSMUST00000161688	NA	NA	NA	NA	SIX homeobox 3, opposite strand 1 [Source:MGI Symbol;Acc:MGI:1925118]	antisense;retained_intron	0.0001	0.0447222	0.0185281	0.105439	0.0791835	0.0608742	0.258049	-1.95428	0.00745897	0.606849	down	yes
ENSMUSG00000022759	Lrrc74b	ENSMUST00000100123;ENSMUST00000023442;ENSMUST00000232637;ENSMUST00000232230	GO:0003674(molecular_function);GO:0005515(protein binding);GO:0005575(cellular_component);GO:0008150(biological_process);GO:0008150(biological_process)	NA	NA	NA	leucine rich repeat containing 74B [Source:MGI Symbol;Acc:MGI:1921935]	protein_coding;processed_transcript	0.0850367	0.329358	0.0939868	0.294048	0.51927	0.547706	0.373529	-1.42071	0.00837411	0.655251	down	yes
ENSMUSG00000015401	Cltrn	ENSMUST00000015545;ENSMUST00000112280;ENSMUST00000141818	GO:0005515(protein binding);GO:0005737(cytoplasm);GO:0005886(plasma membrane);GO:0016020(membrane);GO:0016021(integral component of membrane);GO:0022898(regulation of transmembrane transporter activity);GO:0031526(brush border membrane);GO:0035543(positive regulation of SNARE complex assembly);GO:0035774(positive regulation of insulin secretion involved in cellular response to glucose stimulus);G…	NA	K20004	NA	collectrin, amino acid transport regulator [Source:MGI Symbol;Acc:MGI:1926234]	protein_coding	0.0001	0.221203	0.34059	0.276589	1.56528	0.696067	0.221397	-2.17529	0.00845893	0.655251	down	yes
ENSMUSG00000037833	Sh2d4b	ENSMUST00000225854;ENSMUST00000096000;ENSMUST00000070328	GO:0005737(cytoplasm);GO:0005737(cytoplasm)	NA	NA	NA	SH2 domain containing 4B [Source:MGI Symbol;Acc:MGI:1925182]	retained_intron;protein_coding	0.216693	0.217189	0.128751	0.076651	0.0970932	0.0677851	2.32946	1.22	0.00859806	0.655251	up	yes
ENSMUSG00000097150	Gm26513	ENSMUST00000181802	NA	NA	NA	NA	predicted gene, 26513 [Source:MGI Symbol;Acc:MGI:5477007]	antisense	0.127435	0.02858	0.109627	0.470204	0.064202	0.370172	0.293664	-1.76776	0.00862726	0.655251	down	yes
ENSMUSG00000037627	Rgs22	ENSMUST00000172831;ENSMUST00000164955;ENSMUST00000173018;ENSMUST00000172737	GO:0001965(G-protein alpha-subunit binding);GO:0005634(nucleus);GO:0005737(cytoplasm);GO:0009966(regulation of signal transduction);GO:0009968(negative regulation of signal transduction);GO:0009968(negative regulation of signal transduction)	NA	NA	NA	regulator of G-protein signalling 22 [Source:MGI Symbol;Acc:MGI:3613651]	protein_coding;retained_intron	0.0571916	0.134195	0.0285703	0.113282	0.17449	0.352799	0.343377	-1.54214	0.00870134	0.656472	down	yes
ENSMUSG00000099250	Rn7s2	ENSMUST00000175032	NA	NA	NA	NA	7S RNA 2 [Source:MGI Symbol;Acc:MGI:97953]	misc_RNA	161.753	26.5054	21.2513	16.3422	11.4236	39.6369	3.10832	1.63614	0.00884414	0.658188	up	yes
ENSMUSG00000079671	2610203C22Rik	ENSMUST00000148585;ENSMUST00000153239;ENSMUST00000148310;ENSMUST00000145176;ENSMUST00000115480	NA	NA	NA	NA	RIKEN cDNA 2610203C22 gene [Source:MGI Symbol;Acc:MGI:1919731]	antisense;retained_intron	0.371267	0.144817	0.503382	0.128794	0.166159	0.133267	2.3807	1.25139	0.00940968	0.679786	up	yes
ENSMUSG00000064280	Ccdc146	ENSMUST00000115245;ENSMUST00000030552;ENSMUST00000129172;ENSMUST00000123796;ENSMUST00000132473	GO:0003674(molecular_function);GO:0005814(centriole);GO:0005856(cytoskeleton);GO:0008150(biological_process);GO:0008150(biological_process)	NA	NA	NA	coiled-coil domain containing 146 [Source:MGI Symbol;Acc:MGI:1922422]	protein_coding;retained_intron;processed_transcript	0.216996	0.14918	0.0435926	0.183043	0.428442	0.494023	0.370661	-1.43183	0.00950157	0.682412	down	yes
ENSMUSG00000053153	Spag16	ENSMUST00000113940;ENSMUST00000187159;ENSMUST00000191569;ENSMUST00000161310;ENSMUST00000065425;ENSMUST00000161131;ENSMUST00000190833	GO:0005515(protein binding);GO:0005737(cytoplasm);GO:0005856(cytoskeleton);GO:0005929(cilium);GO:0005930(axoneme);GO:0007288(sperm axoneme assembly);GO:0030030(cell projection organization);GO:0031514(motile cilium);GO:0035082(axoneme assembly);GO:0036126(sperm flagellum);GO:0042995(cell projection);GO:0060271(cilium assembly);GO:1990716(axonemal central apparatus);GO:1990716(axonemal central app…	NA	NA	NA	sperm associated antigen 16 [Source:MGI Symbol;Acc:MGI:1913972]	protein_coding;processed_transcript	0.0809156	0.0657163	0.11783	0.104627	0.386361	0.174741	0.397252	-1.33187	0.00962672	0.685414	down	yes
ENSMUSG00000054435	Gimap4	ENSMUST00000090070;ENSMUST00000067506;ENSMUST00000119575;ENSMUST00000118802;ENSMUST00000156770;ENSMUST00000121957	GO:0000166(nucleotide binding);GO:0005515(protein binding);GO:0005525(GTP binding);GO:0005737(cytoplasm);GO:0005829(cytosol);GO:0005829(cytosol)	NA	NA	NA	GTPase, IMAP family member 4 [Source:MGI Symbol;Acc:MGI:1349656]	protein_coding;nonsense_mediated_decay	0.199611	0.536603	0.320375	0.948291	0.746805	0.666579	0.44739	-1.1604	0.00970643	0.687253	down	yes
ENSMUSG00000023984	Gm20517	ENSMUST00000146105;ENSMUST00000132397;ENSMUST00000130830	GO:0003712(transcription coregulator activity);GO:0003713(transcription coactivator activity);GO:0005634(nucleus);GO:0006357(regulation of transcription by RNA polymerase II);GO:0016592(mediator complex);GO:1903508(positive regulation of nucleic acid-templated transcription);GO:1903508(positive regulation of nucleic acid-templated transcription)	NA	NA	NA	predicted gene 20517 [Source:MGI Symbol;Acc:MGI:5141982]	retained_intron;nonsense_mediated_decay	0.080227	0.118083	0.038206	0.286747	0.129244	0.167389	0.405424	-1.3025	0.00973612	0.687253	down	yes
ENSMUSG00000065037	Rn7sk	ENSMUST00000083103	NA	NA	NA	NA	RNA, 7SK, nuclear [Source:MGI Symbol;Acc:MGI:103186]	misc_RNA	104.151	9.8945	13.1015	9.55955	4.35465	20.9279	3.64924	1.8676	0.0104078	0.710276	up	yes
ENSMUSG00000027513	Pck1	ENSMUST00000136885;ENSMUST00000150629;ENSMUST00000151269;ENSMUST00000029017	GO:0000166(nucleotide binding);GO:0000287(magnesium ion binding);GO:0004550(nucleoside diphosphate kinase activity);GO:0004611(phosphoenolpyruvate carboxykinase activity);GO:0004613(phosphoenolpyruvate carboxykinase (GTP) activity);GO:0005525(GTP binding);GO:0005737(cytoplasm);GO:0005739(mitochondrion);GO:0005783(endoplasmic reticulum);GO:0005829(cytosol);GO:0006006(glucose metabolic process);GO:…	00010(Glycolysis / Gluconeogenesis);00020(Citrate cycle (TCA cycle));00620(Pyruvate metabolism);03320(PPAR signaling pathway);04068(FoxO signaling pathway);04151(PI3K-Akt signaling pathway);04152(AMPK signaling pathway);04910(Insulin signaling pathway);04920(Adipocytokine signaling pathway);04922(Glucagon signaling pathway);04931(Insulin resistance);04964(Proximal tubule bicarbonate reclamation);…	K01596	EC:4.1.1.32	phosphoenolpyruvate carboxykinase 1, cytosolic [Source:MGI Symbol;Acc:MGI:97501]	retained_intron;processed_transcript;protein_coding	0.0276189	0.316532	0.250042	0.551453	0.86327	0.389096	0.329408	-1.60205	0.0109754	0.734889	down	yes
ENSMUSG00000074228	Gm10645	ENSMUST00000238241;ENSMUST00000098605	NA	NA	NA	NA	predicted gene 10645 [Source:MGI Symbol;Acc:MGI:3704313]	TEC	0.722192	0.917243	1.27935	0.374567	0.656042	0.243505	2.29083	1.19587	0.0110306	0.734889	up	yes
ENSMUSG00000097919	Gm27021	ENSMUST00000181333	GO:0072546(ER membrane protein complex)	NA	NA	NA	predicted gene, 27021 [Source:MGI Symbol;Acc:MGI:5504136]	protein_coding	0.0001	0.0001	0.884442	1.68395	1.96642	2.06662	0.154739	-2.69209	0.0110782	0.734889	down	yes
ENSMUSG00000051817	Sox12	ENSMUST00000182625;ENSMUST00000063332	GO:0000976(transcription regulatory region sequence-specific DNA binding);GO:0000981(DNA-binding transcription factor activity, RNA polymerase II-specific);GO:0001228(DNA-binding transcription activator activity, RNA polymerase II-specific);GO:0003677(DNA binding);GO:0003713(transcription coactivator activity);GO:0005634(nucleus);GO:0005654(nucleoplasm);GO:0005667(transcription factor complex);GO…	NA	K09268	NA	SRY (sex determining region Y)-box 12 [Source:MGI Symbol;Acc:MGI:98360]	protein_coding	4.90553	1.10565	1.31053	5.03554	5.25352	4.89177	0.4823	-1.052	0.0110812	0.734889	down	yes
ENSMUSG00000027636	Sla2	ENSMUST00000029164;ENSMUST00000109561	GO:0000122(negative regulation of transcription by RNA polymerase II);GO:0002250(adaptive immune response);GO:0002376(immune system process);GO:0005070(SH3/SH2 adaptor activity);GO:0005515(protein binding);GO:0005654(nucleoplasm);GO:0005737(cytoplasm);GO:0005768(endosome);GO:0005770(late endosome);GO:0005794(Golgi apparatus);GO:0005886(plasma membrane);GO:0005942(phosphatidylinositol 3-kinase com…	NA	NA	NA	Src-like-adaptor 2 [Source:MGI Symbol;Acc:MGI:1925049]	protein_coding	0.229234	0.280037	0.294467	0.121846	0.154573	0.0913141	2.18566	1.12807	0.0114692	0.75407	up	yes
ENSMUSG00000004885	Crabp2	ENSMUST00000005019;ENSMUST00000163040	GO:0001972(retinoic acid binding);GO:0005634(nucleus);GO:0005654(nucleoplasm);GO:0005737(cytoplasm);GO:0005783(endoplasmic reticulum);GO:0005829(cytosol);GO:0008289(lipid binding);GO:0016918(retinal binding);GO:0019841(retinol binding);GO:0030332(cyclin binding);GO:0035115(embryonic forelimb morphogenesis);GO:0042573(retinoic acid metabolic process);GO:0048385(regulation of retinoic acid receptor…	NA	K17289	NA	cellular retinoic acid binding protein II [Source:MGI Symbol;Acc:MGI:88491]	protein_coding;retained_intron	1.37678	0.630202	0.958876	0.180251	0.623667	0.435319	2.39329	1.25899	0.0115718	0.755244	up	yes
ENSMUSG00000058626	Capn11	ENSMUST00000120717;ENSMUST00000151350	GO:0001669(acrosomal vesicle);GO:0004198(calcium-dependent cysteine-type endopeptidase activity);GO:0005509(calcium ion binding);GO:0005737(cytoplasm);GO:0006508(proteolysis);GO:0016787(hydrolase activity);GO:0031410(cytoplasmic vesicle);GO:0046872(metal ion binding);GO:0046872(metal ion binding)	NA	K08580	EC:3.4.22.-	calpain 11 [Source:MGI Symbol;Acc:MGI:1352490]	protein_coding;non_stop_decay	0.135821	0.890632	3.51019	0.0540206	0.690977	0.218861	4.70675	2.23473	0.0122066	0.778341	up	yes
ENSMUSG00000116145	5730521K06Rik	ENSMUST00000230081	NA	NA	NA	NA	RIKEN cDNA 5730521K06 gene [Source:MGI Symbol;Acc:MGI:1917889]	TEC	1.64451	1.11074	2.30337	1.02979	0.625451	0.855584	2.01472	1.01058	0.0122332	0.778341	up	yes
ENSMUSG00000082185	Gm12428	ENSMUST00000119844	NA	NA	NA	NA	predicted gene 12428 [Source:MGI Symbol;Acc:MGI:3650848]	processed_pseudogene	1.68359	1.94782	2.73026	1.70526	1.67854	19.0548	0.283515	-1.8185	0.0126257	0.782669	down	yes
ENSMUSG00000044177	Wfikkn2	ENSMUST00000061469;ENSMUST00000131352	GO:0001501(skeletal system development);GO:0004857(enzyme inhibitor activity);GO:0004867(serine-type endopeptidase inhibitor activity);GO:0005515(protein binding);GO:0005576(extracellular region);GO:0005615(extracellular space);GO:0007179(transforming growth factor beta receptor signaling pathway);GO:0008191(metalloendopeptidase inhibitor activity);GO:0010466(negative regulation of peptidase acti…	NA	NA	NA	WAP, follistatin/kazal, immunoglobulin, kunitz and netrin domain containing 2 [Source:MGI Symbol;Acc:MGI:2669209]	protein_coding;processed_transcript	0.255931	0.17513	0.179542	0.305624	0.914867	0.250963	0.414966	-1.26893	0.0127238	0.782669	down	yes
ENSMUSG00000052221	Ppp1r36	ENSMUST00000063977;ENSMUST00000220187;ENSMUST00000219251;ENSMUST00000218732	GO:0004864(protein phosphatase inhibitor activity);GO:0005575(cellular_component);GO:0010923(negative regulation of phosphatase activity);GO:0019902(phosphatase binding);GO:0032515(negative regulation of phosphoprotein phosphatase activity);GO:0032515(negative regulation of phosphoprotein phosphatase activity)	NA	K17575	NA	protein phosphatase 1, regulatory subunit 36 [Source:MGI Symbol;Acc:MGI:2684916]	protein_coding;retained_intron	0.151829	0.201694	0.178987	0.166084	0.695465	0.414811	0.417209	-1.26116	0.0129919	0.785583	down	yes
ENSMUSG00000042812	Foxf1	ENSMUST00000181504	GO:0000122(negative regulation of transcription by RNA polymerase II);GO:0000976(transcription regulatory region sequence-specific DNA binding);GO:0000977(RNA polymerase II regulatory region sequence-specific DNA binding);GO:0000978(RNA polymerase II cis-regulatory region sequence-specific DNA binding);GO:0000981(DNA-binding transcription factor activity, RNA polymerase II-specific);GO:0001228(DN…	NA	K09399	NA	forkhead box F1 [Source:MGI Symbol;Acc:MGI:1347470]	protein_coding	0.364828	0.34562	0.365426	0.05578	0.197646	0.213087	2.3062	1.20552	0.0134304	0.794567	up	yes
ENSMUSG00000118462	AC151602	ENSMUST00000238591;ENSMUST00000238437;ENSMUST00000238638;ENSMUST00000238581	NA	04080(Neuroactive ligand-receptor interaction);04912(GnRH signaling pathway);04913(Ovarian steroidogenesis);04917(Prolactin signaling pathway);04917(Prolactin signaling pathway)	K08521	NA	luteinizing hormone beta [Source:NCBI gene;Acc:16866]	nonsense_mediated_decay;protein_coding;retained_intron	0.169817	0.0749561	0.04402	0.074634	0.398535	0.39206	0.333777	-1.58305	0.0136461	0.801562	down	yes
ENSMUSG00000026649	Cfap126	ENSMUST00000129651;ENSMUST00000027959;ENSMUST00000127394;ENSMUST00000151340;ENSMUST00000124157;ENSMUST00000148200;ENSMUST00000143623;ENSMUST00000156789	GO:0005515(protein binding);GO:0005737(cytoplasm);GO:0005856(cytoskeleton);GO:0005886(plasma membrane);GO:0005929(cilium);GO:0016020(membrane);GO:0016324(apical plasma membrane);GO:0030030(cell projection organization);GO:0036064(ciliary basal body);GO:0042995(cell projection);GO:0044782(cilium organization);GO:0044782(cilium organization)	NA	NA	NA	cilia and flagella associated protein 126 [Source:MGI Symbol;Acc:MGI:1922722]	protein_coding;processed_transcript;nonsense_mediated_decay	0.679183	0.665906	0.530236	0.826017	2.3588	0.887905	0.460459	-1.11885	0.0145515	0.8339	down	yes
ENSMUSG00000093909	Gm3883	ENSMUST00000098119	NA	NA	NA	NA	predicted gene 3883 [Source:MGI Symbol;Acc:MGI:3823028]	unprocessed_pseudogene	1.7289	2.59022	0.517285	3.47525	3.05617	3.3053	0.491668	-1.02424	0.0147478	0.839537	down	yes
ENSMUSG00000035948	Acss3	ENSMUST00000165067;ENSMUST00000044668;ENSMUST00000065567	GO:0000166(nucleotide binding);GO:0003824(catalytic activity);GO:0003987(acetate-CoA ligase activity);GO:0005524(ATP binding);GO:0005739(mitochondrion);GO:0005759(mitochondrial matrix);GO:0008150(biological_process);GO:0016874(ligase activity);GO:0047760(butyrate-CoA ligase activity);GO:0050218(propionate-CoA ligase activity);GO:0050218(propionate-CoA ligase activity)	00640(Propanoate metabolism);00640(Propanoate metabolism)	K01908	EC:6.2.1.17	acyl-CoA synthetase short-chain family member 3 [Source:MGI Symbol;Acc:MGI:2685720]	protein_coding;processed_transcript	0.151424	0.20096	0.142483	0.198391	0.931087	0.171897	0.380265	-1.39492	0.0147935	0.839537	down	yes
ENSMUSG00000002831	Plin4	ENSMUST00000238734;ENSMUST00000190703;ENSMUST00000002908	GO:0005737(cytoplasm);GO:0005811(lipid droplet);GO:0005829(cytosol);GO:0005886(plasma membrane);GO:0016020(membrane);GO:0043231(intracellular membrane-bounded organelle);GO:0043231(intracellular membrane-bounded organelle)	03320(PPAR signaling pathway);03320(PPAR signaling pathway)	K20254	NA	perilipin 4 [Source:MGI Symbol;Acc:MGI:1929709]	protein_coding	1.55001	0.932037	0.702031	1.05355	6.19919	0.940381	0.388628	-1.36354	0.0151915	0.848075	down	yes
ENSMUSG00000021464	Ror2	ENSMUST00000021918;ENSMUST00000130235;ENSMUST00000149299	GO:0000166(nucleotide binding);GO:0001501(skeletal system development);GO:0001502(cartilage condensation);GO:0001756(somitogenesis);GO:0004672(protein kinase activity);GO:0004714(transmembrane receptor protein tyrosine kinase activity);GO:0005109(frizzled binding);GO:0005515(protein binding);GO:0005524(ATP binding);GO:0005737(cytoplasm);GO:0005874(microtubule);GO:0005886(plasma membrane);GO:00058…	04310(Wnt signaling pathway);04310(Wnt signaling pathway)	K05123	EC:2.7.10.1	receptor tyrosine kinase-like orphan receptor 2 [Source:MGI Symbol;Acc:MGI:1347521]	protein_coding;processed_transcript	0.323747	0.191766	0.303201	0.103038	0.137947	0.161974	2.03176	1.02273	0.0154465	0.85827	up	yes
ENSMUSG00000075703	Selenoi	ENSMUST00000145167;ENSMUST00000138001;ENSMUST00000132404;ENSMUST00000145858;ENSMUST00000198788;ENSMUST00000151795;ENSMUST00000197299;ENSMUST00000151468	GO:0004307(ethanolaminephosphotransferase activity);GO:0005789(endoplasmic reticulum membrane);GO:0005794(Golgi apparatus);GO:0006629(lipid metabolic process);GO:0006646(phosphatidylethanolamine biosynthetic process);GO:0008654(phospholipid biosynthetic process);GO:0016020(membrane);GO:0016021(integral component of membrane);GO:0016740(transferase activity);GO:0016780(phosphotransferase activity,…	00440(Phosphonate and phosphinate metabolism);00564(Glycerophospholipid metabolism);00565(Ether lipid metabolism);00565(Ether lipid metabolism)	K00993	EC:2.7.8.1	selenoprotein I [Source:MGI Symbol;Acc:MGI:107898]	protein_coding;retained_intron;nonsense_mediated_decay;processed_transcript	0.74428	0.546416	3.81128	0.659457	0.69346	0.811836	2.35684	1.23685	0.0159817	0.882053	up	yes
ENSMUSG00000025350	Rdh5	ENSMUST00000153935;ENSMUST00000145616;ENSMUST00000139217;ENSMUST00000026406;ENSMUST00000149961;ENSMUST00000135161;ENSMUST00000137747	GO:0001523(retinoid metabolic process);GO:0004745(retinol dehydrogenase activity);GO:0005783(endoplasmic reticulum);GO:0005788(endoplasmic reticulum lumen);GO:0005789(endoplasmic reticulum membrane);GO:0006629(lipid metabolic process);GO:0007601(visual perception);GO:0008202(steroid metabolic process);GO:0016020(membrane);GO:0016021(integral component of membrane);GO:0016491(oxidoreductase activi…	00830(Retinol metabolism);00830(Retinol metabolism)	K00061	EC:1.1.1.315	retinol dehydrogenase 5 [Source:MGI Symbol;Acc:MGI:1201412]	retained_intron;protein_coding	0.779308	0.919444	0.869924	0.601125	4.7986	1.18166	0.390294	-1.35737	0.0164098	0.899244	down	yes
ENSMUSG00000039110	Mycbpap	ENSMUST00000123496;ENSMUST00000040692;ENSMUST00000239238;ENSMUST00000151993;ENSMUST00000149872;ENSMUST00000093945;ENSMUST00000139432	GO:0005737(cytoplasm);GO:0007268(chemical synaptic transmission);GO:0007275(multicellular organism development);GO:0007283(spermatogenesis);GO:0008150(biological_process);GO:0016020(membrane);GO:0030154(cell differentiation);GO:0045202(synapse);GO:0045202(synapse)	NA	NA	NA	MYCBP associated protein [Source:MGI Symbol;Acc:MGI:2388726]	retained_intron;protein_coding;processed_transcript	0.362396	0.324415	0.350835	0.340082	1.1688	0.627823	0.48563	-1.04207	0.0167352	0.90309	down	yes
ENSMUSG00000007279	Scube2	ENSMUST00000007423;ENSMUST00000106728;ENSMUST00000132113;ENSMUST00000138946;ENSMUST00000106729	GO:0003413(chondrocyte differentiation involved in endochondral bone morphogenesis);GO:0005509(calcium ion binding);GO:0005515(protein binding);GO:0005576(extracellular region);GO:0005615(extracellular space);GO:0007275(multicellular organism development);GO:0008289(lipid binding);GO:0009986(cell surface);GO:0019897(extrinsic component of plasma membrane);GO:0042802(identical protein binding);GO:…	NA	NA	NA	signal peptide, CUB domain, EGF-like 2 [Source:MGI Symbol;Acc:MGI:1928765]	protein_coding;processed_transcript	0.487661	0.23645	0.352923	0.192257	0.211404	0.122097	2.04853	1.03459	0.0167473	0.90309	up	yes
ENSMUSG00000037405	Icam1	ENSMUST00000086399;ENSMUST00000215003	GO:0001772(immunological synapse);GO:0002291(T cell activation via T cell receptor contact with antigen bound to MHC molecule on antigen presenting cell);GO:0002438(acute inflammatory response to antigenic stimulus);GO:0002457(T cell antigen processing and presentation);GO:0002693(positive regulation of cellular extravasation);GO:0005178(integrin binding);GO:0005615(extracellular space);GO:000588…	04064(NF-kappa B signaling pathway);04514(Cell adhesion molecules (CAMs));04650(Natural killer cell mediated cytotoxicity);04668(TNF signaling pathway);04670(Leukocyte transendothelial migration);04933(AGE-RAGE signaling pathway in diabetic complications);05143(African trypanosomiasis);05144(Malaria);05150(Staphylococcus aureus infection);05164(Influenza A);05166(Human T-cell leukemia virus 1 inf…	K06490	NA	intercellular adhesion molecule 1 [Source:MGI Symbol;Acc:MGI:96392]	protein_coding;retained_intron	0.726642	0.424343	0.206659	0.36611	1.39218	1.45106	0.423028	-1.24118	0.0172356	0.923765	down	yes
ENSMUSG00000013878	Rnf170	ENSMUST00000014022;ENSMUST00000110575;ENSMUST00000209707;ENSMUST00000153528;ENSMUST00000124757;ENSMUST00000209300;ENSMUST00000124867;ENSMUST00000110573;ENSMUST00000140819;ENSMUST00000110579	GO:0003674(molecular_function);GO:0005575(cellular_component);GO:0005783(endoplasmic reticulum);GO:0005789(endoplasmic reticulum membrane);GO:0008150(biological_process);GO:0016020(membrane);GO:0016021(integral component of membrane);GO:0016567(protein ubiquitination);GO:0016740(transferase activity);GO:0046872(metal ion binding);GO:0061630(ubiquitin protein ligase activity);GO:0061630(ubiquitin …	NA	K15707	EC:2.3.2.27	ring finger protein 170 [Source:MGI Symbol;Acc:MGI:1924983]	protein_coding;nonsense_mediated_decay;retained_intron	0.793169	0.953443	4.49857	0.83183	1.07581	0.839623	2.27324	1.18475	0.0175637	0.937893	up	yes
ENSMUSG00000004105	Angptl2	ENSMUST00000004208;ENSMUST00000193373;ENSMUST00000143252;ENSMUST00000139148	GO:0001525(angiogenesis);GO:0005102(signaling receptor binding);GO:0005576(extracellular region);GO:0005615(extracellular space);GO:0062023(collagen-containing extracellular matrix);GO:0062023(collagen-containing extracellular matrix)	NA	NA	NA	angiopoietin-like 2 [Source:MGI Symbol;Acc:MGI:1347002]	protein_coding;retained_intron	0.418915	0.251381	0.435626	0.367082	1.36511	0.590215	0.476196	-1.07037	0.0177566	0.941066	down	yes
ENSMUSG00000038963	Slco4a1	ENSMUST00000038259;ENSMUST00000038225;ENSMUST00000139902;ENSMUST00000128367;ENSMUST00000138446	GO:0005515(protein binding);GO:0005886(plasma membrane);GO:0005887(integral component of plasma membrane);GO:0006811(ion transport);GO:0015347(sodium-independent organic anion transmembrane transporter activity);GO:0015349(thyroid hormone transmembrane transporter activity);GO:0016020(membrane);GO:0016021(integral component of membrane);GO:0022857(transmembrane transporter activity);GO:0042403(th…	NA	K14354	NA	solute carrier organic anion transporter family, member 4a1 [Source:MGI Symbol;Acc:MGI:1351866]	protein_coding;processed_transcript;retained_intron	0.735225	0.300872	0.373814	0.16381	0.235516	0.293372	2.03539	1.02531	0.017908	0.941066	up	yes
ENSMUSG00000012123	Crybg2	ENSMUST00000153392;ENSMUST00000143295;ENSMUST00000146102;ENSMUST00000121391;ENSMUST00000137053;ENSMUST00000132872;ENSMUST00000140125;ENSMUST00000149956;ENSMUST00000149080;ENSMUST00000137529;ENSMUST00000227683;ENSMUST00000219402;ENSMUST00000149504	GO:0003674(molecular_function);GO:0005575(cellular_component);GO:0008150(biological_process);GO:0030246(carbohydrate binding);GO:0030246(carbohydrate binding)	NA	NA	NA	crystallin beta-gamma domain containing 2 [Source:MGI Symbol;Acc:MGI:1334463]	retained_intron;processed_transcript;protein_coding;nonsense_mediated_decay	0.0914259	0.0415474	0.0611804	0.117919	0.162254	0.124357	0.479949	-1.05905	0.0193086	0.981726	down	yes
ENSMUSG00000035506	Slc12a8	ENSMUST00000059056;ENSMUST00000119173;ENSMUST00000121925;ENSMUST00000117134;ENSMUST00000149291;ENSMUST00000122314;ENSMUST00000122427	GO:0006811(ion transport);GO:0006813(potassium ion transport);GO:0006884(cell volume homeostasis);GO:0015293(symporter activity);GO:0015379(potassium:chloride symporter activity);GO:0016020(membrane);GO:0016021(integral component of membrane);GO:0055064(chloride ion homeostasis);GO:0055075(potassium ion homeostasis);GO:0055085(transmembrane transport);GO:1902476(chloride transmembrane transport);…	NA	K14428	NA	solute carrier family 12 (potassium/chloride transporters), member 8 [Source:MGI Symbol;Acc:MGI:2443672]	protein_coding;processed_transcript	0.240089	0.183637	0.101358	0.318172	0.452111	0.293321	0.493684	-1.01834	0.0193396	0.981726	down	yes
ENSMUSG00000074825	Itpripl1	ENSMUST00000132773;ENSMUST00000110386;ENSMUST00000154021	GO:0003674(molecular_function);GO:0008150(biological_process);GO:0016020(membrane);GO:0016021(integral component of membrane);GO:0016021(integral component of membrane)	NA	NA	NA	inositol 1,4,5-triphosphate receptor interacting protein-like 1 [Source:MGI Symbol;Acc:MGI:1920588]	protein_coding	0.197844	0.368376	0.306538	0.320035	1.3391	0.401659	0.423507	-1.23954	0.0200072	1	down	yes
ENSMUSG00000115232	Gm49378	ENSMUST00000156420	GO:0016020(membrane);GO:0016021(integral component of membrane);GO:0072657(protein localization to membrane)	NA	NA	NA	predicted gene, 49378 [Source:MGI Symbol;Acc:MGI:6121598]	nonsense_mediated_decay	1.29357	1.61321	1.47849	0.0001	0.882144	0.111695	4.41201	2.14144	0.0204812	1	up	yes
ENSMUSG00000040569	Slc26a7	ENSMUST00000042221;ENSMUST00000149633;ENSMUST00000138042;ENSMUST00000143105	GO:0001696(gastric acid secretion);GO:0005253(anion channel activity);GO:0005254(chloride channel activity);GO:0005737(cytoplasm);GO:0005768(endosome);GO:0005886(plasma membrane);GO:0005887(integral component of plasma membrane);GO:0006811(ion transport);GO:0006820(anion transport);GO:0006821(chloride transport);GO:0008271(secondary active sulfate transmembrane transporter activity);GO:0008272(su…	04971(Gastric acid secretion);04971(Gastric acid secretion)	K13962	NA	solute carrier family 26, member 7 [Source:MGI Symbol;Acc:MGI:2384791]	protein_coding;processed_transcript	0.703358	0.156289	0.0879857	0.0372059	0.164332	0.112736	3.01531	1.59231	0.0219546	1	up	yes
ENSMUSG00000073594	Gm10545	ENSMUST00000097612	NA	NA	NA	NA	predicted gene 10545 [Source:MGI Symbol;Acc:MGI:3704485]	antisense	0.0383	0.136607	0.134888	0.215518	0.30294	0.166479	0.452297	-1.14466	0.0232041	1	down	yes
ENSMUSG00000010122	Slc47a1	ENSMUST00000131723;ENSMUST00000010267;ENSMUST00000148671;ENSMUST00000147583	GO:0005886(plasma membrane);GO:0006812(cation transport);GO:0015179(L-amino acid transmembrane transporter activity);GO:0015297(antiporter activity);GO:0015695(organic cation transport);GO:0016020(membrane);GO:0016021(integral component of membrane);GO:0016323(basolateral plasma membrane);GO:0016324(apical plasma membrane);GO:0022857(transmembrane transporter activity);GO:0031982(vesicle);GO:0042…	NA	K03327	NA	solute carrier family 47, member 1 [Source:MGI Symbol;Acc:MGI:1914723]	nonsense_mediated_decay;protein_coding;processed_transcript	1.46874	0.368581	0.257377	0.133065	0.204568	0.444444	2.67837	1.42136	0.0237312	1	up	yes
ENSMUSG00000107881	Gm44250	ENSMUST00000203092	NA	NA	NA	NA	predicted gene, 44250 [Source:MGI Symbol;Acc:MGI:5690642]	TEC	0.759437	0.630878	0.544614	0.435641	3.36096	0.839853	0.41733	-1.26074	0.0237708	1	down	yes
ENSMUSG00000056174	Col8a2	ENSMUST00000070132;ENSMUST00000128435	GO:0001525(angiogenesis);GO:0005201(extracellular matrix structural constituent);GO:0005515(protein binding);GO:0005576(extracellular region);GO:0005581(collagen trimer);GO:0005604(basement membrane);GO:0005615(extracellular space);GO:0007155(cell adhesion);GO:0030198(extracellular matrix organization);GO:0031012(extracellular matrix);GO:0048593(camera-type eye morphogenesis);GO:0050673(epithelia…	NA	NA	NA	collagen, type VIII, alpha 2 [Source:MGI Symbol;Acc:MGI:88464]	protein_coding	0.76672	0.38939	0.354135	0.227139	2.74363	0.997439	0.380587	-1.3937	0.0262458	1	down	yes
ENSMUSG00000010080	Epn3	ENSMUST00000127305;ENSMUST00000150526;ENSMUST00000142992;ENSMUST00000010224	GO:0005543(phospholipid binding);GO:0005634(nucleus);GO:0005654(nucleoplasm);GO:0005737(cytoplasm);GO:0005768(endosome);GO:0005886(plasma membrane);GO:0005905(clathrin-coated pit);GO:0005938(cell cortex);GO:0006897(endocytosis);GO:0008289(lipid binding);GO:0019897(extrinsic component of plasma membrane);GO:0030125(clathrin vesicle coat);GO:0030136(clathrin-coated vesicle);GO:0030276(clathrin bind…	04144(Endocytosis);04144(Endocytosis)	K12471	NA	epsin 3 [Source:MGI Symbol;Acc:MGI:1919139]	protein_coding;processed_transcript	0.466223	0.460161	0.489652	0.368712	1.91944	0.722891	0.470281	-1.08841	0.0271765	1	down	yes
ENSMUSG00000071748	Gm14698	ENSMUST00000096420	GO:0001691(pseudophosphatase activity);GO:0005515(protein binding);GO:0005634(nucleus);GO:0005654(nucleoplasm);GO:0005737(cytoplasm);GO:0005829(cytosol);GO:0006470(protein dephosphorylation);GO:0007283(spermatogenesis);GO:0008138(protein tyrosine/serine/threonine phosphatase activity);GO:0016311(dephosphorylation);GO:0016791(phosphatase activity);GO:0032091(negative regulation of protein binding)…	NA	NA	NA	predicted gene 14698 [Source:MGI Symbol;Acc:MGI:3709613]	protein_coding	0.521209	1.83881	0.551468	0.619219	0.454315	0.304212	2.11322	1.07945	0.0272349	1	up	yes
ENSMUSG00000003477	Inmt	ENSMUST00000152720;ENSMUST00000003569	GO:0004790(thioether S-methyltransferase activity);GO:0005737(cytoplasm);GO:0005829(cytosol);GO:0008168(methyltransferase activity);GO:0008170(N-methyltransferase activity);GO:0009308(amine metabolic process);GO:0009636(response to toxic substance);GO:0016740(transferase activity);GO:0030748(amine N-methyltransferase activity);GO:0032259(methylation);GO:0098615(dimethyl selenide methyltransferase…	00380(Tryptophan metabolism);00450(Selenocompound metabolism);00450(Selenocompound metabolism)	NA	NA	indolethylamine N-methyltransferase [Source:MGI Symbol;Acc:MGI:102963]	retained_intron;protein_coding	0.19481	0.329561	0.393085	0.292883	1.20649	0.598456	0.437335	-1.19319	0.0274096	1	down	yes
ENSMUSG00000031821	Gins2	ENSMUST00000034278;ENSMUST00000146526;ENSMUST00000155609;ENSMUST00000126094	GO:0000727(double-strand break repair via break-induced replication);GO:0000811(GINS complex);GO:0005634(nucleus);GO:0006260(DNA replication);GO:0031298(replication fork protection complex);GO:0032508(DNA duplex unwinding);GO:0043138(3'-5' DNA helicase activity);GO:0043138(3'-5' DNA helicase activity)	NA	K10733	NA	GINS complex subunit 2 (Psf2 homolog) [Source:MGI Symbol;Acc:MGI:1921019]	protein_coding;retained_intron;processed_transcript	0.270323	3.2458	3.72705	1.20252	0.274842	1.07774	2.83479	1.50324	0.0282955	1	up	yes
ENSMUSG00000026730	Pter	ENSMUST00000134794;ENSMUST00000150283;ENSMUST00000193742;ENSMUST00000195521;ENSMUST00000028063;ENSMUST00000154269;ENSMUST00000114796	GO:0008270(zinc ion binding);GO:0009056(catabolic process);GO:0016787(hydrolase activity);GO:0016788(hydrolase activity, acting on ester bonds);GO:0030855(epithelial cell differentiation);GO:0046872(metal ion binding);GO:0046872(metal ion binding)	NA	K07048	NA	phosphotriesterase related [Source:MGI Symbol;Acc:MGI:107372]	protein_coding;processed_transcript;retained_intron	0.17291	5.88211	0.172521	19.5737	0.357072	17.1256	0.168056	-2.57298	0.0283528	1	down	yes
ENSMUSG00000006585	Cdt1	ENSMUST00000212821;ENSMUST00000212967;ENSMUST00000212201;ENSMUST00000212053;ENSMUST00000006760	GO:0000076(DNA replication checkpoint);GO:0000278(mitotic cell cycle);GO:0000775(chromosome, centromeric region);GO:0000776(kinetochore);GO:0000777(condensed chromosome kinetochore);GO:0003677(DNA binding);GO:0003682(chromatin binding);GO:0005515(protein binding);GO:0005634(nucleus);GO:0005654(nucleoplasm);GO:0005694(chromosome);GO:0006260(DNA replication);GO:0007049(cell cycle);GO:0007059(chromo…	NA	K10727	NA	chromatin licensing and DNA replication factor 1 [Source:MGI Symbol;Acc:MGI:1914427]	retained_intron;processed_transcript;protein_coding	0.563395	0.187906	0.420803	0.127907	0.271299	0.160274	2.09499	1.06694	0.029725	1	up	yes
ENSMUSG00000091655	Gm8741	ENSMUST00000174736	NA	NA	NA	NA	predicted gene 8741 [Source:MGI Symbol;Acc:MGI:3644779]	processed_pseudogene	2.11919	6.8379	6.7906	0.742657	0.776204	4.38098	2.66917	1.41639	0.0301213	1	up	yes
ENSMUSG00000024694	Keg1	ENSMUST00000128987;ENSMUST00000138545;ENSMUST00000152017;ENSMUST00000025598;ENSMUST00000154822;ENSMUST00000123407;ENSMUST00000147335	GO:0005737(cytoplasm);GO:0005739(mitochondrion);GO:0005813(centrosome);GO:0005815(microtubule organizing center);GO:0005856(cytoskeleton);GO:0005874(microtubule);GO:0016410(N-acyltransferase activity);GO:0016740(transferase activity);GO:0016746(transferase activity, transferring acyl groups);GO:0047961(glycine N-acyltransferase activity);GO:0047961(glycine N-acyltransferase activity)	00360(Phenylalanine metabolism);00360(Phenylalanine metabolism)	K00628	2.3.1.71;EC:2.3.1.13	kidney expressed gene 1 [Source:MGI Symbol;Acc:MGI:1928492]	retained_intron;protein_coding;processed_transcript	0.0001	0.0263908	0.118485	0.16235	0.152836	0.140113	0.31842	-1.651	0.0314504	1	down	yes
ENSMUSG00000038859	Baiap2l1	ENSMUST00000055190;ENSMUST00000129287	GO:0003779(actin binding);GO:0005515(protein binding);GO:0005654(nucleoplasm);GO:0005737(cytoplasm);GO:0005829(cytosol);GO:0005856(cytoskeleton);GO:0005886(plasma membrane);GO:0007009(plasma membrane organization);GO:0009617(response to bacterium);GO:0015629(actin cytoskeleton);GO:0030833(regulation of actin filament polymerization);GO:0030838(positive regulation of actin filament polymerization)…	NA	K20127	NA	BAI1-associated protein 2-like 1 [Source:MGI Symbol;Acc:MGI:1914148]	protein_coding;processed_transcript	0.336839	0.298505	0.208115	0.240584	1.01671	0.509834	0.477305	-1.06702	0.0315797	1	down	yes
ENSMUSG00000110980	Gm47204	ENSMUST00000216321	NA	NA	NA	NA	predicted gene, 47204 [Source:MGI Symbol;Acc:MGI:6096003]	lincRNA	1.91331	0.299615	0.525605	1.76649	1.44418	3.09004	0.434638	-1.20211	0.0321787	1	down	yes
ENSMUSG00000108985	A930030B08Rik	ENSMUST00000207625	NA	NA	NA	NA	RIKEN cDNA A930030B08 gene [Source:MGI Symbol;Acc:MGI:1924443]	TEC	0.234371	0.117821	0.266536	0.100296	0.048448	0.140265	2.14086	1.09819	0.0331775	1	up	yes
ENSMUSG00000027750	Postn	ENSMUST00000107985;ENSMUST00000117373;ENSMUST00000145036;ENSMUST00000154157;ENSMUST00000150868;ENSMUST00000143258;ENSMUST00000081564;ENSMUST00000073012;ENSMUST00000127452	GO:0001666(response to hypoxia);GO:0001953(negative regulation of cell-matrix adhesion);GO:0003073(regulation of systemic arterial blood pressure);GO:0005201(extracellular matrix structural constituent);GO:0005515(protein binding);GO:0005576(extracellular region);GO:0005615(extracellular space);GO:0005737(cytoplasm);GO:0005794(Golgi apparatus);GO:0005802(trans-Golgi network);GO:0007155(cell adhes…	NA	NA	NA	periostin, osteoblast specific factor [Source:MGI Symbol;Acc:MGI:1926321]	protein_coding;retained_intron	0.123179	0.1594	0.170303	0.175638	0.544794	0.190429	0.497202	-1.00809	0.0334764	1	down	yes
ENSMUSG00000073125	Xlr3b	ENSMUST00000101486;ENSMUST00000138149;ENSMUST00000137641	GO:0000795(synaptonemal complex);GO:0003674(molecular_function);GO:0007283(spermatogenesis);GO:0007286(spermatid development);GO:0051321(meiotic cell cycle);GO:0051965(positive regulation of synapse assembly);GO:0061003(positive regulation of dendritic spine morphogenesis);GO:0061003(positive regulation of dendritic spine morphogenesis)	NA	NA	NA	X-linked lymphocyte-regulated 3B [Source:MGI Symbol;Acc:MGI:109505]	protein_coding;retained_intron	1.93821	0.749915	1.28526	1.16819	0.142824	0.339696	2.40707	1.26728	0.0336437	1	up	yes
ENSMUSG00000085609	1700016P03Rik	ENSMUST00000134252	NA	NA	NA	NA	RIKEN cDNA 1700016P03 gene [Source:MGI Symbol;Acc:MGI:1922792]	processed_transcript	1.67382	1.87888	1.41647	0.751612	0.88053	0.0001	3.04438	1.60615	0.0376191	1	up	yes
ENSMUSG00000058838	Rps27a-ps2	ENSMUST00000078766	NA	NA	NA	NA	ribosomal protein S27A, pseudogene 2 [Source:MGI Symbol;Acc:MGI:3643614]	processed_pseudogene	14.848	100.887	15.5608	82.8629	102.304	97.1487	0.46507	-1.10448	0.0377238	1	down	yes
ENSMUSG00000031698	Mylk3	ENSMUST00000034133;ENSMUST00000137290;ENSMUST00000138825;ENSMUST00000122452;ENSMUST00000121972	GO:0000166(nucleotide binding);GO:0002528(regulation of vascular permeability involved in acute inflammatory response);GO:0004672(protein kinase activity);GO:0004674(protein serine/threonine kinase activity);GO:0004683(calmodulin-dependent protein kinase activity);GO:0004687(myosin light chain kinase activity);GO:0005524(ATP binding);GO:0005737(cytoplasm);GO:0005829(cytosol);GO:0006468(protein ph…	04020(Calcium signaling pathway);04022(cGMP-PKG signaling pathway);04270(Vascular smooth muscle contraction);04371(Apelin signaling pathway);04510(Focal adhesion);04611(Platelet activation);04810(Regulation of actin cytoskeleton);04921(Oxytocin signaling pathway);04971(Gastric acid secretion);04971(Gastric acid secretion)	K00907	EC:2.7.11.18	myosin light chain kinase 3 [Source:MGI Symbol;Acc:MGI:2443063]	protein_coding;retained_intron	0.0754783	0.243245	0.459237	0.624484	0.500822	0.509886	0.475761	-1.07169	0.0383328	1	down	yes
ENSMUSG00000083013	Gm12978	ENSMUST00000121250	NA	NA	NA	NA	predicted gene 12978 [Source:MGI Symbol;Acc:MGI:3705382]	transcribed_processed_pseudogene	1.57694	0.358622	1.84431	0.622448	4.23233	5.09901	0.379742	-1.39691	0.0384884	1	down	yes
ENSMUSG00000078875	Gm14419	ENSMUST00000126358;ENSMUST00000156844;ENSMUST00000178182;ENSMUST00000108975	GO:0003674(molecular_function);GO:0003676(nucleic acid binding);GO:0005575(cellular_component);GO:0006355(regulation of transcription, DNA-templated);GO:0008150(biological_process);GO:0046872(metal ion binding);GO:0046872(metal ion binding)	NA	NA	NA	predicted gene 14419 [Source:MGI Symbol;Acc:MGI:3702410]	protein_coding	2.19378	0.781562	0.272887	0.455491	0.244642	0.645432	2.41402	1.27144	0.0394404	1	up	yes
ENSMUSG00000113555	Gm10095	ENSMUST00000222765	NA	NA	NA	NA	predicted gene 10095 [Source:MGI Symbol;Acc:MGI:3642130]	processed_pseudogene	7.67232	1.91441	2.56664	11.9835	7.75071	4.93446	0.492665	-1.02132	0.0401257	1	down	yes
ENSMUSG00000070605	Zfp992	ENSMUST00000105733	GO:0003674(molecular_function);GO:0003676(nucleic acid binding);GO:0005575(cellular_component);GO:0006355(regulation of transcription, DNA-templated);GO:0008150(biological_process);GO:0046872(metal ion binding)	NA	NA	NA	zinc finger protein 992 [Source:MGI Symbol;Acc:MGI:3700963]	protein_coding	0.315684	0.218248	0.395886	0.268971	0.104188	0.039117	2.25533	1.17334	0.0409053	1	up	yes
ENSMUSG00000003309	Ap1m2	ENSMUST00000213762;ENSMUST00000213250;ENSMUST00000213483;ENSMUST00000115433;ENSMUST00000003397	GO:0005794(Golgi apparatus);GO:0006886(intracellular protein transport);GO:0015031(protein transport);GO:0016020(membrane);GO:0016192(vesicle-mediated transport);GO:0030131(clathrin adaptor complex);GO:0030665(clathrin-coated vesicle membrane);GO:0031410(cytoplasmic vesicle);GO:0043231(intracellular membrane-bounded organelle);GO:0043231(intracellular membrane-bounded organelle)	04142(Lysosome);05170(Human immunodeficiency virus 1 infection);05170(Human immunodeficiency virus 1 infection)	K12393	NA	adaptor protein complex AP-1, mu 2 subunit [Source:MGI Symbol;Acc:MGI:1336974]	nonsense_mediated_decay;protein_coding;retained_intron	0.402208	0.38978	0.671008	0.064351	0.27767	0.360715	2.08186	1.05787	0.0439803	1	up	yes
ENSMUSG00000034917	Tjp3	ENSMUST00000045744;ENSMUST00000219479;ENSMUST00000218966;ENSMUST00000218520;ENSMUST00000219958;ENSMUST00000218484	GO:0005515(protein binding);GO:0005634(nucleus);GO:0005654(nucleoplasm);GO:0005886(plasma membrane);GO:0005911(cell-cell junction);GO:0005923(bicellular tight junction);GO:0016020(membrane);GO:0030054(cell junction);GO:0030054(cell junction)	04530(Tight junction);04530(Tight junction)	K06097	NA	tight junction protein 3 [Source:MGI Symbol;Acc:MGI:1351650]	protein_coding;retained_intron	0.168001	0.255912	0.177036	0.154085	0.779865	0.331417	0.47492	-1.07424	0.0444279	1	down	yes
ENSMUSG00000044134	Pheta1	ENSMUST00000198271;ENSMUST00000056654;ENSMUST00000198155	GO:0001881(receptor recycling);GO:0005768(endosome);GO:0005769(early endosome);GO:0005794(Golgi apparatus);GO:0005802(trans-Golgi network);GO:0005829(cytosol);GO:0007032(endosome organization);GO:0030136(clathrin-coated vesicle);GO:0031410(cytoplasmic vesicle);GO:0042147(retrograde transport, endosome to Golgi);GO:0042803(protein homodimerization activity);GO:0055037(recycling endosome);GO:005503…	NA	NA	NA	PH domain containing endocytic trafficking adaptor 1 [Source:MGI Symbol;Acc:MGI:2442708]	protein_coding	0.694588	2.85139	0.622778	1.66032	3.498	3.36708	0.488981	-1.03215	0.0446043	1	down	yes
ENSMUSG00000082107	Gm16216	ENSMUST00000118970	NA	NA	NA	NA	predicted gene 16216 [Source:MGI Symbol;Acc:MGI:3801728]	processed_pseudogene	0.214343	0.318467	0.627067	0.946671	0.498001	0.882392	0.498429	-1.00454	0.0449201	1	down	yes
ENSMUSG00000035211	Xrra1	ENSMUST00000207855;ENSMUST00000208449;ENSMUST00000208354;ENSMUST00000208270;ENSMUST00000036155	GO:0003674(molecular_function);GO:0005515(protein binding);GO:0005634(nucleus);GO:0005654(nucleoplasm);GO:0005737(cytoplasm);GO:0010165(response to X-ray);GO:0016604(nuclear body);GO:0016604(nuclear body)	NA	NA	NA	X-ray radiation resistance associated 1 [Source:MGI Symbol;Acc:MGI:2181647]	protein_coding;retained_intron;nonsense_mediated_decay	0.0431589	0.0843319	0.131232	0.0954111	0.228571	0.199092	0.494621	-1.01561	0.0455752	1	down	yes
ENSMUSG00000070780	Rbm47	ENSMUST00000201544;ENSMUST00000202794;ENSMUST00000200852;ENSMUST00000202700;ENSMUST00000113724;ENSMUST00000113726;ENSMUST00000200775;ENSMUST00000167950;ENSMUST00000201670;ENSMUST00000201605;ENSMUST00000201561;ENSMUST00000201311;ENSMUST00000094757;ENSMUST00000094756	GO:0002244(hematopoietic progenitor cell differentiation);GO:0003676(nucleic acid binding);GO:0003723(RNA binding);GO:0003729(mRNA binding);GO:0005515(protein binding);GO:0005634(nucleus);GO:0016554(cytidine to uridine editing);GO:0016554(cytidine to uridine editing)	NA	NA	NA	RNA binding motif protein 47 [Source:MGI Symbol;Acc:MGI:2384294]	protein_coding;retained_intron;processed_transcript	0.0789521	0.135018	0.092489	0.05166	0.466451	0.183117	0.437032	-1.19419	0.0465172	1	down	yes
ENSMUSG00000028036	Ptgfr	ENSMUST00000029670;ENSMUST00000106126;ENSMUST00000128349	GO:0004930(G protein-coupled receptor activity);GO:0004955(prostaglandin receptor activity);GO:0004958(prostaglandin F receptor activity);GO:0005576(extracellular region);GO:0005737(cytoplasm);GO:0005886(plasma membrane);GO:0006954(inflammatory response);GO:0007165(signal transduction);GO:0007186(G protein-coupled receptor signaling pathway);GO:0007189(adenylate cyclase-activating G protein-coupl…	04020(Calcium signaling pathway);04072(Phospholipase D signaling pathway);04080(Neuroactive ligand-receptor interaction);04080(Neuroactive ligand-receptor interaction)	K04262	NA	prostaglandin F receptor [Source:MGI Symbol;Acc:MGI:97796]	protein_coding;processed_transcript	0.195581	0.0731199	0.144773	0.0446468	0.112139	0.0436326	2.06306	1.04478	0.0478288	1	up	yes
ENSMUSG00000078896	Zfp965	ENSMUST00000109042;ENSMUST00000109002;ENSMUST00000109043;ENSMUST00000143490	GO:0000978(RNA polymerase II cis-regulatory region sequence-specific DNA binding);GO:0003676(nucleic acid binding);GO:0005575(cellular_component);GO:0005654(nucleoplasm);GO:0006355(regulation of transcription, DNA-templated);GO:0006357(regulation of transcription by RNA polymerase II);GO:0046872(metal ion binding);GO:1990837(sequence-specific double-stranded DNA binding);GO:1990837(sequence-speci…	NA	NA	NA	zinc finger protein 965 [Source:MGI Symbol;Acc:MGI:3779822]	protein_coding	0.879523	0.769516	0.0986264	0.97945	1.78163	1.09099	0.453696	-1.1402	0.0485902	1	down	yes

## Sheet: aging DEGs
gene_id	gene_name	transcript_id	GO	KEGG	KO_ENTRY	EC	Description	trans_type	FPKM.NC1_4Hip	FPKM.NC2_5Hip	FPKM.NC3_1Hip	FPKM.NA3_1Hip	FPKM.NA3_3Hip	FPKM.NA3_4Hip	fc	log2(fc)	pval	qval	regulation	significant
ENSMUSG00000037536	Fbxo34	ENSMUST00000163324;ENSMUST00000043112;ENSMUST00000168833;ENSMUST00000095941;ENSMUST00000227601;ENSMUST00000226954;ENSMUST00000226395;ENSMUST00000228740;ENSMUST00000228668;ENSMUST00000226432;ENSMUST00000165714;ENSMUST00000227162;ENSMUST00000228019;ENSMUST00000228634	GO:0003674(molecular_function);GO:0005515(protein binding);GO:0008150(biological_process);GO:0008150(biological_process)	NA	K10311	NA	F-box protein 34 [Source:MGI Symbol;Acc:MGI:1926188]	protein_coding;nonsense_mediated_decay;processed_transcript;retained_intron	9.04382	8.39932	9.91336	1.67163	1.32243	1.39945	6.22657	2.63844	5.29898e-45	8.70357e-41	up	yes
ENSMUSG00000082185	Gm12428	ENSMUST00000119844	NA	NA	NA	NA	predicted gene 12428 [Source:MGI Symbol;Acc:MGI:3650848]	processed_pseudogene	15.4605	26.3432	26.5995	1.68359	1.94782	2.73026	10.7524	3.42659	1.22033e-28	1.00219e-24	up	yes
ENSMUSG00000020738	Sumo2	ENSMUST00000153892;ENSMUST00000140844;ENSMUST00000050672;ENSMUST00000121185;ENSMUST00000118155;ENSMUST00000117589;ENSMUST00000021084	GO:0005515(protein binding);GO:0005634(nucleus);GO:0005654(nucleoplasm);GO:0016605(PML body);GO:0016925(protein sumoylation);GO:0019789(SUMO transferase activity);GO:0031386(protein tag);GO:0031625(ubiquitin protein ligase binding);GO:0032436(positive regulation of proteasomal ubiquitin-dependent protein catabolic process);GO:0033235(positive regulation of protein sumoylation);GO:0034613(cellular…	03013(RNA transport);05418(Fluid shear stress and atherosclerosis);05418(Fluid shear stress and atherosclerosis)	K12160	NA	small ubiquitin-like modifier 2 [Source:MGI Symbol;Acc:MGI:2158813]	protein_coding;retained_intron;nonsense_mediated_decay	25.3538	24.233	12.3662	5.74332	4.96928	4.92382	3.9621	1.98627	8.80417e-16	3.66248e-12	up	yes
ENSMUSG00000116812	Gm2792	ENSMUST00000231574	NA	NA	NA	NA	predicted gene 2792 [Source:MGI Symbol;Acc:MGI:3780960]	unprocessed_pseudogene	3.81342	4.21121	4.42213	0.969398	0.358483	0.409638	7.16353	2.84067	8.91929e-16	3.66248e-12	up	yes
ENSMUSG00000078901	Gm14440	ENSMUST00000109051;ENSMUST00000098998	GO:0003674(molecular_function);GO:0003676(nucleic acid binding);GO:0005575(cellular_component);GO:0006355(regulation of transcription, DNA-templated);GO:0008150(biological_process);GO:0008150(biological_process)	NA	NA	NA	predicted gene 14440 [Source:MGI Symbol;Acc:MGI:3702430]	protein_coding	0.868438	1.11435	0.446346	0.0001	0.04185	0.0001	57.7678	5.85219	5.95975e-15	1.95778e-11	up	yes
ENSMUSG00000047085	Lrrc4b	ENSMUST00000127790;ENSMUST00000058667;ENSMUST00000156093	GO:0005102(signaling receptor binding);GO:0005515(protein binding);GO:0005886(plasma membrane);GO:0016020(membrane);GO:0016021(integral component of membrane);GO:0030054(cell junction);GO:0042734(presynaptic membrane);GO:0042995(cell projection);GO:0044300(cerebellar mossy fiber);GO:0045202(synapse);GO:0051965(positive regulation of synapse assembly);GO:0098978(glutamatergic synapse);GO:0099061(i…	04514(Cell adhesion molecules (CAMs));04514(Cell adhesion molecules (CAMs))	K16360	NA	leucine rich repeat containing 4B [Source:MGI Symbol;Acc:MGI:3027390]	protein_coding	44.8365	43.4077	47.7373	12.9535	20.2435	20.2408	2.54467	1.34748	8.01772e-13	2.19485e-09	up	yes
ENSMUSG00000073418	C4b	ENSMUST00000069507;ENSMUST00000173669;ENSMUST00000173057	GO:0001848(complement binding);GO:0001849(complement component C1q complex binding);GO:0002376(immune system process);GO:0004866(endopeptidase inhibitor activity);GO:0005515(protein binding);GO:0005576(extracellular region);GO:0005615(extracellular space);GO:0006954(inflammatory response);GO:0006956(complement activation);GO:0006958(complement activation, classical pathway);GO:0010951(negative re…	04610(Complement and coagulation cascades);05133(Pertussis);05150(Staphylococcus aureus infection);05322(Systemic lupus erythematosus);05322(Systemic lupus erythematosus)	K03989	NA	complement component 4B (Chido blood group) [Source:MGI Symbol;Acc:MGI:88228]	protein_coding;retained_intron;nonsense_mediated_decay	8.43268	6.11699	6.53433	15.2955	14.8301	14.2076	0.47558	-1.07224	4.33266e-11	1.01663e-07	down	yes
ENSMUSG00000072844	G530011O06Rik	ENSMUST00000154810	NA	NA	NA	NA	RIKEN cDNA G530011O06 gene [Source:MGI Symbol;Acc:MGI:3603513]	processed_transcript	0.207662	0.267542	0.261324	1.25136	1.22806	1.35804	0.191931	-2.38134	9.4913e-11	1.73216e-07	down	yes
ENSMUSG00000103081	Pcdhgb8	ENSMUST00000195764	NA	NA	NA	NA	protocadherin gamma subfamily B, 8 [Source:MGI Symbol;Acc:MGI:1935200]	polymorphic_pseudogene	71.3228	0.400989	67.8751	0.366689	0.379686	0.449976	116.687	6.8665	9.08507e-10	1.35657e-06	up	yes
ENSMUSG00000026822	Lcn2	ENSMUST00000050785;ENSMUST00000144569;ENSMUST00000147219;ENSMUST00000136509;ENSMUST00000155830;ENSMUST00000192241	GO:0002020(protease binding);GO:0002376(immune system process);GO:0005506(iron ion binding);GO:0005515(protein binding);GO:0005576(extracellular region);GO:0005615(extracellular space);GO:0005829(cytosol);GO:0006811(ion transport);GO:0006915(apoptotic process);GO:0006979(response to oxidative stress);GO:0009615(response to virus);GO:0009617(response to bacterium);GO:0009635(response to herbicide)…	04657(IL-17 signaling pathway);04657(IL-17 signaling pathway)	K21129	NA	lipocalin 2 [Source:MGI Symbol;Acc:MGI:96757]	protein_coding;retained_intron;processed_transcript	0.0979383	0.160906	0.107529	2.60372	0.503539	0.925904	0.0908402	-3.46053	4.91715e-09	6.73035e-06	down	yes
ENSMUSG00000082286	Pisd-ps1	ENSMUST00000119128;ENSMUST00000132408;ENSMUST00000145164;ENSMUST00000152828	NA	NA	NA	NA	phosphatidylserine decarboxylase, pseudogene 1 [Source:MGI Symbol;Acc:MGI:3842428]	transcribed_unprocessed_pseudogene;processed_transcript	19.3799	38.9311	35.8798	67.6432	97.5035	76.3897	0.389966	-1.35858	1.27596e-08	1.53019e-05	down	yes
ENSMUSG00000089865	Gm44503	ENSMUST00000149692	GO:0003341(cilium movement);GO:0003351(epithelial cilium movement involved in extracellular fluid movement);GO:0005576(extracellular region);GO:0005813(centrosome);GO:0007368(determination of left/right symmetry);GO:0007399(nervous system development);GO:0007507(heart development);GO:0030331(estrogen receptor binding);GO:0036158(outer dynein arm assembly);GO:0036159(inner dynein arm assembly);GO:…	NA	NA	NA	predicted readthrough transcript (NMD candidate), 44503 [Source:MGI Symbol;Acc:MGI:5141975]	nonsense_mediated_decay	0.0001	0.0001	0.0001	1.21121	0.759364	0.0001	0.000152232	-12.6814	1.30427e-08	1.53019e-05	down	yes
ENSMUSG00000087305	A430035B10Rik	ENSMUST00000144568;ENSMUST00000161307;ENSMUST00000123581;ENSMUST00000148063;ENSMUST00000124104	NA	NA	NA	NA	RIKEN cDNA A430035B10 gene [Source:MGI Symbol;Acc:MGI:2443789]	processed_transcript;retained_intron	0.31619	0.426108	0.247475	0.0509497	0.0114429	0.0546226	8.4585	3.0804	2.00689e-08	2.19754e-05	up	yes
ENSMUSG00000046093	Hpcal4	ENSMUST00000059667;ENSMUST00000152194;ENSMUST00000136619;ENSMUST00000126995;ENSMUST00000106246	GO:0005246(calcium channel regulator activity);GO:0005509(calcium ion binding);GO:0007165(signal transduction);GO:0008022(protein C-terminus binding);GO:0008150(biological_process);GO:0019904(protein domain specific binding);GO:0046872(metal ion binding);GO:0046872(metal ion binding)	NA	NA	NA	hippocalcin-like 4 [Source:MGI Symbol;Acc:MGI:2157521]	protein_coding;processed_transcript	165.937	162.767	20.5289	17.4161	16.4185	18.4684	6.67711	2.73922	4.80572e-08	4.64317e-05	up	yes
ENSMUSG00000023795	Pisd-ps2	ENSMUST00000142526;ENSMUST00000184936;ENSMUST00000127960	NA	NA	NA	NA	phosphatidylserine decarboxylase, pseudogene 2 [Source:MGI Symbol;Acc:MGI:3612472]	transcribed_unprocessed_pseudogene;processed_transcript	4.35608	6.79364	5.86379	11.4167	13.5333	11.3669	0.468473	-1.09396	8.61868e-08	7.45062e-05	down	yes
ENSMUSG00000097346	Rps18-ps4	ENSMUST00000180396	NA	NA	NA	NA	ribosomal protein S18, pseudogene 4 [Source:MGI Symbol;Acc:MGI:5477113]	lincRNA	1.44841	0.0001	2.03069	0.0001	0.0001	0.0001	11597.3	13.5015	9.51322e-08	7.81273e-05	up	yes
ENSMUSG00000046836	Brox	ENSMUST00000057062;ENSMUST00000163528;ENSMUST00000194327;ENSMUST00000195054;ENSMUST00000193326;ENSMUST00000194089;ENSMUST00000194695;ENSMUST00000192829;ENSMUST00000194438	GO:0003674(molecular_function);GO:0008150(biological_process);GO:0016020(membrane);GO:0016020(membrane)	NA	NA	NA	BRO1 domain and CAAX motif containing [Source:MGI Symbol;Acc:MGI:1918928]	protein_coding;nonsense_mediated_decay;processed_transcript;retained_intron	5.17048	4.57254	4.33986	8.3025	7.94048	12.6992	0.486586	-1.03923	1.259e-07	9.84715e-05	down	yes
ENSMUSG00000024403	Atp6v1g2	ENSMUST00000068261;ENSMUST00000142415;ENSMUST00000143289;ENSMUST00000118384;ENSMUST00000146711;ENSMUST00000130992	GO:0005515(protein binding);GO:0006811(ion transport);GO:0008553(proton-exporting ATPase activity, phosphorylative mechanism);GO:0016471(vacuolar proton-transporting V-type ATPase complex);GO:0016887(ATPase activity);GO:0030285(integral component of synaptic vesicle membrane);GO:0042470(melanosome);GO:0042626(ATPase-coupled transmembrane transporter activity);GO:1902600(proton transmembrane trans…	00190(Oxidative phosphorylation);04145(Phagosome);04150(mTOR signaling pathway);04721(Synaptic vesicle cycle);04966(Collecting duct acid secretion);05165(Human papillomavirus infection);05323(Rheumatoid arthritis);05323(Rheumatoid arthritis)	K02152	NA	ATPase, H+ transporting, lysosomal V1 subunit G2 [Source:MGI Symbol;Acc:MGI:1913487]	protein_coding;retained_intron	62.6346	42.8096	44.1874	69.8647	159.284	158.753	0.385746	-1.37428	1.717e-07	0.00012819	down	yes
ENSMUSG00000112550	Gm6627	ENSMUST00000218299	NA	NA	NA	NA	predicted gene 6627 [Source:MGI Symbol;Acc:MGI:3644486]	processed_pseudogene	0.947989	2.29311	0.931937	4.49911	4.16615	5.6618	0.29127	-1.77957	2.77889e-07	0.000198449	down	yes
ENSMUSG00000095134	Mid1-ps1	ENSMUST00000167967	NA	NA	NA	NA	midline 1, pseudogene 1 [Source:MGI Symbol;Acc:MGI:5780070]	unprocessed_pseudogene	1.34024	1.08602	1.34611	4.01799	2.94441	4.53748	0.328036	-1.60808	5.07413e-07	0.000343829	down	yes
ENSMUSG00000091243	Vgll3	ENSMUST00000168064;ENSMUST00000228708;ENSMUST00000227997	GO:0005634(nucleus);GO:0006355(regulation of transcription, DNA-templated);GO:0006355(regulation of transcription, DNA-templated)	NA	NA	NA	vestigial like family member 3 [Source:MGI Symbol;Acc:MGI:1920819]	protein_coding;processed_transcript	0.288745	0.29827	0.497241	0.960929	1.03632	1.09693	0.350417	-1.51285	5.23332e-07	0.000343829	down	yes
ENSMUSG00000085547	Gm13767	ENSMUST00000124074	NA	NA	NA	NA	predicted gene 13767 [Source:MGI Symbol;Acc:MGI:3651237]	unprocessed_pseudogene	1.13164	1.75985	1.36782	0.0001	0.242105	0.252798	8.60462	3.10511	9.01564e-07	0.000553923	up	yes
ENSMUSG00000018411	Mapt	ENSMUST00000100347;ENSMUST00000106988;ENSMUST00000106992;ENSMUST00000106993;ENSMUST00000138384;ENSMUST00000144836;ENSMUST00000126820;ENSMUST00000106989;ENSMUST00000132245;ENSMUST00000132977;ENSMUST00000145227;ENSMUST00000146353	GO:0000226(microtubule cytoskeleton organization);GO:0001764(neuron migration);GO:0003677(DNA binding);GO:0005515(protein binding);GO:0005634(nucleus);GO:0005737(cytoplasm);GO:0005829(cytosol);GO:0005856(cytoskeleton);GO:0005874(microtubule);GO:0005886(plasma membrane);GO:0005930(axoneme);GO:0006915(apoptotic process);GO:0007409(axonogenesis);GO:0007416(synapse assembly);GO:0007584(response to nu…	04010(MAPK signaling pathway);05010(Alzheimer disease);05010(Alzheimer disease)	K04380	NA	microtubule-associated protein tau [Source:MGI Symbol;Acc:MGI:97180]	protein_coding;retained_intron;processed_transcript	66.8081	22.8899	55.7364	15.6564	19.7556	19.2688	2.6597	1.41126	9.15031e-07	0.000553923	up	yes
ENSMUSG00000006154	Eps8l1	ENSMUST00000163893;ENSMUST00000171445;ENSMUST00000163804;ENSMUST00000163137;ENSMUST00000170635;ENSMUST00000167599;ENSMUST00000170423;ENSMUST00000167068;ENSMUST00000086372;ENSMUST00000167810;ENSMUST00000168924;ENSMUST00000164987;ENSMUST00000169820;ENSMUST00000167298	GO:0001726(ruffle);GO:0003779(actin binding);GO:0005089(Rho guanyl-nucleotide exchange factor activity);GO:0005515(protein binding);GO:0005737(cytoplasm);GO:0005829(cytosol);GO:0005886(plasma membrane);GO:0007266(Rho protein signal transduction);GO:0016601(Rac protein signal transduction);GO:0030676(Rac guanyl-nucleotide exchange factor activity);GO:0032587(ruffle membrane);GO:0032991(protein-con…	NA	K17277	NA	EPS8-like 1 [Source:MGI Symbol;Acc:MGI:1914675]	protein_coding;nonsense_mediated_decay;retained_intron;processed_transcript	1.32856	1.01333	0.747454	2.48888	2.12622	2.37984	0.441654	-1.17901	9.44282e-07	0.000553923	down	yes
ENSMUSG00000020914	Top2a	ENSMUST00000068031;ENSMUST00000129777;ENSMUST00000139730;ENSMUST00000154332;ENSMUST00000139460;ENSMUST00000151997;ENSMUST00000144318	GO:0000166(nucleotide binding);GO:0000228(nuclear chromosome);GO:0000287(magnesium ion binding);GO:0000712(resolution of meiotic recombination intermediates);GO:0000775(chromosome, centromeric region);GO:0000793(condensed chromosome);GO:0000819(sister chromatid segregation);GO:0002244(hematopoietic progenitor cell differentiation);GO:0003677(DNA binding);GO:0003682(chromatin binding);GO:0003916(D…	01524(Platinum drug resistance);01524(Platinum drug resistance)	K03164	EC:5.6.2.2	topoisomerase (DNA) II alpha [Source:MGI Symbol;Acc:MGI:98790]	protein_coding;processed_transcript	0.150208	0.254233	0.286666	0.00564329	0.0108405	0.0609663	8.92325	3.15757	1.0103e-06	0.00057221	up	yes
ENSMUSG00000025498	Irf7	ENSMUST00000026571;ENSMUST00000106023;ENSMUST00000155744;ENSMUST00000097952;ENSMUST00000156938;ENSMUST00000127223;ENSMUST00000148414;ENSMUST00000131399;ENSMUST00000210506;ENSMUST00000209899;ENSMUST00000146373;ENSMUST00000127161;ENSMUST00000123525	GO:0000976(transcription regulatory region sequence-specific DNA binding);GO:0000978(RNA polymerase II cis-regulatory region sequence-specific DNA binding);GO:0000981(DNA-binding transcription factor activity, RNA polymerase II-specific);GO:0000987(cis-regulatory region sequence-specific DNA binding);GO:0002376(immune system process);GO:0002819(regulation of adaptive immune response);GO:0003677(D…	04620(Toll-like receptor signaling pathway);04621(NOD-like receptor signaling pathway);04622(RIG-I-like receptor signaling pathway);04623(Cytosolic DNA-sensing pathway);05160(Hepatitis C);05161(Hepatitis B);05162(Measles);05164(Influenza A);05167(Kaposi sarcoma-associated herpesvirus infection);05168(Herpes simplex virus 1 infection);05169(Epstein-Barr virus infection);05203(Viral carcinogenesis)…	K09447	NA	interferon regulatory factor 7 [Source:MGI Symbol;Acc:MGI:1859212]	protein_coding;retained_intron;processed_transcript;nonsense_mediated_decay	0.698434	0.425658	0.443242	1.62481	1.0952	2.0677	0.327366	-1.61102	2.16252e-06	0.00114579	down	yes
ENSMUSG00000103037	Pcdhgb1	ENSMUST00000192931;ENSMUST00000195624	GO:0005509(calcium ion binding);GO:0005515(protein binding);GO:0005886(plasma membrane);GO:0005887(integral component of plasma membrane);GO:0007155(cell adhesion);GO:0007156(homophilic cell adhesion via plasma membrane adhesion molecules);GO:0016020(membrane);GO:0016021(integral component of membrane);GO:0030426(growth cone);GO:0030426(growth cone)	NA	K16496	NA	protocadherin gamma subfamily B, 1 [Source:MGI Symbol;Acc:MGI:1935169]	protein_coding;processed_transcript	1.44872	2.61594	2.57368	49.2342	2.33144	11.8433	0.104691	-3.25579	3.34703e-06	0.00171797	down	yes
ENSMUSG00000051285	Pcmtd1	ENSMUST00000061280;ENSMUST00000183204;ENSMUST00000182892;ENSMUST00000182114;ENSMUST00000182675;ENSMUST00000182306;ENSMUST00000182823;ENSMUST00000182388	GO:0004719(protein-L-isoaspartate (D-aspartate) O-methyltransferase activity);GO:0005737(cytoplasm);GO:0006464(cellular protein modification process);GO:0006479(protein methylation);GO:0008168(methyltransferase activity);GO:0016020(membrane);GO:0016740(transferase activity);GO:0032259(methylation);GO:0032259(methylation)	NA	NA	NA	protein-L-isoaspartate (D-aspartate) O-methyltransferase domain containing 1 [Source:MGI Symbol;Acc:MGI:2441773]	protein_coding;retained_intron;nonsense_mediated_decay;processed_transcript	11.8325	18.5186	16.0923	6.29679	10.3326	6.35412	2.02073	1.01488	6.47609e-06	0.00322333	up	yes
ENSMUSG00000117310	Ptp4a1	ENSMUST00000027232;ENSMUST00000233506;ENSMUST00000076587;ENSMUST00000238874	GO:0004721(phosphoprotein phosphatase activity);GO:0004725(protein tyrosine phosphatase activity);GO:0004727(prenylated protein tyrosine phosphatase activity);GO:0005634(nucleus);GO:0005737(cytoplasm);GO:0005768(endosome);GO:0005769(early endosome);GO:0005783(endoplasmic reticulum);GO:0005819(spindle);GO:0005856(cytoskeleton);GO:0005886(plasma membrane);GO:0006470(protein dephosphorylation);GO:00…	NA	K18041	EC:3.1.3.48	protein tyrosine phosphatase 4a1 [Source:MGI Symbol;Acc:MGI:1277096]	protein_coding	2.75861	1.96571	2.90982	3.7107	6.01006	5.79031	0.492173	-1.02276	9.56806e-06	0.00462222	down	yes
ENSMUSG00000115529	9630013A20Rik	ENSMUST00000226618;ENSMUST00000226704;ENSMUST00000228125;ENSMUST00000228857;ENSMUST00000226890	NA	NA	NA	NA	RIKEN cDNA 9630013A20 gene [Source:MGI Symbol;Acc:MGI:2442953]	antisense	0.878601	0.770969	0.639701	0.260771	0.265477	0.155868	3.35613	1.7468	1.3601e-05	0.00638274	up	yes
ENSMUSG00000054074	Skida1	ENSMUST00000091420;ENSMUST00000066885;ENSMUST00000152908;ENSMUST00000142856;ENSMUST00000173604	GO:0003674(molecular_function);GO:0005575(cellular_component);GO:0008150(biological_process);GO:0008150(biological_process)	NA	NA	NA	SKI/DACH domain containing 1 [Source:MGI Symbol;Acc:MGI:1919918]	protein_coding;processed_transcript	0.12108	0.0647571	0.0985069	1.89971	0.653083	0.0888568	0.107639	-3.21573	1.87454e-05	0.00855258	down	yes
ENSMUSG00000096842	Gm10736	ENSMUST00000179668	NA	NA	NA	NA	predicted gene 10736 [Source:MGI Symbol;Acc:MGI:3704412]	processed_pseudogene	99.4461	57.6394	157.604	23.5499	41.2248	39.8335	3.00826	1.58893	2.32569e-05	0.0103242	up	yes
ENSMUSG00000035551	Igfbpl1	ENSMUST00000044297;ENSMUST00000145102	GO:0001558(regulation of cell growth);GO:0005515(protein binding);GO:0005520(insulin-like growth factor binding);GO:0005576(extracellular region);GO:0005615(extracellular space);GO:0071228(cellular response to tumor cell);GO:0071228(cellular response to tumor cell)	NA	NA	NA	insulin-like growth factor binding protein-like 1 [Source:MGI Symbol;Acc:MGI:1933198]	protein_coding;processed_transcript	1.41593	0.354649	0.68266	0.0974571	0.136022	0.0001	10.5028	3.3927	2.52344e-05	0.0109072	up	yes
ENSMUSG00000037514	Pank2	ENSMUST00000150843;ENSMUST00000138509;ENSMUST00000184105;ENSMUST00000183388;ENSMUST00000184932;ENSMUST00000131779;ENSMUST00000145904;ENSMUST00000183349	GO:0000166(nucleotide binding);GO:0004594(pantothenate kinase activity);GO:0005524(ATP binding);GO:0005634(nucleus);GO:0005739(mitochondrion);GO:0005758(mitochondrial intermembrane space);GO:0005829(cytosol);GO:0007286(spermatid development);GO:0009060(aerobic respiration);GO:0015937(coenzyme A biosynthetic process);GO:0016301(kinase activity);GO:0016310(phosphorylation);GO:0019217(regulation of …	00770(Pantothenate and CoA biosynthesis);00770(Pantothenate and CoA biosynthesis)	K09680	EC:2.7.1.33	pantothenate kinase 2 [Source:MGI Symbol;Acc:MGI:1921700]	protein_coding;processed_transcript;nonsense_mediated_decay	2.91512	2.57196	2.37886	8.60781	7.41812	2.84702	0.416783	-1.26263	3.28427e-05	0.013486	down	yes
ENSMUSG00000057715	A830018L16Rik	ENSMUST00000179089;ENSMUST00000135014;ENSMUST00000171690;ENSMUST00000048613;ENSMUST00000137824;ENSMUST00000141339;ENSMUST00000150870;ENSMUST00000142117;ENSMUST00000191437;ENSMUST00000141512	GO:0003674(molecular_function);GO:0005575(cellular_component);GO:0008150(biological_process);GO:0008150(biological_process)	NA	NA	NA	RIKEN cDNA A830018L16 gene [Source:MGI Symbol;Acc:MGI:2444149]	protein_coding;processed_transcript;nonsense_mediated_decay	2.27731	3.94282	2.87814	7.90796	3.81692	7.3885	0.476016	-1.07092	4.2931e-05	0.0171986	down	yes
ENSMUSG00000041775	Mapk1ip1	ENSMUST00000119664;ENSMUST00000075667;ENSMUST00000118810	GO:0005575(cellular_component);GO:0005737(cytoplasm);GO:0005819(spindle);GO:0005856(cytoskeleton);GO:0007275(multicellular organism development);GO:0008150(biological_process);GO:0042802(identical protein binding);GO:0051321(meiotic cell cycle);GO:0051321(meiotic cell cycle)	NA	NA	NA	mitogen-activated protein kinase 1 interacting protein 1 [Source:MGI Symbol;Acc:MGI:1916796]	protein_coding	7.90877	8.12462	9.2543	23.646	9.17851	23.3003	0.450562	-1.1502	5.04891e-05	0.01965	down	yes
ENSMUSG00000117694	Snhg4	ENSMUST00000237592;ENSMUST00000237230;ENSMUST00000237907;ENSMUST00000235801;ENSMUST00000236097;ENSMUST00000237589;ENSMUST00000235585;ENSMUST00000235176	GO:0003676(nucleic acid binding);GO:0003723(RNA binding);GO:0003723(RNA binding)	NA	NA	NA	small nucleolar RNA host gene 4 [Source:MGI Symbol;Acc:MGI:4937091]	protein_coding;processed_transcript	0.892957	0.17705	0.428655	1.72286	4.08068	1.23052	0.213058	-2.23068	5.21337e-05	0.01965	down	yes
ENSMUSG00000060143	Gm10076	ENSMUST00000227553;ENSMUST00000073238	NA	NA	NA	NA	predicted gene 10076 [Source:MGI Symbol;Acc:MGI:3704451]	lincRNA	37.1888	26.4321	54.1812	16.5749	20.2613	19.3818	2.09545	1.06726	5.26392e-05	0.01965	up	yes
ENSMUSG00000061167	Rpl15-ps3	ENSMUST00000088480	NA	NA	NA	NA	ribosomal protein L15, pseudogene 3 [Source:MGI Symbol;Acc:MGI:3782952]	processed_pseudogene	6.75071	4.2155	3.82078	21.2761	5.27138	25.5705	0.283722	-1.81745	5.81495e-05	0.0207733	down	yes
ENSMUSG00000071112	Spx	ENSMUST00000141548;ENSMUST00000126521;ENSMUST00000123209;ENSMUST00000211094	GO:0003084(positive regulation of systemic arterial blood pressure);GO:0005179(hormone activity);GO:0005184(neuropeptide hormone activity);GO:0005576(extracellular region);GO:0005615(extracellular space);GO:0005737(cytoplasm);GO:0007165(signal transduction);GO:0010459(negative regulation of heart rate);GO:0030133(transport vesicle);GO:0031045(dense core granule);GO:0031410(cytoplasmic vesicle);GO…	NA	NA	NA	spexin hormone [Source:MGI Symbol;Acc:MGI:2442262]	retained_intron;protein_coding	0.354939	1.39769	0.839828	0.108471	0.235199	0.208961	4.69113	2.22993	6.55817e-05	0.0213779	up	yes
ENSMUSG00000035299	Mid1	ENSMUST00000163810;ENSMUST00000112105;ENSMUST00000079443;ENSMUST00000036753;ENSMUST00000151722;ENSMUST00000112107;ENSMUST00000152163;ENSMUST00000133857;ENSMUST00000146073;ENSMUST00000129642;ENSMUST00000171433;ENSMUST00000112104;ENSMUST00000149258;ENSMUST00000078947;ENSMUST00000143815	GO:0005515(protein binding);GO:0005737(cytoplasm);GO:0005856(cytoskeleton);GO:0005874(microtubule);GO:0005881(cytoplasmic microtubule);GO:0007026(negative regulation of microtubule depolymerization);GO:0008017(microtubule binding);GO:0008270(zinc ion binding);GO:0015630(microtubule cytoskeleton);GO:0016740(transferase activity);GO:0019899(enzyme binding);GO:0031625(ubiquitin protein ligase bindin…	04120(Ubiquitin mediated proteolysis);04120(Ubiquitin mediated proteolysis)	K08285	EC:2.3.2.27	midline 1 [Source:MGI Symbol;Acc:MGI:1100537]	protein_coding;processed_transcript	0.239431	0.92413	0.913412	1.80535	2.0993	2.21495	0.339397	-1.55895	6.5967e-05	0.0213779	down	yes
ENSMUSG00000058626	Capn11	ENSMUST00000120717;ENSMUST00000151350	GO:0001669(acrosomal vesicle);GO:0004198(calcium-dependent cysteine-type endopeptidase activity);GO:0005509(calcium ion binding);GO:0005737(cytoplasm);GO:0006508(proteolysis);GO:0016787(hydrolase activity);GO:0031410(cytoplasmic vesicle);GO:0046872(metal ion binding);GO:0046872(metal ion binding)	NA	K08580	EC:3.4.22.-	calpain 11 [Source:MGI Symbol;Acc:MGI:1352490]	protein_coding;non_stop_decay	0.0338772	0.25549	0.0680606	0.135821	0.890632	3.51019	0.0787869	-3.6659	6.63789e-05	0.0213779	down	yes
ENSMUSG00000037708	Spag6	ENSMUST00000095132;ENSMUST00000138017;ENSMUST00000137796;ENSMUST00000173763	GO:0003674(molecular_function);GO:0005515(protein binding);GO:0005575(cellular_component);GO:0008150(biological_process);GO:0008150(biological_process)	NA	NA	NA	sperm associated antigen 6 [Source:MGI Symbol;Acc:MGI:3040687]	protein_coding;processed_transcript	0.30063	0.565034	0.507991	1.36646	0.962628	1.25026	0.383773	-1.38168	8.12866e-05	0.0254398	down	yes
ENSMUSG00000052293	Taf9	ENSMUST00000167256;ENSMUST00000190165;ENSMUST00000187792;ENSMUST00000185767;ENSMUST00000190594	GO:0000124(SAGA complex);GO:0000125(PCAF complex);GO:0000492(box C/D snoRNP assembly);GO:0000976(transcription regulatory region sequence-specific DNA binding);GO:0002039(p53 binding);GO:0003677(DNA binding);GO:0003713(transcription coactivator activity);GO:0004402(histone acetyltransferase activity);GO:0005634(nucleus);GO:0005654(nucleoplasm);GO:0005669(transcription factor TFIID complex);GO:000…	03022(Basal transcription factors);03022(Basal transcription factors)	K14535	NA	TATA-box binding protein associated factor 9 [Source:MGI Symbol;Acc:MGI:1888697]	protein_coding	1.78805	1.34936	1.92926	4.81912	3.30205	3.01381	0.455022	-1.13599	8.20889e-05	0.0254398	down	yes
ENSMUSG00000056904	Gm5620	ENSMUST00000077991	NA	NA	NA	NA	predicted gene 5620 [Source:MGI Symbol;Acc:MGI:3647798]	processed_pseudogene	1.47741	1.19387	1.41458	7.16353	4.51675	1.68406	0.305728	-1.70968	8.53402e-05	0.0259576	down	yes
ENSMUSG00000026222	Sp100	ENSMUST00000066427;ENSMUST00000153574;ENSMUST00000132641;ENSMUST00000155094;ENSMUST00000147552;ENSMUST00000054279;ENSMUST00000140758;ENSMUST00000141709;ENSMUST00000134283;ENSMUST00000129951;ENSMUST00000145440;ENSMUST00000141998;ENSMUST00000150967	GO:0000723(telomere maintenance);GO:0003677(DNA binding);GO:0005515(protein binding);GO:0005634(nucleus);GO:0005737(cytoplasm);GO:0010596(negative regulation of endothelial cell migration);GO:0016605(PML body);GO:0030870(Mre11 complex);GO:0045765(regulation of angiogenesis);GO:0046826(negative regulation of protein export from nucleus);GO:0046872(metal ion binding);GO:1902041(regulation of extrin…	05168(Herpes simplex virus 1 infection);05203(Viral carcinogenesis);05203(Viral carcinogenesis)	K15413	NA	nuclear antigen Sp100 [Source:MGI Symbol;Acc:MGI:109561]	protein_coding;retained_intron;processed_transcript;nonsense_mediated_decay	0.481501	0.367225	0.32471	0.842728	0.688441	1.04545	0.455417	-1.13474	9.47001e-05	0.0282809	down	yes
ENSMUSG00000054752	Fsd1l	ENSMUST00000132151;ENSMUST00000163067;ENSMUST00000129648;ENSMUST00000162270;ENSMUST00000107643;ENSMUST00000180164;ENSMUST00000159415	GO:0003674(molecular_function);GO:0005515(protein binding);GO:0005575(cellular_component);GO:0008150(biological_process);GO:0008150(biological_process)	NA	NA	NA	fibronectin type III and SPRY domain containing 1-like [Source:MGI Symbol;Acc:MGI:2442443]	protein_coding;nonsense_mediated_decay;retained_intron	1.25797	0.499563	2.87751	0.43322	0.575578	0.296114	3.552	1.82863	0.000109032	0.0319795	up	yes
ENSMUSG00000075054	Yae1d1	ENSMUST00000099735;ENSMUST00000222796;ENSMUST00000222308;ENSMUST00000222595	GO:0003674(molecular_function);GO:0005575(cellular_component);GO:0005634(nucleus);GO:0005737(cytoplasm);GO:0106035(protein maturation by [4Fe-4S] cluster transfer);GO:0106035(protein maturation by [4Fe-4S] cluster transfer)	NA	NA	NA	Yae1 domain containing 1 [Source:MGI Symbol;Acc:MGI:1914258]	protein_coding;retained_intron	0.933003	0.997703	0.891816	2.63839	1.03114	2.27274	0.474991	-1.07403	0.000118056	0.0340189	down	yes
ENSMUSG00000046311	Zfp62	ENSMUST00000109198;ENSMUST00000109197;ENSMUST00000061757;ENSMUST00000157023;ENSMUST00000136539;ENSMUST00000128932;ENSMUST00000180016;ENSMUST00000133150;ENSMUST00000151228;ENSMUST00000136691;ENSMUST00000137061;ENSMUST00000150284	GO:0003676(nucleic acid binding);GO:0005634(nucleus);GO:0046872(metal ion binding);GO:0046872(metal ion binding)	NA	NA	NA	zinc finger protein 62 [Source:MGI Symbol;Acc:MGI:99662]	protein_coding;retained_intron;processed_transcript	0.576907	0.743381	0.520341	0.931667	1.31582	1.90533	0.443225	-1.17389	0.000136488	0.0386519	down	yes
ENSMUSG00000033174	Mgll	ENSMUST00000113585;ENSMUST00000089449;ENSMUST00000163271;ENSMUST00000113582;ENSMUST00000150180;ENSMUST00000203608;ENSMUST00000203824;ENSMUST00000205045;ENSMUST00000113581;ENSMUST00000151699	GO:0005654(nucleoplasm);GO:0005737(cytoplasm);GO:0005829(cytosol);GO:0006629(lipid metabolic process);GO:0006631(fatty acid metabolic process);GO:0006633(fatty acid biosynthetic process);GO:0009966(regulation of signal transduction);GO:0016020(membrane);GO:0016042(lipid catabolic process);GO:0016298(lipase activity);GO:0016787(hydrolase activity);GO:0019369(arachidonic acid metabolic process);GO:…	00561(Glycerolipid metabolism);04714(Thermogenesis);04723(Retrograde endocannabinoid signaling);04923(Regulation of lipolysis in adipocytes);04923(Regulation of lipolysis in adipocytes)	K01054	EC:3.1.1.23	monoglyceride lipase [Source:MGI Symbol;Acc:MGI:1346042]	protein_coding;nonsense_mediated_decay;retained_intron;processed_transcript	36.5478	25.842	9.97686	10.8955	10.2306	10.1906	2.3108	1.20839	0.000145827	0.0405967	up	yes
ENSMUSG00000087370	Tmem170b	ENSMUST00000129449;ENSMUST00000221694	GO:0003674(molecular_function);GO:0005886(plasma membrane);GO:0016020(membrane);GO:0016021(integral component of membrane);GO:0090090(negative regulation of canonical Wnt signaling pathway);GO:0090090(negative regulation of canonical Wnt signaling pathway)	NA	NA	NA	transmembrane protein 170B [Source:MGI Symbol;Acc:MGI:3647046]	protein_coding	4.90277	1.32071	5.40238	11.096	10.5804	7.97421	0.392095	-1.35073	0.000171987	0.0470814	down	yes
ENSMUSG00000029005	Draxin	ENSMUST00000030862	GO:0005515(protein binding);GO:0005576(extracellular region);GO:0007275(multicellular organism development);GO:0007411(axon guidance);GO:0016055(Wnt signaling pathway);GO:0021516(dorsal spinal cord development);GO:0021528(commissural neuron differentiation in spinal cord);GO:0030517(negative regulation of axon extension);GO:0030900(forebrain development);GO:0043524(negative regulation of neuron a…	NA	NA	NA	dorsal inhibitory axon guidance protein [Source:MGI Symbol;Acc:MGI:1917683]	protein_coding	0.249933	0.193387	0.252977	0.1088	0.061059	0.031758	3.45356	1.78809	0.000178738	0.0481273	up	yes
ENSMUSG00000047712	Ust	ENSMUST00000061601;ENSMUST00000219116	GO:0000139(Golgi membrane);GO:0005794(Golgi apparatus);GO:0008146(sulfotransferase activity);GO:0016020(membrane);GO:0016021(integral component of membrane);GO:0016740(transferase activity);GO:0030010(establishment of cell polarity);GO:0050770(regulation of axonogenesis);GO:0050770(regulation of axonogenesis)	00532(Glycosaminoglycan biosynthesis - chondroitin sulfate / dermatan sulfate);00532(Glycosaminoglycan biosynthesis - chondroitin sulfate / dermatan sulfate)	K03193	EC:2.8.2.-	uronyl-2-sulfotransferase [Source:MGI Symbol;Acc:MGI:2442406]	protein_coding;processed_transcript	3.23711	4.31531	3.43892	12.2284	3.13644	13.6096	0.379346	-1.39842	0.00018924	0.0494728	down	yes
ENSMUSG00000041827	Oasl1	ENSMUST00000152329;ENSMUST00000140159;ENSMUST00000155274;ENSMUST00000031540;ENSMUST00000155394;ENSMUST00000112143	GO:0002376(immune system process);GO:0003677(DNA binding);GO:0003723(RNA binding);GO:0003725(double-stranded RNA binding);GO:0005515(protein binding);GO:0005524(ATP binding);GO:0005634(nucleus);GO:0005654(nucleoplasm);GO:0005730(nucleolus);GO:0005737(cytoplasm);GO:0005829(cytosol);GO:0006955(immune response);GO:0009615(response to virus);GO:0016020(membrane);GO:0016740(transferase activity);GO:00…	05165(Human papillomavirus infection);05165(Human papillomavirus infection)	K14608	NA	2'-5' oligoadenylate synthetase-like 1 [Source:MGI Symbol;Acc:MGI:2180849]	retained_intron;processed_transcript;protein_coding	0.133301	0.0715804	0.0802037	0.481821	0.196528	0.390494	0.266723	-1.90659	0.000189759	0.0494728	down	yes
ENSMUSG00000005583	Mef2c	ENSMUST00000199432;ENSMUST00000199019;ENSMUST00000199210;ENSMUST00000199105;ENSMUST00000197681;ENSMUST00000198069;ENSMUST00000200394;ENSMUST00000198360;ENSMUST00000195904;ENSMUST00000197145;ENSMUST00000196730;ENSMUST00000199167;ENSMUST00000163888;ENSMUST00000005722;ENSMUST00000199450;ENSMUST00000200138;ENSMUST00000197722;ENSMUST00000198064;ENSMUST00000197146;ENSMUST00000198199;ENSMUST00000198916;…	GO:0000122(negative regulation of transcription by RNA polymerase II);GO:0000165(MAPK cascade);GO:0000790(nuclear chromatin);GO:0000976(transcription regulatory region sequence-specific DNA binding);GO:0000977(RNA polymerase II regulatory region sequence-specific DNA binding);GO:0000978(RNA polymerase II cis-regulatory region sequence-specific DNA binding);GO:0000981(DNA-binding transcription fac…	04010(MAPK signaling pathway);04022(cGMP-PKG signaling pathway);04371(Apelin signaling pathway);04921(Oxytocin signaling pathway);04928(Parathyroid hormone synthesis, secretion and action);05202(Transcriptional misregulation in cancer);05418(Fluid shear stress and atherosclerosis);05418(Fluid shear stress and atherosclerosis)	K04454	NA	myocyte enhancer factor 2C [Source:MGI Symbol;Acc:MGI:99458]	protein_coding;nonsense_mediated_decay;retained_intron	8.14707	4.78702	3.39198	3.60113	1.37779	2.16511	2.28527	1.19237	0.000249531	0.061775	up	yes
ENSMUSG00000033880	Lgals3bp	ENSMUST00000043722;ENSMUST00000144529;ENSMUST00000127054;ENSMUST00000141459;ENSMUST00000106290	GO:0005044(scavenger receptor activity);GO:0005515(protein binding);GO:0005576(extracellular region);GO:0005615(extracellular space);GO:0006897(endocytosis);GO:0007155(cell adhesion);GO:0016020(membrane);GO:0016020(membrane)	NA	K17300	NA	lectin, galactoside-binding, soluble, 3 binding protein [Source:MGI Symbol;Acc:MGI:99554]	protein_coding;processed_transcript	6.65338	2.80531	3.21922	8.24095	6.77354	11.5388	0.477452	-1.06657	0.000251989	0.061775	down	yes
ENSMUSG00000091423	Gm17509	ENSMUST00000238456;ENSMUST00000165680	NA	NA	NA	NA	predicted gene, 17509 [Source:MGI Symbol;Acc:MGI:4937143]	antisense	0.139666	0.209843	0.187231	0.519091	0.63256	0.400696	0.345761	-1.53215	0.000258209	0.0623689	down	yes
ENSMUSG00000049436	Upk1b	ENSMUST00000057767;ENSMUST00000232536	GO:0005887(integral component of plasma membrane);GO:0009617(response to bacterium);GO:0016020(membrane);GO:0016021(integral component of membrane);GO:0016324(apical plasma membrane);GO:0030855(epithelial cell differentiation);GO:0120001(apical plasma membrane urothelial plaque);GO:0120001(apical plasma membrane urothelial plaque)	NA	K17347	NA	uroplakin 1B [Source:MGI Symbol;Acc:MGI:98912]	protein_coding;retained_intron	0.256419	0.493923	0.322674	1.06899	0.871174	0.96395	0.369482	-1.43642	0.000293078	0.0687686	down	yes
ENSMUSG00000107928	Gm45140	ENSMUST00000204419;ENSMUST00000204169	GO:0000350(generation of catalytic spliceosome for second transesterification step);GO:0000389(mRNA 3'-splice site recognition);GO:0000974(Prp19 complex);GO:0005634(nucleus);GO:0071013(catalytic step 2 spliceosome);GO:0071014(post-mRNA release spliceosomal complex);GO:0071020(post-spliceosomal complex);GO:0071020(post-spliceosomal complex)	NA	NA	NA	predicted gene 45140 [Source:MGI Symbol;Acc:MGI:5753716]	nonsense_mediated_decay;protein_coding	0.089391	0.0533144	0.111581	0.0970012	0.460928	0.495485	0.241393	-2.05054	0.000307846	0.0710984	down	yes
ENSMUSG00000074151	Nlrc5	ENSMUST00000211816;ENSMUST00000183287;ENSMUST00000212220;ENSMUST00000053085;ENSMUST00000137032;ENSMUST00000183132;ENSMUST00000098489;ENSMUST00000212382;ENSMUST00000182409	GO:0000166(nucleotide binding);GO:0000978(RNA polymerase II cis-regulatory region sequence-specific DNA binding);GO:0002376(immune system process);GO:0005515(protein binding);GO:0005524(ATP binding);GO:0005634(nucleus);GO:0005737(cytoplasm);GO:0005813(centrosome);GO:0005829(cytosol);GO:0009617(response to bacterium);GO:0032088(negative regulation of NF-kappaB transcription factor activity);GO:003…	NA	K22615	NA	NLR family, CARD domain containing 5 [Source:MGI Symbol;Acc:MGI:3612191]	protein_coding;retained_intron;processed_transcript;nonsense_mediated_decay	0.127336	0.0895292	0.113786	0.270745	0.215037	0.374716	0.384255	-1.37986	0.000311664	0.0710984	down	yes
ENSMUSG00000075437	Gm11681	ENSMUST00000127337	NA	NA	NA	NA	predicted gene 11681 [Source:MGI Symbol;Acc:MGI:3650778]	lincRNA	0.912519	1.14241	1.5632	3.13177	3.06969	2.71396	0.405828	-1.30106	0.000399349	0.0874574	down	yes
ENSMUSG00000089951	Zfp968-ps	ENSMUST00000108995;ENSMUST00000127687;ENSMUST00000172025	GO:0003674(molecular_function);GO:0003676(nucleic acid binding);GO:0005575(cellular_component);GO:0006355(regulation of transcription, DNA-templated);GO:0008150(biological_process);GO:0008150(biological_process)	NA	NA	NA	zinc finger protein 968, pseudogene [Source:MGI Symbol;Acc:MGI:3702420]	protein_coding	0.0380133	0.169102	0.128169	0.157254	0.672495	0.690914	0.220485	-2.18124	0.000418091	0.0882933	down	yes
ENSMUSG00000099871	Gm21742	ENSMUST00000189352	NA	NA	NA	NA	predicted gene, 21742 [Source:MGI Symbol;Acc:MGI:5433906]	unprocessed_pseudogene	1.0246	0.499257	0.409645	1.92876	1.83968	2.11245	0.328777	-1.60482	0.000419292	0.0882933	down	yes
ENSMUSG00000034422	Parp14	ENSMUST00000042665;ENSMUST00000135669;ENSMUST00000142946	GO:0002376(immune system process);GO:0003714(transcription corepressor activity);GO:0003950(NAD+ ADP-ribosyltransferase activity);GO:0005515(protein binding);GO:0005634(nucleus);GO:0005737(cytoplasm);GO:0005829(cytosol);GO:0005886(plasma membrane);GO:0006471(protein ADP-ribosylation);GO:0010629(negative regulation of gene expression);GO:0016740(transferase activity);GO:0016757(transferase activit…	NA	K15261	EC:2.4.2.30	poly (ADP-ribose) polymerase family, member 14 [Source:MGI Symbol;Acc:MGI:1919489]	protein_coding;retained_intron	0.647486	0.396482	0.345515	0.94654	0.741558	1.17012	0.486137	-1.04057	0.000452068	0.09399	down	yes
ENSMUSG00000036972	Zic4	ENSMUST00000174611;ENSMUST00000066384;ENSMUST00000172978;ENSMUST00000174802;ENSMUST00000172646;ENSMUST00000170572;ENSMUST00000173054;ENSMUST00000173342;ENSMUST00000173933;ENSMUST00000172858;ENSMUST00000085242;ENSMUST00000174212	GO:0000977(RNA polymerase II regulatory region sequence-specific DNA binding);GO:0000981(DNA-binding transcription factor activity, RNA polymerase II-specific);GO:0003676(nucleic acid binding);GO:0003677(DNA binding);GO:0005634(nucleus);GO:0006357(regulation of transcription by RNA polymerase II);GO:0007417(central nervous system development);GO:0046872(metal ion binding);GO:1990837(sequence-spec…	NA	NA	NA	zinc finger protein of the cerebellum 4 [Source:MGI Symbol;Acc:MGI:107201]	retained_intron;protein_coding;processed_transcript	0.830363	0.186552	0.117948	0.0829307	0.112921	0.0716392	4.24262	2.08496	0.000518859	0.106528	up	yes
ENSMUSG00000072620	Slfn2	ENSMUST00000038038	GO:0008285(negative regulation of cell population proliferation);GO:0009617(response to bacterium)	NA	NA	NA	schlafen 2 [Source:MGI Symbol;Acc:MGI:1313258]	protein_coding	0.960935	1.02205	0.791334	1.74096	1.82135	2.57972	0.451695	-1.14658	0.000542985	0.110105	down	yes
ENSMUSG00000102422	Iqschfp	ENSMUST00000182006	GO:0005515(protein binding);GO:0005516(calmodulin binding);GO:0005737(cytoplasm);GO:0008366(axon ensheathment);GO:0030424(axon);GO:0030506(ankyrin binding);GO:0033268(node of Ranvier);GO:0042995(cell projection);GO:0043194(axon initial segment);GO:0044325(ion channel binding);GO:0051494(negative regulation of cytoskeleton organization)	NA	NA	NA	Iqcj and Schip1 fusion protein [Source:MGI Symbol;Acc:MGI:5439400]	protein_coding	3.47696	4.23103	9.18113	1.58998	3.46948	1.82103	2.45464	1.29551	0.000622684	0.124727	up	yes
ENSMUSG00000041460	Cacna2d4	ENSMUST00000238905;ENSMUST00000037434;ENSMUST00000191331;ENSMUST00000186622;ENSMUST00000185965;ENSMUST00000186702;ENSMUST00000187222;ENSMUST00000186176;ENSMUST00000188239;ENSMUST00000190015;ENSMUST00000186203	GO:0005244(voltage-gated ion channel activity);GO:0005245(voltage-gated calcium channel activity);GO:0005262(calcium channel activity);GO:0005891(voltage-gated calcium channel complex);GO:0006811(ion transport);GO:0006816(calcium ion transport);GO:0016020(membrane);GO:0016021(integral component of membrane);GO:0034765(regulation of ion transmembrane transport);GO:0046872(metal ion binding);GO:005…	04010(MAPK signaling pathway);04260(Cardiac muscle contraction);04261(Adrenergic signaling in cardiomyocytes);04921(Oxytocin signaling pathway);05410(Hypertrophic cardiomyopathy (HCM));05412(Arrhythmogenic right ventricular cardiomyopathy (ARVC));05414(Dilated cardiomyopathy (DCM));05414(Dilated cardiomyopathy (DCM))	K04861	NA	calcium channel, voltage-dependent, alpha 2/delta subunit 4 [Source:MGI Symbol;Acc:MGI:2442632]	protein_coding;retained_intron;processed_transcript	0.303098	0.176486	0.233163	0.0517264	0.131481	0.065966	2.86044	1.51624	0.000656515	0.126862	up	yes
ENSMUSG00000100980	Gm29100	ENSMUST00000187564	NA	NA	NA	NA	predicted gene 29100 [Source:MGI Symbol;Acc:MGI:5579806]	antisense	0.119462	0.046725	0.127366	0.236176	0.219637	0.504468	0.305695	-1.70984	0.000722469	0.136397	down	yes
ENSMUSG00000047507	Baiap3	ENSMUST00000182056;ENSMUST00000182126;ENSMUST00000182903;ENSMUST00000182922;ENSMUST00000169109;ENSMUST00000182696;ENSMUST00000182978;ENSMUST00000182435;ENSMUST00000182825	GO:0000149(SNARE binding);GO:0001956(positive regulation of neurotransmitter secretion);GO:0005509(calcium ion binding);GO:0005543(phospholipid binding);GO:0005829(cytosol);GO:0005886(plasma membrane);GO:0006887(exocytosis);GO:0007186(G protein-coupled receptor signaling pathway);GO:0019905(syntaxin binding);GO:0031902(late endosome membrane);GO:0032588(trans-Golgi network membrane);GO:0035774(po…	05202(Transcriptional misregulation in cancer);05202(Transcriptional misregulation in cancer)	K15621	NA	BAI1-associated protein 3 [Source:MGI Symbol;Acc:MGI:2685783]	protein_coding;retained_intron	6.16925	1.42546	2.29529	1.24633	1.13448	1.49795	2.54978	1.35037	0.000765204	0.142824	up	yes
ENSMUSG00000035983	Gm7008	ENSMUST00000038121;ENSMUST00000170019;ENSMUST00000171356	NA	NA	NA	NA	predicted gene 7008 [Source:MGI Symbol;Acc:MGI:3647211]	antisense	0.542631	0.325031	0.323903	1.17351	0.815893	1.11162	0.384249	-1.37989	0.000776165	0.143242	down	yes
ENSMUSG00000076609	Igkc	ENSMUST00000103410	NA	NA	NA	NA	immunoglobulin kappa constant [Source:MGI Symbol;Acc:MGI:96495]	IG_C_gene	0.531382	0.523865	0.378888	2.98063	0.509471	2.06355	0.258233	-1.95326	0.000890458	0.158976	down	yes
ENSMUSG00000021219	Rgs6	ENSMUST00000186458;ENSMUST00000101234;ENSMUST00000200911;ENSMUST00000161801;ENSMUST00000201861;ENSMUST00000190964;ENSMUST00000186323;ENSMUST00000185665;ENSMUST00000202210;ENSMUST00000201602;ENSMUST00000191352;ENSMUST00000201767;ENSMUST00000191107;ENSMUST00000201271;ENSMUST00000185674;ENSMUST00000201512;ENSMUST00000186309;ENSMUST00000186081;ENSMUST00000193448;ENSMUST00000200861;ENSMUST00000191311;…	GO:0005096(GTPase activator activity);GO:0005515(protein binding);GO:0005634(nucleus);GO:0005737(cytoplasm);GO:0005794(Golgi apparatus);GO:0005829(cytosol);GO:0005886(plasma membrane);GO:0007186(G protein-coupled receptor signaling pathway);GO:0009968(negative regulation of signal transduction);GO:0016020(membrane);GO:0019898(extrinsic component of membrane);GO:0019904(protein domain specific bin…	NA	K16449	NA	regulator of G-protein signaling 6 [Source:MGI Symbol;Acc:MGI:1354730]	protein_coding;retained_intron;nonsense_mediated_decay	1.68204	1.59951	0.524964	0.578268	0.50571	0.618775	2.23551	1.1606	0.00102632	0.177446	up	yes
ENSMUSG00000037095	Lrg1	ENSMUST00000041357	GO:0001938(positive regulation of endothelial cell proliferation);GO:0005160(transforming growth factor beta receptor binding);GO:0005515(protein binding);GO:0005615(extracellular space);GO:0009617(response to bacterium);GO:0030511(positive regulation of transforming growth factor beta receptor signaling pathway);GO:0043231(intracellular membrane-bounded organelle);GO:0045766(positive regulation …	NA	NA	NA	leucine-rich alpha-2-glycoprotein 1 [Source:MGI Symbol;Acc:MGI:1924155]	protein_coding	0.289066	0.408324	0.138287	1.5707	0.739628	0.48412	0.299049	-1.74155	0.001106	0.187279	down	yes
ENSMUSG00000107677	Olfr316	ENSMUST00000215071;ENSMUST00000203731	GO:0004930(G protein-coupled receptor activity);GO:0004984(olfactory receptor activity);GO:0005886(plasma membrane);GO:0007165(signal transduction);GO:0007186(G protein-coupled receptor signaling pathway);GO:0007608(sensory perception of smell);GO:0016020(membrane);GO:0016021(integral component of membrane);GO:0050896(response to stimulus);GO:0050911(detection of chemical stimulus involved in sen…	NA	NA	NA	olfactory receptor 316 [Source:MGI Symbol;Acc:MGI:3030150]	protein_coding	0.432314	0.359651	0.241426	0.85977	0.720007	0.84319	0.426498	-1.22939	0.00116414	0.193786	down	yes
ENSMUSG00000041390	Mdfic	ENSMUST00000189359;ENSMUST00000120512;ENSMUST00000125326;ENSMUST00000190255;ENSMUST00000101663;ENSMUST00000128849;ENSMUST00000140516	GO:0005515(protein binding);GO:0005634(nucleus);GO:0005730(nucleolus);GO:0005737(cytoplasm);GO:0007257(activation of JUN kinase activity);GO:0008134(transcription factor binding);GO:0030111(regulation of Wnt signaling pathway);GO:0030332(cyclin binding);GO:0030957(Tat protein binding);GO:0042308(negative regulation of protein import into nucleus);GO:0045892(negative regulation of transcription, D…	NA	NA	NA	MyoD family inhibitor domain containing [Source:MGI Symbol;Acc:MGI:104611]	protein_coding;nonsense_mediated_decay	0.597457	0.319275	0.270401	0.123874	0.195731	0.149837	2.52881	1.33846	0.0012256	0.201304	up	yes
ENSMUSG00000081228	Gm16089	ENSMUST00000117679	NA	NA	NA	NA	predicted gene 16089 [Source:MGI Symbol;Acc:MGI:3801884]	processed_pseudogene	0.814052	1.3193	1.05246	2.56018	3.14514	2.70841	0.378644	-1.40109	0.0012697	0.206483	down	yes
ENSMUSG00000081953	Gm12435	ENSMUST00000118949	NA	NA	NA	NA	predicted gene 12435 [Source:MGI Symbol;Acc:MGI:3651950]	processed_pseudogene	0.588425	0.914886	0.658881	0.347393	1.27003	12.581	0.152284	-2.71516	0.00171638	0.266358	down	yes
ENSMUSG00000070034	Sp110	ENSMUST00000131950;ENSMUST00000130727;ENSMUST00000151690;ENSMUST00000152399;ENSMUST00000093508;ENSMUST00000128339;ENSMUST00000150114;ENSMUST00000143363;ENSMUST00000186740	GO:0002376(immune system process);GO:0003677(DNA binding);GO:0005634(nucleus);GO:0005654(nucleoplasm);GO:0006915(apoptotic process);GO:0009617(response to bacterium);GO:0043065(positive regulation of apoptotic process);GO:0045087(innate immune response);GO:0045087(innate immune response)	NA	NA	NA	Sp110 nuclear body protein [Source:MGI Symbol;Acc:MGI:1923364]	retained_intron;processed_transcript;protein_coding	0.130985	0.148813	0.0793187	0.351001	0.227414	0.273733	0.421425	-1.24665	0.00174266	0.267507	down	yes
ENSMUSG00000030963	Umod	ENSMUST00000033263;ENSMUST00000207378;ENSMUST00000209095;ENSMUST00000207261;ENSMUST00000207460;ENSMUST00000207729	GO:0000255(allantoin metabolic process);GO:0000922(spindle pole);GO:0001822(kidney development);GO:0002251(organ or tissue specific immune response);GO:0003091(renal water homeostasis);GO:0003094(glomerular filtration);GO:0005201(extracellular matrix structural constituent);GO:0005509(calcium ion binding);GO:0005576(extracellular region);GO:0005615(extracellular space);GO:0005783(endoplasmic reti…	NA	K18274	NA	uromodulin [Source:MGI Symbol;Acc:MGI:102674]	protein_coding;nonsense_mediated_decay;processed_transcript	0.184093	0.103177	0.122684	0.182617	0.444169	0.531486	0.353936	-1.49844	0.00221425	0.330628	down	yes
ENSMUSG00000110980	Gm47204	ENSMUST00000216321	NA	NA	NA	NA	predicted gene, 47204 [Source:MGI Symbol;Acc:MGI:6096003]	lincRNA	2.70795	2.9185	2.55811	1.91331	0.299615	0.525605	2.98867	1.5795	0.00241863	0.351558	up	yes
ENSMUSG00000069170	Adgrv1	ENSMUST00000095585;ENSMUST00000132045;ENSMUST00000125663;ENSMUST00000128585;ENSMUST00000146749;ENSMUST00000128120;ENSMUST00000156627;ENSMUST00000109565;ENSMUST00000146141;ENSMUST00000156631;ENSMUST00000129725;ENSMUST00000125698;ENSMUST00000224088;ENSMUST00000126444	GO:0001917(photoreceptor inner segment);GO:0001965(G-protein alpha-subunit binding);GO:0002141(stereocilia ankle link);GO:0002142(stereocilia ankle link complex);GO:0004888(transmembrane signaling receptor activity);GO:0004930(G protein-coupled receptor activity);GO:0005509(calcium ion binding);GO:0005515(protein binding);GO:0005576(extracellular region);GO:0005737(cytoplasm);GO:0005886(plasma me…	NA	K18263	NA	adhesion G protein-coupled receptor V1 [Source:MGI Symbol;Acc:MGI:1274784]	protein_coding;retained_intron;processed_transcript;nonsense_mediated_decay	0.135003	0.0796863	0.143661	0.0704121	0.0462268	0.0482867	2.1728	1.11955	0.00248667	0.356011	up	yes
ENSMUSG00000088769	Gm22637	ENSMUST00000158144	NA	NA	NA	NA	predicted gene, 22637 [Source:MGI Symbol;Acc:MGI:5452414]	misc_RNA	3.69914	1.35682	3.56718	1.22254	1.08572	0.575256	2.99049	1.58038	0.00270516	0.373212	up	yes
ENSMUSG00000052776	Oas1a	ENSMUST00000080322	GO:0000166(nucleotide binding);GO:0001730(2'-5'-oligoadenylate synthetase activity);GO:0002376(immune system process);GO:0003723(RNA binding);GO:0003725(double-stranded RNA binding);GO:0005515(protein binding);GO:0005524(ATP binding);GO:0005634(nucleus);GO:0005654(nucleoplasm);GO:0005737(cytoplasm);GO:0005739(mitochondrion);GO:0005783(endoplasmic reticulum);GO:0005829(cytosol);GO:0006164(purine n…	04621(NOD-like receptor signaling pathway);05160(Hepatitis C);05162(Measles);05164(Influenza A);05168(Herpes simplex virus 1 infection);05169(Epstein-Barr virus infection)	K14216	EC:2.7.7.84	2'-5' oligoadenylate synthetase 1A [Source:MGI Symbol;Acc:MGI:2180860]	protein_coding	0.698573	0.411159	0.491721	1.27352	0.898321	1.34975	0.454752	-1.13685	0.00293946	0.393197	down	yes
ENSMUSG00000056972	Magel2	ENSMUST00000080403	GO:0004842(ubiquitin-protein transferase activity);GO:0005515(protein binding);GO:0005634(nucleus);GO:0005737(cytoplasm);GO:0005768(endosome);GO:0005769(early endosome);GO:0005829(cytosol);GO:0030904(retromer complex);GO:0034314(Arp2/3 complex-mediated actin nucleation);GO:0042147(retrograde transport, endosome to Golgi);GO:0042752(regulation of circadian rhythm);GO:0045892(negative regulation of…	NA	NA	NA	melanoma antigen, family L, 2 [Source:MGI Symbol;Acc:MGI:1351648]	protein_coding	1.64896	0.558611	0.654731	0.244626	0.417663	0.488444	2.48737	1.31462	0.00294449	0.393197	up	yes
ENSMUSG00000025888	Casp1	ENSMUST00000027015;ENSMUST00000238348;ENSMUST00000238546;ENSMUST00000238730;ENSMUST00000238505	GO:0001666(response to hypoxia);GO:0001774(microglial cell activation);GO:0004175(endopeptidase activity);GO:0004197(cysteine-type endopeptidase activity);GO:0005515(protein binding);GO:0005576(extracellular region);GO:0005634(nucleus);GO:0005737(cytoplasm);GO:0005739(mitochondrion);GO:0005829(cytosol);GO:0005886(plasma membrane);GO:0006508(proteolysis);GO:0006915(apoptotic process);GO:0007520(my…	04217(Necroptosis);04621(NOD-like receptor signaling pathway);04623(Cytosolic DNA-sensing pathway);04625(C-type lectin receptor signaling pathway);05014(Amyotrophic lateral sclerosis (ALS));05132(Salmonella infection);05133(Pertussis);05134(Legionellosis);05164(Influenza A);05164(Influenza A)	K01370	EC:3.4.22.36	caspase 1 [Source:MGI Symbol;Acc:MGI:96544]	protein_coding;retained_intron;nonsense_mediated_decay	0.542455	0.570417	0.254036	1.2027	0.831426	0.92821	0.46143	-1.11582	0.00324453	0.417949	down	yes
ENSMUSG00000035829	Ppp1r26	ENSMUST00000189694;ENSMUST00000040324;ENSMUST00000128199;ENSMUST00000150362;ENSMUST00000154081	GO:0004864(protein phosphatase inhibitor activity);GO:0005634(nucleus);GO:0005730(nucleolus);GO:0010923(negative regulation of phosphatase activity);GO:0032515(negative regulation of phosphoprotein phosphatase activity);GO:0032515(negative regulation of phosphoprotein phosphatase activity)	NA	K17565	NA	protein phosphatase 1, regulatory subunit 26 [Source:MGI Symbol;Acc:MGI:2685193]	protein_coding;processed_transcript	1.09799	4.16747	0.885838	0.955757	0.833194	0.514119	2.67091	1.41733	0.00327056	0.417949	up	yes
ENSMUSG00000113555	Gm10095	ENSMUST00000222765	NA	NA	NA	NA	predicted gene 10095 [Source:MGI Symbol;Acc:MGI:3642130]	processed_pseudogene	3.06642	12.2147	30.132	7.67232	1.91441	2.56664	3.73666	1.90175	0.00353311	0.442987	up	yes
ENSMUSG00000062382	Ftl1-ps1	ENSMUST00000222435;ENSMUST00000221435	GO:0006826(iron ion transport);GO:0006879(cellular iron ion homeostasis);GO:0008199(ferric iron binding);GO:0046872(metal ion binding);GO:0046872(metal ion binding)	04216(Ferroptosis);04217(Necroptosis);04978(Mineral absorption);04978(Mineral absorption)	K13625	NA	ferritin light polypeptide 1, pseudogene 1 [Source:MGI Symbol;Acc:MGI:3779109]	protein_coding	2.36786	2.83207	2.35359	0.678628	1.72709	1.06412	2.17691	1.12228	0.00376101	0.461004	up	yes
ENSMUSG00000053004	Hrh1	ENSMUST00000088987;ENSMUST00000161650;ENSMUST00000161220;ENSMUST00000160780;ENSMUST00000160212	GO:0004930(G protein-coupled receptor activity);GO:0004969(histamine receptor activity);GO:0004993(G protein-coupled serotonin receptor activity);GO:0005829(cytosol);GO:0005886(plasma membrane);GO:0005887(integral component of plasma membrane);GO:0007165(signal transduction);GO:0007186(G protein-coupled receptor signaling pathway);GO:0007187(G protein-coupled receptor signaling pathway, coupled t…	04020(Calcium signaling pathway);04080(Neuroactive ligand-receptor interaction);04750(Inflammatory mediator regulation of TRP channels);04750(Inflammatory mediator regulation of TRP channels)	K04149	NA	histamine receptor H1 [Source:MGI Symbol;Acc:MGI:107619]	protein_coding	0.0730718	1.84038	1.24493	0.194128	0.0493935	0.356171	5.26667	2.39689	0.00386613	0.470379	up	yes
ENSMUSG00000096917	2500002B13Rik	ENSMUST00000180690;ENSMUST00000210752	NA	NA	NA	NA	RIKEN cDNA 2500002B13 gene [Source:MGI Symbol;Acc:MGI:1925603]	bidirectional_promoter_lncRNA;lincRNA	0.624305	0.574107	0.506051	0.315947	0.277037	0.164683	2.24962	1.16968	0.00421475	0.50412	up	yes
ENSMUSG00000032411	Tfdp2	ENSMUST00000034982;ENSMUST00000188750;ENSMUST00000185644;ENSMUST00000188008;ENSMUST00000165768;ENSMUST00000190689;ENSMUST00000179416;ENSMUST00000190709;ENSMUST00000189606;ENSMUST00000179065;ENSMUST00000188829;ENSMUST00000190104;ENSMUST00000165120;ENSMUST00000191390;ENSMUST00000191133;ENSMUST00000186609	GO:0000278(mitotic cell cycle);GO:0000977(RNA polymerase II regulatory region sequence-specific DNA binding);GO:0000981(DNA-binding transcription factor activity, RNA polymerase II-specific);GO:0001228(DNA-binding transcription activator activity, RNA polymerase II-specific);GO:0003677(DNA binding);GO:0003700(DNA-binding transcription factor activity);GO:0003712(transcription coregulator activity…	04110(Cell cycle);04110(Cell cycle)	K09392	NA	transcription factor Dp 2 [Source:MGI Symbol;Acc:MGI:107167]	protein_coding;retained_intron;processed_transcript	0.93146	0.613838	2.20603	0.538678	0.586059	0.703791	2.05156	1.03672	0.00423552	0.50412	up	yes
ENSMUSG00000056328	Myh1	ENSMUST00000124516;ENSMUST00000018637;ENSMUST00000075734;ENSMUST00000129018	GO:0000166(nucleotide binding);GO:0003774(motor activity);GO:0003779(actin binding);GO:0005515(protein binding);GO:0005516(calmodulin binding);GO:0005524(ATP binding);GO:0005737(cytoplasm);GO:0005859(muscle myosin complex);GO:0006936(muscle contraction);GO:0014704(intercalated disc);GO:0016459(myosin complex);GO:0030016(myofibril);GO:0031672(A band);GO:0032982(myosin filament);GO:0036464(cytoplas…	04530(Tight junction);04530(Tight junction)	K10352	NA	myosin, heavy polypeptide 1, skeletal muscle, adult [Source:MGI Symbol;Acc:MGI:1339711]	protein_coding	0.0418376	0.0735951	0.0155763	0.148963	0.0635772	0.17879	0.334779	-1.57872	0.00455524	0.525653	down	yes
ENSMUSG00000082953	Gm13217	ENSMUST00000120466	NA	NA	NA	NA	predicted gene 13217 [Source:MGI Symbol;Acc:MGI:3649713]	unprocessed_pseudogene	0.561518	0.647395	0.370852	1.15305	1.02969	1.34438	0.447891	-1.15878	0.004702	0.532623	down	yes
ENSMUSG00000076258	Gm23935	ENSMUST00000102303	NA	NA	NA	NA	predicted gene, 23935 [Source:MGI Symbol;Acc:MGI:5453712]	miRNA	214.787	453.998	292.914	1997.87	392.51	299.834	0.35748	-1.48406	0.00484255	0.544696	down	yes
ENSMUSG00000034459	Ifit1	ENSMUST00000102824	GO:0002376(immune system process);GO:0003723(RNA binding);GO:0005515(protein binding);GO:0005737(cytoplasm);GO:0005829(cytosol);GO:0009615(response to virus);GO:0009617(response to bacterium);GO:0035457(cellular response to interferon-alpha);GO:0035458(cellular response to interferon-beta);GO:0045087(innate immune response);GO:0051607(defense response to virus)	05160(Hepatitis C)	K14217	NA	interferon-induced protein with tetratricopeptide repeats 1 [Source:MGI Symbol;Acc:MGI:99450]	protein_coding	1.42877	0.75514	0.707602	1.73077	1.3654	2.8213	0.48864	-1.03316	0.00521021	0.555403	down	yes
ENSMUSG00000100261	Gm6473	ENSMUST00000188572	NA	NA	NA	NA	predicted gene 6473 [Source:MGI Symbol;Acc:MGI:3645176]	unprocessed_pseudogene	0.153681	0.129813	0.099934	0.0001	1.44088	0.808389	0.17046	-2.55249	0.00521118	0.555403	down	yes
ENSMUSG00000027636	Sla2	ENSMUST00000029164;ENSMUST00000109561	GO:0000122(negative regulation of transcription by RNA polymerase II);GO:0002250(adaptive immune response);GO:0002376(immune system process);GO:0005070(SH3/SH2 adaptor activity);GO:0005515(protein binding);GO:0005654(nucleoplasm);GO:0005737(cytoplasm);GO:0005768(endosome);GO:0005770(late endosome);GO:0005794(Golgi apparatus);GO:0005886(plasma membrane);GO:0005942(phosphatidylinositol 3-kinase com…	NA	NA	NA	Src-like-adaptor 2 [Source:MGI Symbol;Acc:MGI:1925049]	protein_coding	0.0759818	0.154216	0.111596	0.229234	0.280037	0.294467	0.425256	-1.2336	0.00525053	0.555403	down	yes
ENSMUSG00000026602	Nphs2	ENSMUST00000027896;ENSMUST00000193020	GO:0005515(protein binding);GO:0005886(plasma membrane);GO:0005911(cell-cell junction);GO:0016020(membrane);GO:0016021(integral component of membrane);GO:0031235(intrinsic component of the cytoplasmic side of the plasma membrane);GO:0031532(actin cytoskeleton reorganization);GO:0032991(protein-containing complex);GO:0036057(slit diaphragm);GO:0045121(membrane raft);GO:0072249(metanephric glomerul…	NA	K18268	NA	nephrosis 2, podocin [Source:MGI Symbol;Acc:MGI:2157018]	protein_coding	0.347684	0.452684	0.255014	0.351548	1.00376	1.24193	0.406347	-1.29921	0.00527506	0.555403	down	yes
ENSMUSG00000051817	Sox12	ENSMUST00000182625;ENSMUST00000063332	GO:0000976(transcription regulatory region sequence-specific DNA binding);GO:0000981(DNA-binding transcription factor activity, RNA polymerase II-specific);GO:0001228(DNA-binding transcription activator activity, RNA polymerase II-specific);GO:0003677(DNA binding);GO:0003713(transcription coactivator activity);GO:0005634(nucleus);GO:0005654(nucleoplasm);GO:0005667(transcription factor complex);GO…	NA	K09268	NA	SRY (sex determining region Y)-box 12 [Source:MGI Symbol;Acc:MGI:98360]	protein_coding	5.47138	4.9002	5.94739	4.90553	1.10565	1.31053	2.22885	1.1563	0.0055391	0.565504	up	yes
ENSMUSG00000037868	Egr2	ENSMUST00000048289;ENSMUST00000145936;ENSMUST00000127820;ENSMUST00000145754;ENSMUST00000130933;ENSMUST00000146986;ENSMUST00000105438	GO:0000976(transcription regulatory region sequence-specific DNA binding);GO:0000978(RNA polymerase II cis-regulatory region sequence-specific DNA binding);GO:0000981(DNA-binding transcription factor activity, RNA polymerase II-specific);GO:0001102(RNA polymerase II activating transcription factor binding);GO:0001228(DNA-binding transcription activator activity, RNA polymerase II-specific);GO:000…	04625(C-type lectin receptor signaling pathway);05161(Hepatitis B);05166(Human T-cell leukemia virus 1 infection);05203(Viral carcinogenesis);05203(Viral carcinogenesis)	K12496	NA	early growth response 2 [Source:MGI Symbol;Acc:MGI:95296]	protein_coding	3.33903	1.45776	1.20195	0.572379	0.940312	1.23005	2.18713	1.12904	0.00558447	0.566203	up	yes
ENSMUSG00000069008	Gm5537	ENSMUST00000091117	NA	NA	NA	NA	predicted gene 5537 [Source:MGI Symbol;Acc:MGI:3643179]	processed_pseudogene	3.47895	2.39868	1.76594	0.751042	1.22736	1.6115	2.12919	1.0903	0.0057355	0.577948	up	yes
ENSMUSG00000085084	4930570G19Rik	ENSMUST00000139363;ENSMUST00000149387;ENSMUST00000140941;ENSMUST00000148224	NA	NA	NA	NA	RIKEN cDNA 4930570G19 gene [Source:MGI Symbol;Acc:MGI:1923158]	lincRNA	0.450375	0.430124	0.315926	1.41647	1.04207	0.341121	0.427347	-1.22652	0.00622567	0.60867	down	yes
ENSMUSG00000044042	Fmn1	ENSMUST00000099576;ENSMUST00000161731;ENSMUST00000154834;ENSMUST00000238883;ENSMUST00000153151;ENSMUST00000150510;ENSMUST00000102547;ENSMUST00000081349;ENSMUST00000110954;ENSMUST00000145891;ENSMUST00000152255	GO:0003779(actin binding);GO:0005515(protein binding);GO:0005634(nucleus);GO:0005737(cytoplasm);GO:0005789(endoplasmic reticulum membrane);GO:0005856(cytoskeleton);GO:0005884(actin filament);GO:0005886(plasma membrane);GO:0005912(adherens junction);GO:0008017(microtubule binding);GO:0010467(gene expression);GO:0016020(membrane);GO:0017124(SH3 domain binding);GO:0030054(cell junction);GO:0030838(p…	NA	K10367	NA	formin 1 [Source:MGI Symbol;Acc:MGI:101815]	protein_coding;processed_transcript	1.1351	0.288996	0.879589	0.341387	0.185082	0.49343	2.25874	1.17552	0.00671777	0.634135	up	yes
ENSMUSG00000098132	Rassf10	ENSMUST00000182858	GO:0000922(spindle pole);GO:0003674(molecular_function);GO:0005575(cellular_component);GO:0005737(cytoplasm);GO:0005815(microtubule organizing center);GO:0005829(cytosol);GO:0005856(cytoskeleton);GO:0007165(signal transduction);GO:0007399(nervous system development);GO:0050769(positive regulation of neurogenesis);GO:2000179(positive regulation of neural precursor cell proliferation)	NA	K09856	NA	Ras association (RalGDS/AF-6) domain family (N-terminal) member 10 [Source:MGI Symbol;Acc:MGI:1925998]	protein_coding	0.528182	0.521361	0.258104	0.131973	0.266547	0.157623	2.35128	1.23345	0.00713271	0.654495	up	yes
ENSMUSG00000106691	2700029L08Rik	ENSMUST00000202895	NA	NA	NA	NA	RIKEN cDNA 2700029L08 gene [Source:MGI Symbol;Acc:MGI:1924056]	TEC	1.19815	1.23955	1.16325	0.368985	0.680217	0.662202	2.10409	1.0732	0.00724649	0.654654	up	yes
ENSMUSG00000095159	Tubb4b-ps1	ENSMUST00000179460	NA	NA	NA	NA	tubulin, beta 4B class IVB, pseudogene 1 [Source:MGI Symbol;Acc:MGI:3642800]	processed_pseudogene	6.66643	1.00946	1.20853	1.02627	0.848656	1.08646	3.00009	1.58501	0.00777093	0.678923	up	yes
ENSMUSG00000103986	Gm5539	ENSMUST00000192177	NA	NA	NA	NA	predicted gene 5539 [Source:MGI Symbol;Acc:MGI:3644451]	processed_pseudogene	1.11639	3.06751	3.74581	0.977305	0.848914	1.51855	2.37078	1.24536	0.00843412	0.705258	up	yes
ENSMUSG00000113836	Gm3325	ENSMUST00000223499;ENSMUST00000220871;ENSMUST00000221814	NA	NA	NA	NA	predicted gene 3325 [Source:MGI Symbol;Acc:MGI:3781503]	processed_transcript;transcribed_processed_pseudogene	0.324595	0.519859	0.24369	0.209805	0.148637	0.0524053	2.64854	1.4052	0.00905198	0.716202	up	yes
ENSMUSG00000024659	Anxa1	ENSMUST00000025561;ENSMUST00000163902;ENSMUST00000167668;ENSMUST00000168020;ENSMUST00000171423;ENSMUST00000235280;ENSMUST00000164587;ENSMUST00000165518	GO:0001533(cornified envelope);GO:0001780(neutrophil homeostasis);GO:0001891(phagocytic cup);GO:0002250(adaptive immune response);GO:0002376(immune system process);GO:0002548(monocyte chemotaxis);GO:0002685(regulation of leukocyte migration);GO:0003697(single-stranded DNA binding);GO:0003727(single-stranded RNA binding);GO:0004859(phospholipase inhibitor activity);GO:0005509(calcium ion binding);…	NA	K17091	NA	annexin A1 [Source:MGI Symbol;Acc:MGI:96819]	protein_coding;retained_intron;nonsense_mediated_decay;processed_transcript	0.306372	0.282912	0.143134	0.81436	0.377959	0.452979	0.445158	-1.16761	0.00922551	0.719011	down	yes
ENSMUSG00000093909	Gm3883	ENSMUST00000098119	NA	NA	NA	NA	predicted gene 3883 [Source:MGI Symbol;Acc:MGI:3823028]	unprocessed_pseudogene	4.05537	4.01987	2.45068	1.7289	2.59022	0.517285	2.1764	1.12194	0.00925803	0.719011	up	yes
ENSMUSG00000099250	Rn7s2	ENSMUST00000175032	NA	NA	NA	NA	7S RNA 2 [Source:MGI Symbol;Acc:MGI:97953]	misc_RNA	14.2765	35.0714	24.0958	161.753	26.5054	21.2513	0.350551	-1.5123	0.00946902	0.730181	down	yes
ENSMUSG00000062209	Erbb4	ENSMUST00000119142;ENSMUST00000121473;ENSMUST00000153432;ENSMUST00000131148;ENSMUST00000126682	GO:0000166(nucleotide binding);GO:0000976(transcription regulatory region sequence-specific DNA binding);GO:0001755(neural crest cell migration);GO:0004672(protein kinase activity);GO:0004713(protein tyrosine kinase activity);GO:0004714(transmembrane receptor protein tyrosine kinase activity);GO:0005154(epidermal growth factor receptor binding);GO:0005515(protein binding);GO:0005524(ATP binding);…	04010(MAPK signaling pathway);04012(ErbB signaling pathway);04020(Calcium signaling pathway);04151(PI3K-Akt signaling pathway);05205(Proteoglycans in cancer);05205(Proteoglycans in cancer)	K05085	EC:2.7.10.1	erb-b2 receptor tyrosine kinase 4 [Source:MGI Symbol;Acc:MGI:104771]	protein_coding;processed_transcript;retained_intron	0.473103	0.177463	3.30262	4.71238	4.1376	4.46697	0.296854	-1.75218	0.00956684	0.731027	down	yes
ENSMUSG00000022584	Ly6c2	ENSMUST00000188214;ENSMUST00000191451;ENSMUST00000187864;ENSMUST00000100542	GO:0005886(plasma membrane);GO:0009986(cell surface);GO:0016020(membrane);GO:0030550(acetylcholine receptor inhibitor activity);GO:0031225(anchored component of membrane);GO:0033130(acetylcholine receptor binding);GO:0045202(synapse);GO:0095500(acetylcholine receptor signaling pathway);GO:2000272(negative regulation of signaling receptor activity);GO:2000272(negative regulation of signaling recep…	NA	NA	NA	lymphocyte antigen 6 complex, locus C2 [Source:MGI Symbol;Acc:MGI:3712069]	protein_coding;retained_intron	0.296788	0.231661	0.275837	0.76571	0.3858	0.527067	0.479148	-1.06146	0.00992852	0.741254	down	yes
ENSMUSG00000097098	9330111N05Rik	ENSMUST00000223730;ENSMUST00000181043;ENSMUST00000181508;ENSMUST00000180409;ENSMUST00000225082	NA	NA	NA	NA	RIKEN cDNA 9330111N05 gene [Source:MGI Symbol;Acc:MGI:2443112]	antisense	0.133294	0.087376	0.096425	0.312582	0.179022	0.180852	0.471548	-1.08452	0.0103464	0.765259	down	yes
ENSMUSG00000065037	Rn7sk	ENSMUST00000083103	NA	NA	NA	NA	RNA, 7SK, nuclear [Source:MGI Symbol;Acc:MGI:103186]	misc_RNA	5.73568	21.5092	9.13173	104.151	9.8945	13.1015	0.286098	-1.80542	0.0104202	0.765259	down	yes
ENSMUSG00000032368	Zic1	ENSMUST00000034927;ENSMUST00000065360;ENSMUST00000173121	GO:0000977(RNA polymerase II regulatory region sequence-specific DNA binding);GO:0000978(RNA polymerase II cis-regulatory region sequence-specific DNA binding);GO:0000981(DNA-binding transcription factor activity, RNA polymerase II-specific);GO:0001228(DNA-binding transcription activator activity, RNA polymerase II-specific);GO:0001501(skeletal system development);GO:0003676(nucleic acid binding)…	NA	NA	NA	zinc finger protein of the cerebellum 1 [Source:MGI Symbol;Acc:MGI:106683]	protein_coding;processed_transcript	9.02096	1.99591	1.15802	1.976	1.47681	1.34265	2.53884	1.34417	0.0104294	0.765259	up	yes
ENSMUSG00000052688	Rab7b	ENSMUST00000130848;ENSMUST00000129905;ENSMUST00000136247;ENSMUST00000064679;ENSMUST00000064664	GO:0000166(nucleotide binding);GO:0003924(GTPase activity);GO:0005525(GTP binding);GO:0005764(lysosome);GO:0005768(endosome);GO:0005770(late endosome);GO:0005794(Golgi apparatus);GO:0005802(trans-Golgi network);GO:0008333(endosome to lysosome transport);GO:0015031(protein transport);GO:0016020(membrane);GO:0030670(phagocytic vesicle membrane);GO:0031410(cytoplasmic vesicle);GO:0032755(positive re…	04137(Mitophagy - animal);04140(Autophagy - animal);04145(Phagosome);05132(Salmonella infection);05146(Amoebiasis);05146(Amoebiasis)	K07898	NA	RAB7B, member RAS oncogene family [Source:MGI Symbol;Acc:MGI:2442295]	processed_transcript;protein_coding	0.263872	0.22387	0.173921	0.162391	0.046779	0.0675011	2.39151	1.25792	0.011137	0.809406	up	yes
ENSMUSG00000102440	Pcdhga9	ENSMUST00000091935;ENSMUST00000194814	GO:0005509(calcium ion binding);GO:0005886(plasma membrane);GO:0005887(integral component of plasma membrane);GO:0007155(cell adhesion);GO:0007156(homophilic cell adhesion via plasma membrane adhesion molecules);GO:0016020(membrane);GO:0016021(integral component of membrane);GO:0046872(metal ion binding);GO:0046872(metal ion binding)	NA	K16495	NA	protocadherin gamma subfamily A, 9 [Source:MGI Symbol;Acc:MGI:1935226]	protein_coding;retained_intron	2.03096	11.269	2.33833	3.78169	72.2698	3.07129	0.197646	-2.33901	0.0114071	0.821759	down	yes
ENSMUSG00000106106	CT010467	ENSMUST00000198477	NA	NA	NA	NA	18s RNA, related sequence 5	rRNA	641.222	1174.05	732.732	4003.83	794.096	903.563	0.446902	-1.16197	0.0119571	0.840931	down	yes
ENSMUSG00000112168	Gm34776	ENSMUST00000219415	NA	NA	NA	NA	predicted gene, 34776 [Source:MGI Symbol;Acc:MGI:5593935]	lincRNA	0.360066	0.677046	0.578865	1.02255	1.30702	1.01795	0.482737	-1.05069	0.0119804	0.840931	down	yes
ENSMUSG00000001228	Uhrf1	ENSMUST00000113039;ENSMUST00000001258;ENSMUST00000113035;ENSMUST00000137876;ENSMUST00000139654;ENSMUST00000142387;ENSMUST00000113038	GO:0000122(negative regulation of transcription by RNA polymerase II);GO:0000790(nuclear chromatin);GO:0000791(euchromatin);GO:0000792(heterochromatin);GO:0000987(cis-regulatory region sequence-specific DNA binding);GO:0003677(DNA binding);GO:0004842(ubiquitin-protein transferase activity);GO:0005515(protein binding);GO:0005634(nucleus);GO:0005654(nucleoplasm);GO:0005657(replication fork);GO:0005…	NA	K10638	EC:2.3.2.27	ubiquitin-like, containing PHD and RING finger domains, 1 [Source:MGI Symbol;Acc:MGI:1338889]	protein_coding;retained_intron	0.231884	0.211729	0.33671	0.0796159	0.160633	0.118951	2.17239	1.11928	0.0123647	0.856922	up	yes
ENSMUSG00000079436	Kcnj13	ENSMUST00000113212;ENSMUST00000174179	GO:0005242(inward rectifier potassium channel activity);GO:0005244(voltage-gated ion channel activity);GO:0005886(plasma membrane);GO:0006811(ion transport);GO:0006813(potassium ion transport);GO:0016020(membrane);GO:0016021(integral component of membrane);GO:0034220(ion transmembrane transport);GO:0034765(regulation of ion transmembrane transport);GO:0071805(potassium ion transmembrane transport…	04974(Protein digestion and absorption);04974(Protein digestion and absorption)	K05006	NA	potassium inwardly-rectifying channel, subfamily J, member 13 [Source:MGI Symbol;Acc:MGI:3781032]	protein_coding	5.57348	0.892178	0.314657	0.701616	0.757087	0.3343	3.78154	1.91898	0.0128916	0.871375	up	yes
ENSMUSG00000097209	AU022754	ENSMUST00000180441;ENSMUST00000229134	NA	NA	NA	NA	expressed sequence AU022754 [Source:MGI Symbol;Acc:MGI:2146143]	antisense	0.868464	0.973304	0.922761	0.276637	0.758021	0.224522	2.1955	1.13455	0.013188	0.887759	up	yes
ENSMUSG00000026414	Tnnt2	ENSMUST00000112085;ENSMUST00000189826;ENSMUST00000190451;ENSMUST00000188028;ENSMUST00000112086;ENSMUST00000189355;ENSMUST00000189732;ENSMUST00000186225;ENSMUST00000178204;ENSMUST00000188098;ENSMUST00000179863;ENSMUST00000178854;ENSMUST00000191055;ENSMUST00000027671;ENSMUST00000112087	GO:0003009(skeletal muscle contraction);GO:0003779(actin binding);GO:0005200(structural constituent of cytoskeleton);GO:0005509(calcium ion binding);GO:0005523(tropomyosin binding);GO:0005737(cytoplasm);GO:0005861(troponin complex);GO:0005865(striated muscle thin filament);GO:0006936(muscle contraction);GO:0006937(regulation of muscle contraction);GO:0007507(heart development);GO:0008016(regulati…	04260(Cardiac muscle contraction);04261(Adrenergic signaling in cardiomyocytes);05410(Hypertrophic cardiomyopathy (HCM));05414(Dilated cardiomyopathy (DCM));05414(Dilated cardiomyopathy (DCM))	K12045	NA	troponin T2, cardiac [Source:MGI Symbol;Acc:MGI:104597]	protein_coding;retained_intron	0.440188	0.453427	0.118553	0.779212	0.439032	0.922375	0.472839	-1.08058	0.0134081	0.891609	down	yes
ENSMUSG00000062393	Dgkk	ENSMUST00000067410;ENSMUST00000145302	GO:0000166(nucleotide binding);GO:0003951(NAD+ kinase activity);GO:0004143(diacylglycerol kinase activity);GO:0005524(ATP binding);GO:0005886(plasma membrane);GO:0006979(response to oxidative stress);GO:0007165(signal transduction);GO:0007205(protein kinase C-activating G protein-coupled receptor signaling pathway);GO:0016301(kinase activity);GO:0016310(phosphorylation);GO:0016740(transferase act…	00561(Glycerolipid metabolism);00564(Glycerophospholipid metabolism);04070(Phosphatidylinositol signaling system);04072(Phospholipase D signaling pathway);05231(Choline metabolism in cancer);05231(Choline metabolism in cancer)	K00901	EC:2.7.1.107	diacylglycerol kinase kappa [Source:MGI Symbol;Acc:MGI:3580254]	protein_coding	0.739148	0.0988126	0.159773	0.0885609	0.136848	0.115354	2.92795	1.54989	0.013551	0.89647	up	yes
ENSMUSG00000039985	Sinhcaf	ENSMUST00000204435;ENSMUST00000204119;ENSMUST00000111562;ENSMUST00000139355;ENSMUST00000132696;ENSMUST00000204590;ENSMUST00000143963;ENSMUST00000146457;ENSMUST00000054080;ENSMUST00000127063;ENSMUST00000081956;ENSMUST00000203164	GO:0005515(protein binding);GO:0005634(nucleus);GO:0008284(positive regulation of cell population proliferation);GO:0016580(Sin3 complex);GO:0030336(negative regulation of cell migration);GO:0045596(negative regulation of cell differentiation);GO:0045596(negative regulation of cell differentiation)	NA	NA	NA	SIN3-HDAC complex associated factor [Source:MGI Symbol;Acc:MGI:1929091]	protein_coding;nonsense_mediated_decay;retained_intron;processed_transcript	0.268788	0.223786	0.202196	0.142238	0.0778965	0.112593	2.0881	1.06219	0.0139025	0.89647	up	yes
ENSMUSG00000037652	Phc3	ENSMUST00000177992;ENSMUST00000129817;ENSMUST00000124472;ENSMUST00000046624;ENSMUST00000152357;ENSMUST00000099163;ENSMUST00000108255;ENSMUST00000168645;ENSMUST00000064718;ENSMUST00000150939	GO:0003677(DNA binding);GO:0003682(chromatin binding);GO:0005515(protein binding);GO:0005634(nucleus);GO:0005654(nucleoplasm);GO:0007275(multicellular organism development);GO:0008270(zinc ion binding);GO:0031519(PcG protein complex);GO:0035102(PRC1 complex);GO:0042393(histone binding);GO:0045892(negative regulation of transcription, DNA-templated);GO:0046872(metal ion binding);GO:0046872(metal i…	NA	K11458	NA	polyhomeotic 3 [Source:MGI Symbol;Acc:MGI:2181434]	protein_coding;retained_intron;nonsense_mediated_decay	0.904766	3.83649	0.62061	0.955352	0.694121	0.715716	2.26699	1.18078	0.0140341	0.898169	up	yes
ENSMUSG00000069303	Hist1h2br	ENSMUST00000110467;ENSMUST00000180288	GO:0000786(nucleosome);GO:0002227(innate immune response in mucosa);GO:0003677(DNA binding);GO:0005615(extracellular space);GO:0005634(nucleus);GO:0005654(nucleoplasm);GO:0005694(chromosome);GO:0005829(cytosol);GO:0006334(nucleosome assembly);GO:0008150(biological_process);GO:0019731(antibacterial humoral response);GO:0019899(enzyme binding);GO:0032991(protein-containing complex);GO:0042802(ident…	05034(Alcoholism);05203(Viral carcinogenesis);05322(Systemic lupus erythematosus);05322(Systemic lupus erythematosus)	K11252	NA	histone cluster 1 H2br [Source:MGI Symbol;Acc:MGI:3710645]	nonsense_mediated_decay;protein_coding	0.469739	0.225996	0.425412	0.0001	0.204305	0.0001	5.48225	2.45477	0.014334	0.90902	up	yes
ENSMUSG00000028125	Abca4	ENSMUST00000013995;ENSMUST00000137616;ENSMUST00000140913;ENSMUST00000197728;ENSMUST00000132199;ENSMUST00000144949;ENSMUST00000136624;ENSMUST00000150738;ENSMUST00000136358;ENSMUST00000141135	GO:0000166(nucleotide binding);GO:0001750(photoreceptor outer segment);GO:0005319(lipid transporter activity);GO:0005524(ATP binding);GO:0005548(phospholipid transporter activity);GO:0005783(endoplasmic reticulum);GO:0005887(integral component of plasma membrane);GO:0006649(phospholipid transfer to membrane);GO:0006869(lipid transport);GO:0007601(visual perception);GO:0016020(membrane);GO:0016021…	02010(ABC transporters);02010(ABC transporters)	K05644	NA	ATP-binding cassette, sub-family A (ABC1), member 4 [Source:MGI Symbol;Acc:MGI:109424]	protein_coding;retained_intron;processed_transcript	0.879701	0.211063	0.197422	0.153822	0.182116	0.211759	2.35201	1.23389	0.0149981	0.943493	up	yes
ENSMUSG00000036169	Sostdc1	ENSMUST00000041407	GO:0005515(protein binding);GO:0005576(extracellular region);GO:0005615(extracellular space);GO:0007389(pattern specification process);GO:0010454(negative regulation of cell fate commitment);GO:0016055(Wnt signaling pathway);GO:0030178(negative regulation of Wnt signaling pathway);GO:0030509(BMP signaling pathway);GO:0030514(negative regulation of BMP signaling pathway);GO:0031069(hair follicle m…	NA	NA	NA	sclerostin domain containing 1 [Source:MGI Symbol;Acc:MGI:1913292]	protein_coding	5.50485	0.909879	0.89282	0.704037	0.848021	1.1278	2.72684	1.44723	0.0151424	0.945681	up	yes
ENSMUSG00000074340	Ovgp1	ENSMUST00000000573;ENSMUST00000163626;ENSMUST00000164055;ENSMUST00000092878	GO:0004568(chitinase activity);GO:0005576(extracellular region);GO:0005975(carbohydrate metabolic process);GO:0006032(chitin catabolic process);GO:0007338(single fertilization);GO:0008061(chitin binding);GO:0030133(transport vesicle);GO:0031410(cytoplasmic vesicle);GO:0035805(egg coat);GO:0098595(perivitelline space);GO:2000360(negative regulation of binding of sperm to zona pellucida);GO:2000360…	NA	K17526	NA	oviductal glycoprotein 1 [Source:MGI Symbol;Acc:MGI:106661]	protein_coding;nonsense_mediated_decay;retained_intron;processed_transcript	0.489413	0.81889	0.322308	0.615612	1.27934	1.36672	0.499931	-1.0002	0.0157249	0.967345	down	yes
ENSMUSG00000026579	F5	ENSMUST00000086040	GO:0005507(copper ion binding);GO:0005576(extracellular region);GO:0005615(extracellular space);GO:0005783(endoplasmic reticulum);GO:0005794(Golgi apparatus);GO:0007596(blood coagulation);GO:0007599(hemostasis);GO:0008015(blood circulation);GO:0031091(platelet alpha granule);GO:0046872(metal ion binding)	04610(Complement and coagulation cascades)	K03902	NA	coagulation factor V [Source:MGI Symbol;Acc:MGI:88382]	protein_coding	2.76855	0.085626	0.135021	0.10526	0.263383	0.278147	4.62159	2.20839	0.0167126	1	up	yes
ENSMUSG00000038797	Zscan2	ENSMUST00000147125;ENSMUST00000044115;ENSMUST00000155128;ENSMUST00000132163;ENSMUST00000205361	GO:0003676(nucleic acid binding);GO:0003677(DNA binding);GO:0003700(DNA-binding transcription factor activity);GO:0005634(nucleus);GO:0006355(regulation of transcription, DNA-templated);GO:0007275(multicellular organism development);GO:0007283(spermatogenesis);GO:0010468(regulation of gene expression);GO:0030154(cell differentiation);GO:0046872(metal ion binding);GO:0046872(metal ion binding)	NA	K09230	NA	zinc finger and SCAN domain containing 2 [Source:MGI Symbol;Acc:MGI:99176]	protein_coding	2.1525	1.35639	0.970219	0.438328	0.53211	1.21658	2.04805	1.03425	0.016737	1	up	yes
ENSMUSG00000070605	Zfp992	ENSMUST00000105733	GO:0003674(molecular_function);GO:0003676(nucleic acid binding);GO:0005575(cellular_component);GO:0006355(regulation of transcription, DNA-templated);GO:0008150(biological_process);GO:0046872(metal ion binding)	NA	NA	NA	zinc finger protein 992 [Source:MGI Symbol;Acc:MGI:3700963]	protein_coding	0.249321	0.076893	0.08314	0.315684	0.218248	0.395886	0.440252	-1.1836	0.0174161	1	down	yes
ENSMUSG00000034739	Mfrp	ENSMUST00000034654;ENSMUST00000206722;ENSMUST00000161703;ENSMUST00000205282;ENSMUST00000206308;ENSMUST00000161381	GO:0005515(protein binding);GO:0005886(plasma membrane);GO:0007601(visual perception);GO:0016020(membrane);GO:0016021(integral component of membrane);GO:0016324(apical plasma membrane);GO:0042462(eye photoreceptor cell development);GO:0060041(retina development in camera-type eye);GO:0060041(retina development in camera-type eye)	NA	NA	NA	membrane frizzled-related protein [Source:MGI Symbol;Acc:MGI:2385957]	protein_coding;nonsense_mediated_decay	1.98314	0.145938	0.0997878	0.109828	0.254573	0.182184	4.0778	2.02779	0.0174773	1	up	yes
ENSMUSG00000036198	Arhgap36	ENSMUST00000114904;ENSMUST00000042444;ENSMUST00000132784;ENSMUST00000130558;ENSMUST00000151128	GO:0003674(molecular_function);GO:0005096(GTPase activator activity);GO:0007165(signal transduction);GO:0043547(positive regulation of GTPase activity);GO:0043547(positive regulation of GTPase activity)	NA	K20648	NA	Rho GTPase activating protein 36 [Source:MGI Symbol;Acc:MGI:1922654]	protein_coding;processed_transcript	1.0397	0.228817	0.489797	0.210618	0.092295	0.367336	2.62337	1.39142	0.0177297	1	up	yes
ENSMUSG00000074646	6430550D23Rik	ENSMUST00000138025;ENSMUST00000109617;ENSMUST00000086145;ENSMUST00000144686;ENSMUST00000156993;ENSMUST00000141437;ENSMUST00000140657;ENSMUST00000139116;ENSMUST00000124812	GO:0016020(membrane);GO:0016021(integral component of membrane);GO:0016021(integral component of membrane)	NA	NA	NA	RIKEN cDNA 6430550D23 gene [Source:MGI Symbol;Acc:MGI:2443361]	retained_intron;protein_coding;nonsense_mediated_decay	0.32013	0.0394263	0.265409	0.0452415	0.0770097	0.0957573	2.8667	1.51939	0.0182235	1	up	yes
ENSMUSG00000044134	Pheta1	ENSMUST00000198271;ENSMUST00000056654;ENSMUST00000198155	GO:0001881(receptor recycling);GO:0005768(endosome);GO:0005769(early endosome);GO:0005794(Golgi apparatus);GO:0005802(trans-Golgi network);GO:0005829(cytosol);GO:0007032(endosome organization);GO:0030136(clathrin-coated vesicle);GO:0031410(cytoplasmic vesicle);GO:0042147(retrograde transport, endosome to Golgi);GO:0042803(protein homodimerization activity);GO:0055037(recycling endosome);GO:005503…	NA	NA	NA	PH domain containing endocytic trafficking adaptor 1 [Source:MGI Symbol;Acc:MGI:2442708]	protein_coding	3.63825	3.0604	2.5073	0.694588	2.85139	0.622778	2.20832	1.14295	0.0182419	1	up	yes
ENSMUSG00000099021	Rn7s1	ENSMUST00000174924	NA	NA	NA	NA	7S RNA 1 [Source:MGI Symbol;Acc:MGI:97950]	misc_RNA	14.2179	41.5517	26.6386	163.329	26.1897	24.2062	0.38558	-1.3749	0.0182757	1	down	yes
ENSMUSG00000048108	Tmem72	ENSMUST00000056623;ENSMUST00000129255	GO:0003674(molecular_function);GO:0005575(cellular_component);GO:0008150(biological_process);GO:0016020(membrane);GO:0016021(integral component of membrane);GO:0016021(integral component of membrane)	NA	NA	NA	transmembrane protein 72 [Source:MGI Symbol;Acc:MGI:2442707]	protein_coding;nonsense_mediated_decay	0.706824	0.0238492	0.0120694	0.0063128	0.052954	0.059696	6.24349	2.64235	0.0184679	1	up	yes
ENSMUSG00000118219	Gm29695	ENSMUST00000188175	NA	NA	NA	NA	predicted gene, 29695 [Source:MGI Symbol;Acc:MGI:5588854]	protein_coding	0.0001	0.0001	0.152413	0.333979	0.278481	0.386587	0.152759	-2.71067	0.0186389	1	down	yes
ENSMUSG00000029075	Tnfrsf4	ENSMUST00000030952;ENSMUST00000143576;ENSMUST00000127377	GO:0005031(tumor necrosis factor-activated receptor activity);GO:0005515(protein binding);GO:0006954(inflammatory response);GO:0009986(cell surface);GO:0016020(membrane);GO:0016021(integral component of membrane);GO:0033209(tumor necrosis factor-mediated signaling pathway);GO:0042098(T cell proliferation);GO:0042098(T cell proliferation)	04060(Cytokine-cytokine receptor interaction);04060(Cytokine-cytokine receptor interaction)	K05142	NA	tumor necrosis factor receptor superfamily, member 4 [Source:MGI Symbol;Acc:MGI:104512]	protein_coding;processed_transcript	0.315574	0.803929	1.33002	0.404315	0.356449	0.308621	2.29059	1.19572	0.018743	1	up	yes
ENSMUSG00000052291	5330438D12Rik	ENSMUST00000218139;ENSMUST00000220305;ENSMUST00000219273;ENSMUST00000219210;ENSMUST00000064101	NA	NA	NA	NA	RIKEN cDNA 5330438D12 gene [Source:MGI Symbol;Acc:MGI:3026931]	bidirectional_promoter_lncRNA;lincRNA;pseudogene	0.704552	0.34142	0.507044	1.58317	0.271734	1.97855	0.405122	-1.30357	0.0192566	1	down	yes
ENSMUSG00000057262	Rpl15-ps6	ENSMUST00000081993	NA	NA	NA	NA	ribosomal protein L15, pseudogene 6 [Source:MGI Symbol;Acc:MGI:3642192]	processed_pseudogene	3.33411	1.98345	1.74962	16.8232	2.53098	1.59568	0.337337	-1.56774	0.0193162	1	down	yes
ENSMUSG00000100235	Gm28557	ENSMUST00000225558;ENSMUST00000185954;ENSMUST00000187652;ENSMUST00000186303;ENSMUST00000185856	GO:0003676(nucleic acid binding);GO:0006355(regulation of transcription, DNA-templated);GO:0046872(metal ion binding);GO:0046872(metal ion binding)	NA	NA	NA	predicted gene 28557 [Source:MGI Symbol;Acc:MGI:5579263]	retained_intron;processed_transcript;nonsense_mediated_decay	0.155688	0.119355	0.0805733	0.172645	0.0734172	0.821461	0.333123	-1.58587	0.0197016	1	down	yes
ENSMUSG00000103677	Pcdhga4	ENSMUST00000194418;ENSMUST00000195163	GO:0003674(molecular_function);GO:0005509(calcium ion binding);GO:0005886(plasma membrane);GO:0005887(integral component of plasma membrane);GO:0007155(cell adhesion);GO:0007156(homophilic cell adhesion via plasma membrane adhesion molecules);GO:0007283(spermatogenesis);GO:0016020(membrane);GO:0016021(integral component of membrane);GO:0016021(integral component of membrane)	NA	K16495	NA	protocadherin gamma subfamily A, 4 [Source:MGI Symbol;Acc:MGI:1935216]	protein_coding	1.91141	0.140633	0.124947	2.60239	1.9372	2.40831	0.31333	-1.67425	0.0202737	1	down	yes
ENSMUSG00000067575	Rpl35a-ps3	ENSMUST00000147311	NA	NA	NA	NA	ribosomal protein L35A, pseudogene 3 [Source:MGI Symbol;Acc:MGI:3704473]	processed_pseudogene	2.45367	10.2019	4.49176	1.70709	3.54602	2.08459	2.33688	1.22458	0.0205222	1	up	yes
ENSMUSG00000026276	Septin2	ENSMUST00000027495;ENSMUST00000152778;ENSMUST00000152476;ENSMUST00000153826;ENSMUST00000157021;ENSMUST00000149532;ENSMUST00000150931;ENSMUST00000142401;ENSMUST00000136182;ENSMUST00000129211;ENSMUST00000131175;ENSMUST00000112912;ENSMUST00000188923	GO:0000145(exocyst);GO:0000166(nucleotide binding);GO:0000775(chromosome, centromeric region);GO:0000776(kinetochore);GO:0000777(condensed chromosome kinetochore);GO:0002036(regulation of L-glutamate import across plasma membrane);GO:0003924(GTPase activity);GO:0005515(protein binding);GO:0005525(GTP binding);GO:0005634(nucleus);GO:0005654(nucleoplasm);GO:0005694(chromosome);GO:0005737(cytoplasm)…	NA	NA	NA	septin 2 [Source:MGI Symbol;Acc:MGI:97298]	protein_coding;retained_intron	0.869153	6.64595	0.431578	0.618969	0.618687	1.3731	3.04382	1.60588	0.0212973	1	up	yes
ENSMUSG00000039672	Kcne2	ENSMUST00000047383;ENSMUST00000113971	GO:0005242(inward rectifier potassium channel activity);GO:0005249(voltage-gated potassium channel activity);GO:0005251(delayed rectifier potassium channel activity);GO:0005783(endoplasmic reticulum);GO:0005794(Golgi apparatus);GO:0005886(plasma membrane);GO:0006811(ion transport);GO:0006813(potassium ion transport);GO:0007568(aging);GO:0008076(voltage-gated potassium channel complex);GO:0009986(…	04971(Gastric acid secretion);04971(Gastric acid secretion)	K04896	NA	potassium voltage-gated channel, Isk-related subfamily, gene 2 [Source:MGI Symbol;Acc:MGI:1891123]	protein_coding	4.39633	0.141692	0.0295946	0.0359013	0.0653954	0.499657	7.60063	2.92612	0.0217412	1	up	yes
ENSMUSG00000044177	Wfikkn2	ENSMUST00000061469;ENSMUST00000131352	GO:0001501(skeletal system development);GO:0004857(enzyme inhibitor activity);GO:0004867(serine-type endopeptidase inhibitor activity);GO:0005515(protein binding);GO:0005576(extracellular region);GO:0005615(extracellular space);GO:0007179(transforming growth factor beta receptor signaling pathway);GO:0008191(metalloendopeptidase inhibitor activity);GO:0010466(negative regulation of peptidase acti…	NA	NA	NA	WAP, follistatin/kazal, immunoglobulin, kunitz and netrin domain containing 2 [Source:MGI Symbol;Acc:MGI:2669209]	protein_coding;processed_transcript	1.18283	0.461784	0.0888169	0.255931	0.17513	0.179542	2.83888	1.50532	0.022874	1	up	yes
ENSMUSG00000097892	Gm26801	ENSMUST00000193187;ENSMUST00000180591	NA	NA	NA	NA	predicted gene, 26801 [Source:MGI Symbol;Acc:MGI:5477295]	antisense	0.413854	0.593666	0.519312	0.336362	0.259525	0.14722	2.05466	1.0389	0.0233266	1	up	yes
ENSMUSG00000095079	Igha	ENSMUST00000178282;ENSMUST00000194738	GO:0002385(mucosal immune response);GO:0002455(humoral immune response mediated by circulating immunoglobulin);GO:0003823(antigen binding);GO:0006910(phagocytosis, recognition);GO:0006911(phagocytosis, engulfment);GO:0006958(complement activation, classical pathway);GO:0009897(external side of plasma membrane);GO:0016064(immunoglobulin mediated immune response);GO:0034987(immunoglobulin receptor …	NA	NA	NA	immunoglobulin heavy constant alpha [Source:MGI Symbol;Acc:MGI:96444]	IG_C_gene	0.0359132	0.164633	0.195583	0.509096	0.140065	0.378549	0.385449	-1.37539	0.0237806	1	down	yes
ENSMUSG00000079017	Ifi27l2a	ENSMUST00000055071	GO:0003674(molecular_function);GO:0005634(nucleus);GO:0005637(nuclear inner membrane);GO:0005739(mitochondrion);GO:0007568(aging);GO:0009615(response to virus);GO:0016020(membrane);GO:0016021(integral component of membrane);GO:0097190(apoptotic signaling pathway)	NA	NA	NA	interferon, alpha-inducible protein 27 like 2A [Source:MGI Symbol;Acc:MGI:1924183]	protein_coding	4.73212	1.58842	1.03612	6.06305	4.25004	5.55985	0.463472	-1.10945	0.0241928	1	down	yes
ENSMUSG00000061808	Ttr	ENSMUST00000075312	GO:0005179(hormone activity);GO:0005515(protein binding);GO:0005576(extracellular region);GO:0005615(extracellular space);GO:0006144(purine nucleobase metabolic process);GO:0007165(signal transduction);GO:0032991(protein-containing complex);GO:0042562(hormone binding);GO:0042572(retinol metabolic process);GO:0042802(identical protein binding);GO:0044877(protein-containing complex binding);GO:0070…	04918(Thyroid hormone synthesis)	K20731	NA	transthyretin [Source:MGI Symbol;Acc:MGI:98865]	protein_coding	716.277	15.6982	3.93105	9.40973	55.568	51.9707	6.29257	2.65365	0.024466	1	up	yes
ENSMUSG00000023984	Gm20517	ENSMUST00000146105;ENSMUST00000132397;ENSMUST00000130830	GO:0003712(transcription coregulator activity);GO:0003713(transcription coactivator activity);GO:0005634(nucleus);GO:0006357(regulation of transcription by RNA polymerase II);GO:0016592(mediator complex);GO:1903508(positive regulation of nucleic acid-templated transcription);GO:1903508(positive regulation of nucleic acid-templated transcription)	NA	NA	NA	predicted gene 20517 [Source:MGI Symbol;Acc:MGI:5141982]	retained_intron;nonsense_mediated_decay	0.120607	0.154839	0.230788	0.080227	0.118083	0.038206	2.14038	1.09787	0.024888	1	up	yes
ENSMUSG00000093880	Tmem181c-ps	ENSMUST00000115772	NA	NA	NA	NA	transmembrane protein 181C, pseudogene [Source:MGI Symbol;Acc:MGI:3780993]	unprocessed_pseudogene	6.6633	1.60017	1.80479	1.71543	1.12229	1.89685	2.12654	1.08851	0.0280562	1	up	yes
ENSMUSG00000095042	Gm12537	ENSMUST00000119266	NA	NA	NA	NA	predicted gene 12537 [Source:MGI Symbol;Acc:MGI:3650720]	processed_pseudogene	1.28208	1.72415	7.44742	1.28789	1.61726	1.6001	2.32033	1.21433	0.0283543	1	up	yes
ENSMUSG00000066735	Vkorc1l1	ENSMUST00000201855;ENSMUST00000202298;ENSMUST00000051758;ENSMUST00000202486;ENSMUST00000073945	GO:0005783(endoplasmic reticulum);GO:0005789(endoplasmic reticulum membrane);GO:0016020(membrane);GO:0016021(integral component of membrane);GO:0016491(oxidoreductase activity);GO:0017187(peptidyl-glutamic acid carboxylation);GO:0034599(cellular response to oxidative stress);GO:0042373(vitamin K metabolic process);GO:0047057(vitamin-K-epoxide reductase (warfarin-sensitive) activity);GO:0048038(qu…	00130(Ubiquinone and other terpenoid-quinone biosynthesis);00130(Ubiquinone and other terpenoid-quinone biosynthesis)	K05357	EC:1.17.4.4	vitamin K epoxide reductase complex, subunit 1-like 1 [Source:MGI Symbol;Acc:MGI:1916818]	protein_coding;nonsense_mediated_decay	1.41808	3.48892	0.486326	3.14542	1.71172	7.77334	0.42701	-1.22766	0.0289779	1	down	yes
ENSMUSG00000072676	Tmem254a	ENSMUST00000185006;ENSMUST00000100811;ENSMUST00000100813;ENSMUST00000184129	GO:0003674(molecular_function);GO:0005575(cellular_component);GO:0008150(biological_process);GO:0016020(membrane);GO:0016021(integral component of membrane);GO:0016021(integral component of membrane)	NA	NA	NA	transmembrane protein 254a [Source:MGI Symbol;Acc:MGI:1196450]	protein_coding;nonsense_mediated_decay;retained_intron	0.489294	0.776975	0.0001	2.01779	0.868486	1.89911	0.264632	-1.91794	0.0330239	1	down	yes
ENSMUSG00000026565	Pou2f1	ENSMUST00000160260;ENSMUST00000111427;ENSMUST00000027850;ENSMUST00000160908;ENSMUST00000111429;ENSMUST00000082225;ENSMUST00000177358;ENSMUST00000177472;ENSMUST00000159212;ENSMUST00000184799;ENSMUST00000194366;ENSMUST00000176101;ENSMUST00000176800;ENSMUST00000176004;ENSMUST00000069609;ENSMUST00000184643;ENSMUST00000111426;ENSMUST00000176942	GO:0000976(transcription regulatory region sequence-specific DNA binding);GO:0000978(RNA polymerase II cis-regulatory region sequence-specific DNA binding);GO:0000979(RNA polymerase II core promoter sequence-specific DNA binding);GO:0000981(DNA-binding transcription factor activity, RNA polymerase II-specific);GO:0001228(DNA-binding transcription activator activity, RNA polymerase II-specific);GO…	05168(Herpes simplex virus 1 infection);05168(Herpes simplex virus 1 infection)	K09364	NA	POU domain, class 2, transcription factor 1 [Source:MGI Symbol;Acc:MGI:101898]	protein_coding;retained_intron	1.99926	1.8403	1.72784	1.88522	0.633209	0.228257	2.02695	1.01931	0.033913	1	up	yes
ENSMUSG00000010476	Ebf3	ENSMUST00000169486;ENSMUST00000209864;ENSMUST00000209578;ENSMUST00000106118;ENSMUST00000209905;ENSMUST00000033378;ENSMUST00000168203;ENSMUST00000210774	GO:0000978(RNA polymerase II cis-regulatory region sequence-specific DNA binding);GO:0001228(DNA-binding transcription activator activity, RNA polymerase II-specific);GO:0003677(DNA binding);GO:0003700(DNA-binding transcription factor activity);GO:0005515(protein binding);GO:0005634(nucleus);GO:0006355(regulation of transcription, DNA-templated);GO:0007275(multicellular organism development);GO:0…	NA	K09103	NA	early B cell factor 3 [Source:MGI Symbol;Acc:MGI:894289]	protein_coding;processed_transcript;retained_intron	0.325706	0.110747	0.139936	0.0896934	0.127106	0.0657596	2.03989	1.02849	0.034302	1	up	yes
ENSMUSG00000084989	Crocc2	ENSMUST00000138595	GO:0003674(molecular_function);GO:0005575(cellular_component);GO:0008150(biological_process)	NA	NA	NA	ciliary rootlet coiled-coil, rootletin family member 2 [Source:MGI Symbol;Acc:MGI:3045962]	protein_coding	0.330394	0.100881	0.22038	0.138612	0.117388	0.044531	2.16835	1.11659	0.0348849	1	up	yes
ENSMUSG00000026051	Ecrg4	ENSMUST00000027217	GO:0005184(neuropeptide hormone activity);GO:0005576(extracellular region);GO:0005615(extracellular space);GO:0005737(cytoplasm);GO:0005886(plasma membrane);GO:0007218(neuropeptide signaling pathway);GO:0007417(central nervous system development);GO:0008285(negative regulation of cell population proliferation);GO:0009611(response to wounding);GO:0016020(membrane);GO:0016324(apical plasma membrane…	NA	NA	NA	ECRG4 augurin precursor [Source:MGI Symbol;Acc:MGI:1926146]	protein_coding	12.3927	1.76088	0.523825	1.78055	1.60018	1.44496	3.04151	1.60479	0.0354404	1	up	yes
ENSMUSG00000021848	Otx2	ENSMUST00000227404;ENSMUST00000118578;ENSMUST00000226501;ENSMUST00000144465;ENSMUST00000133479;ENSMUST00000119070;ENSMUST00000122009;ENSMUST00000135279;ENSMUST00000119739;ENSMUST00000152018;ENSMUST00000228512	GO:0000978(RNA polymerase II cis-regulatory region sequence-specific DNA binding);GO:0000981(DNA-binding transcription factor activity, RNA polymerase II-specific);GO:0001228(DNA-binding transcription activator activity, RNA polymerase II-specific);GO:0003677(DNA binding);GO:0003700(DNA-binding transcription factor activity);GO:0005634(nucleus);GO:0006355(regulation of transcription, DNA-template…	NA	K18490	NA	orthodenticle homeobox 2 [Source:MGI Symbol;Acc:MGI:97451]	protein_coding;processed_transcript;retained_intron	1.20494	0.106536	0.0743322	0.070338	0.231348	0.111809	3.35146	1.74479	0.0377797	1	up	yes
ENSMUSG00000078937	Cpt1b	ENSMUST00000109313;ENSMUST00000165419;ENSMUST00000168879;ENSMUST00000168376	GO:0004095(carnitine O-palmitoyltransferase activity);GO:0005739(mitochondrion);GO:0005741(mitochondrial outer membrane);GO:0006629(lipid metabolic process);GO:0006631(fatty acid metabolic process);GO:0006635(fatty acid beta-oxidation);GO:0009437(carnitine metabolic process);GO:0009637(response to blue light);GO:0015909(long-chain fatty acid transport);GO:0016020(membrane);GO:0016021(integral com…	00071(Fatty acid degradation);03320(PPAR signaling pathway);04152(AMPK signaling pathway);04714(Thermogenesis);04920(Adipocytokine signaling pathway);04922(Glucagon signaling pathway);04931(Insulin resistance);04931(Insulin resistance)	K19523	EC:2.3.1.21	carnitine palmitoyltransferase 1b, muscle [Source:MGI Symbol;Acc:MGI:1098297]	protein_coding;retained_intron;nonsense_mediated_decay	0.107736	0.684752	0.812439	0.117948	0.0998329	0.39084	2.63699	1.39889	0.0391028	1	up	yes
ENSMUSG00000097820	E530011L22Rik	ENSMUST00000181325;ENSMUST00000216791	NA	NA	NA	NA	RIKEN cDNA E530011L22 gene [Source:MGI Symbol;Acc:MGI:2443770]	antisense	0.981765	5.54691	1.02464	0.905838	0.845856	1.75919	2.1514	1.10528	0.0401504	1	up	yes
ENSMUSG00000095105	Edaradd	ENSMUST00000179308	GO:0005515(protein binding);GO:0007165(signal transduction);GO:1901224(positive regulation of NIK/NF-kappaB signaling)	NA	NA	NA	EDAR (ectodysplasin-A receptor)-associated death domain [Source:MGI Symbol;Acc:MGI:1931001]	protein_coding	0.177794	0.148212	0.137631	0.143978	0.03246	0.043121	2.11167	1.07839	0.0402938	1	up	yes
ENSMUSG00000029605	Oas1b	ENSMUST00000182725;ENSMUST00000183291;ENSMUST00000086377	GO:0001730(2'-5'-oligoadenylate synthetase activity);GO:0003723(RNA binding);GO:0003725(double-stranded RNA binding);GO:0016779(nucleotidyltransferase activity);GO:0051607(defense response to virus);GO:0051607(defense response to virus)	04621(NOD-like receptor signaling pathway);05160(Hepatitis C);05162(Measles);05164(Influenza A);05168(Herpes simplex virus 1 infection);05169(Epstein-Barr virus infection);05169(Epstein-Barr virus infection)	NA	NA	2'-5' oligoadenylate synthetase 1B [Source:MGI Symbol;Acc:MGI:97430]	processed_transcript;polymorphic_pseudogene;protein_coding	0.483346	0.250928	0.0858798	0.595624	0.413547	0.70368	0.478824	-1.06243	0.0419982	1	down	yes
ENSMUSG00000031766	Slc12a3	ENSMUST00000212041;ENSMUST00000212915;ENSMUST00000211942;ENSMUST00000211905;ENSMUST00000034218;ENSMUST00000212134;ENSMUST00000212632	GO:0005515(protein binding);GO:0005829(cytosol);GO:0005886(plasma membrane);GO:0006811(ion transport);GO:0006814(sodium ion transport);GO:0006821(chloride transport);GO:0006884(cell volume homeostasis);GO:0008511(sodium:potassium:chloride symporter activity);GO:0015081(sodium ion transmembrane transporter activity);GO:0015293(symporter activity);GO:0015377(cation:chloride symporter activity);GO:0…	NA	K14426	NA	solute carrier family 12, member 3 [Source:MGI Symbol;Acc:MGI:108114]	retained_intron;protein_coding	0.0263107	0.0184524	0.045737	0.0228211	0.0794143	0.0986547	0.450495	-1.15042	0.0449842	1	down	yes
ENSMUSG00000110481	Gm45705	ENSMUST00000211831	NA	NA	NA	NA	predicted gene 45705 [Source:MGI Symbol;Acc:MGI:5804820]	TEC	0.376319	0.433452	0.702901	0.0001	0.0001	0.337988	4.47287	2.1612	0.0460384	1	up	yes
ENSMUSG00000084235	Gm15421	ENSMUST00000118224;ENSMUST00000051985	NA	NA	NA	NA	predicted gene 15421 [Source:MGI Symbol;Acc:MGI:3705475]	transcribed_processed_pseudogene;processed_transcript	2.18712	1.08224	2.0853	5.49434	1.30004	4.0587	0.493376	-1.01924	0.0482763	1	down	yes

## Sheet: 65 co-expression in hippocampus
Fbxo34
Gm12428
Sumo2
Gm2792
Pcdhgb8
A430035B10Rik
Brox
Atp6v1g2
Gm13767
Mapt
Irf7
Pcdhgb1
Igfbpl1
Snhg4
Rpl15-ps3
Capn11
Gm5620
Fsd1l
Zfp62
Mgll
Tmem170b
Oasl1
Zic4
Slfn2
Gm29100
Gm7008
Mdfic
Gm12435
Gm47204
Oas1a
Gm10095
Hrh1
Myh1
Ifit1
Gm6473
Sla2
Sox12
Gm5537
4930570G19Rik
Fmn1
Gm3883
Rn7s2
Rn7sk
Kcnj13
Phc3
Abca4
Sostdc1
F5
Zfp992
Mfrp
Pheta1
Rn7s1
Tmem72
Septin2
Kcne2
Wfikkn2
Igha
Ifi27l2a
Ttr
Gm20517
Vkorc1l1
Ebf3
Ecrg4
Otx2
Oas1b
