# Supplementary material for: Bioinformatics Analysis and Experimental Verification of Exercise for Aging Mice in Different Brain Regions Based on Transcriptome Sequencing
Source: Life (Basel). 2023 Sep 29;13(10):1988. doi: 10.3390/life13101988 (PMC10608440; doi:10.3390/life13101988)
Supplement: Supplementary file 1 [file life-13-01988-s001.zip › Table S4 GO and KEGG information-hip.xlsx]

## Sheet: NC VS NA-hip
ID	GO	KEGG	sig
Fbxo34	GO:0003674(molecular_function);GO:0005515(protein binding);GO:0008150(biological_process);GO:0008150(biological_process)	NA	yes
Sumo2	GO:0005515(protein binding);GO:0005634(nucleus);GO:0005654(nucleoplasm);GO:0016605(PML body);GO:0016925(protein sumoylation);GO:0019789(SUMO transferase activity);GO:0031386(protein tag);GO:0031625(ubiquitin protein ligase binding);GO:0032436(positive regulation of proteasomal ubiquitin-dependent protein catabolic process);GO:0033235(positive regulation of protein sumoylation);GO:0034613(cellular…	03013(RNA transport);05418(Fluid shear stress and atherosclerosis);05418(Fluid shear stress and atherosclerosis)	yes
Lrrc4b	GO:0005102(signaling receptor binding);GO:0005515(protein binding);GO:0005886(plasma membrane);GO:0016020(membrane);GO:0016021(integral component of membrane);GO:0030054(cell junction);GO:0042734(presynaptic membrane);GO:0042995(cell projection);GO:0044300(cerebellar mossy fiber);GO:0045202(synapse);GO:0051965(positive regulation of synapse assembly);GO:0098978(glutamatergic synapse);GO:0099061(i…	04514(Cell adhesion molecules (CAMs));04514(Cell adhesion molecules (CAMs))	yes
C4b	GO:0001848(complement binding);GO:0001849(complement component C1q complex binding);GO:0002376(immune system process);GO:0004866(endopeptidase inhibitor activity);GO:0005515(protein binding);GO:0005576(extracellular region);GO:0005615(extracellular space);GO:0006954(inflammatory response);GO:0006956(complement activation);GO:0006958(complement activation, classical pathway);GO:0010951(negative re…	04610(Complement and coagulation cascades);05133(Pertussis);05150(Staphylococcus aureus infection);05322(Systemic lupus erythematosus);05322(Systemic lupus erythematosus)	yes
Eif4a2	GO:0000166(nucleotide binding);GO:0002183(cytoplasmic translational initiation);GO:0003676(nucleic acid binding);GO:0003723(RNA binding);GO:0003724(RNA helicase activity);GO:0003743(translation initiation factor activity);GO:0004386(helicase activity);GO:0005524(ATP binding);GO:0006412(translation);GO:0006413(translational initiation);GO:0016787(hydrolase activity);GO:0016887(ATPase activity);GO:…	03013(RNA transport);03013(RNA transport)	no
Osbpl6	GO:0005634(nucleus);GO:0005635(nuclear envelope);GO:0005737(cytoplasm);GO:0005768(endosome);GO:0005783(endoplasmic reticulum);GO:0005789(endoplasmic reticulum membrane);GO:0005829(cytosol);GO:0005886(plasma membrane);GO:0006869(lipid transport);GO:0008289(lipid binding);GO:0010008(endosome membrane);GO:0015248(sterol transporter activity);GO:0015485(cholesterol binding);GO:0015918(sterol transpor…	NA	no
Pcdhgb8	NA	NA	yes
Lcn2	GO:0002020(protease binding);GO:0002376(immune system process);GO:0005506(iron ion binding);GO:0005515(protein binding);GO:0005576(extracellular region);GO:0005615(extracellular space);GO:0005829(cytosol);GO:0006811(ion transport);GO:0006915(apoptotic process);GO:0006979(response to oxidative stress);GO:0009615(response to virus);GO:0009617(response to bacterium);GO:0009635(response to herbicide)…	04657(IL-17 signaling pathway);04657(IL-17 signaling pathway)	yes
Coq8a	GO:0000166(nucleotide binding);GO:0005524(ATP binding);GO:0005739(mitochondrion);GO:0006468(protein phosphorylation);GO:0006744(ubiquinone biosynthetic process);GO:0016020(membrane);GO:0016021(integral component of membrane);GO:0016301(kinase activity);GO:0016310(phosphorylation);GO:0016740(transferase activity);GO:0031314(extrinsic component of mitochondrial inner membrane);GO:0043531(ADP bindin…	NA	no
Hpcal4	GO:0005246(calcium channel regulator activity);GO:0005509(calcium ion binding);GO:0007165(signal transduction);GO:0008022(protein C-terminus binding);GO:0008150(biological_process);GO:0019904(protein domain specific binding);GO:0046872(metal ion binding);GO:0046872(metal ion binding)	NA	yes
Kcnc3	GO:0005216(ion channel activity);GO:0005244(voltage-gated ion channel activity);GO:0005249(voltage-gated potassium channel activity);GO:0005267(potassium channel activity);GO:0005515(protein binding);GO:0005886(plasma membrane);GO:0006811(ion transport);GO:0006813(potassium ion transport);GO:0008076(voltage-gated potassium channel complex);GO:0016020(membrane);GO:0016021(integral component of mem…	NA	no
Brox	GO:0003674(molecular_function);GO:0008150(biological_process);GO:0016020(membrane);GO:0016020(membrane)	NA	yes
Atp6v1g2	GO:0005515(protein binding);GO:0006811(ion transport);GO:0008553(proton-exporting ATPase activity, phosphorylative mechanism);GO:0016471(vacuolar proton-transporting V-type ATPase complex);GO:0016887(ATPase activity);GO:0030285(integral component of synaptic vesicle membrane);GO:0042470(melanosome);GO:0042626(ATPase-coupled transmembrane transporter activity);GO:1902600(proton transmembrane trans…	00190(Oxidative phosphorylation);04145(Phagosome);04150(mTOR signaling pathway);04721(Synaptic vesicle cycle);04966(Collecting duct acid secretion);05165(Human papillomavirus infection);05323(Rheumatoid arthritis);05323(Rheumatoid arthritis)	yes
Vgll3	GO:0005634(nucleus);GO:0006355(regulation of transcription, DNA-templated);GO:0006355(regulation of transcription, DNA-templated)	NA	yes
Mapt	GO:0000226(microtubule cytoskeleton organization);GO:0001764(neuron migration);GO:0003677(DNA binding);GO:0005515(protein binding);GO:0005634(nucleus);GO:0005737(cytoplasm);GO:0005829(cytosol);GO:0005856(cytoskeleton);GO:0005874(microtubule);GO:0005886(plasma membrane);GO:0005930(axoneme);GO:0006915(apoptotic process);GO:0007409(axonogenesis);GO:0007416(synapse assembly);GO:0007584(response to nu…	04010(MAPK signaling pathway);05010(Alzheimer disease);05010(Alzheimer disease)	yes
Eps8l1	GO:0001726(ruffle);GO:0003779(actin binding);GO:0005089(Rho guanyl-nucleotide exchange factor activity);GO:0005515(protein binding);GO:0005737(cytoplasm);GO:0005829(cytosol);GO:0005886(plasma membrane);GO:0007266(Rho protein signal transduction);GO:0016601(Rac protein signal transduction);GO:0030676(Rac guanyl-nucleotide exchange factor activity);GO:0032587(ruffle membrane);GO:0032991(protein-con…	NA	yes
Top2a	GO:0000166(nucleotide binding);GO:0000228(nuclear chromosome);GO:0000287(magnesium ion binding);GO:0000712(resolution of meiotic recombination intermediates);GO:0000775(chromosome, centromeric region);GO:0000793(condensed chromosome);GO:0000819(sister chromatid segregation);GO:0002244(hematopoietic progenitor cell differentiation);GO:0003677(DNA binding);GO:0003682(chromatin binding);GO:0003916(D…	01524(Platinum drug resistance);01524(Platinum drug resistance)	yes
Irf7	GO:0000976(transcription regulatory region sequence-specific DNA binding);GO:0000978(RNA polymerase II cis-regulatory region sequence-specific DNA binding);GO:0000981(DNA-binding transcription factor activity, RNA polymerase II-specific);GO:0000987(cis-regulatory region sequence-specific DNA binding);GO:0002376(immune system process);GO:0002819(regulation of adaptive immune response);GO:0003677(D…	04620(Toll-like receptor signaling pathway);04621(NOD-like receptor signaling pathway);04622(RIG-I-like receptor signaling pathway);04623(Cytosolic DNA-sensing pathway);05160(Hepatitis C);05161(Hepatitis B);05162(Measles);05164(Influenza A);05167(Kaposi sarcoma-associated herpesvirus infection);05168(Herpes simplex virus 1 infection);05169(Epstein-Barr virus infection);05203(Viral carcinogenesis)…	yes
Pcdhgb1	GO:0005509(calcium ion binding);GO:0005515(protein binding);GO:0005886(plasma membrane);GO:0005887(integral component of plasma membrane);GO:0007155(cell adhesion);GO:0007156(homophilic cell adhesion via plasma membrane adhesion molecules);GO:0016020(membrane);GO:0016021(integral component of membrane);GO:0030426(growth cone);GO:0030426(growth cone)	NA	yes
Pcmtd1	GO:0004719(protein-L-isoaspartate (D-aspartate) O-methyltransferase activity);GO:0005737(cytoplasm);GO:0006464(cellular protein modification process);GO:0006479(protein methylation);GO:0008168(methyltransferase activity);GO:0016020(membrane);GO:0016740(transferase activity);GO:0032259(methylation);GO:0032259(methylation)	NA	yes
Ptp4a1	GO:0004721(phosphoprotein phosphatase activity);GO:0004725(protein tyrosine phosphatase activity);GO:0004727(prenylated protein tyrosine phosphatase activity);GO:0005634(nucleus);GO:0005737(cytoplasm);GO:0005768(endosome);GO:0005769(early endosome);GO:0005783(endoplasmic reticulum);GO:0005819(spindle);GO:0005856(cytoskeleton);GO:0005886(plasma membrane);GO:0006470(protein dephosphorylation);GO:00…	NA	yes
Skida1	GO:0003674(molecular_function);GO:0005575(cellular_component);GO:0008150(biological_process);GO:0008150(biological_process)	NA	yes
Igfbpl1	GO:0001558(regulation of cell growth);GO:0005515(protein binding);GO:0005520(insulin-like growth factor binding);GO:0005576(extracellular region);GO:0005615(extracellular space);GO:0071228(cellular response to tumor cell);GO:0071228(cellular response to tumor cell)	NA	yes
Chd9	GO:0000166(nucleotide binding);GO:0003677(DNA binding);GO:0003678(DNA helicase activity);GO:0004386(helicase activity);GO:0005515(protein binding);GO:0005524(ATP binding);GO:0005634(nucleus);GO:0005737(cytoplasm);GO:0006325(chromatin organization);GO:0008150(biological_process);GO:0016787(hydrolase activity);GO:0016817(hydrolase activity, acting on acid anhydrides);GO:0032508(DNA duplex unwinding…	NA	no
Pank2	GO:0000166(nucleotide binding);GO:0004594(pantothenate kinase activity);GO:0005524(ATP binding);GO:0005634(nucleus);GO:0005739(mitochondrion);GO:0005758(mitochondrial intermembrane space);GO:0005829(cytosol);GO:0007286(spermatid development);GO:0009060(aerobic respiration);GO:0015937(coenzyme A biosynthetic process);GO:0016301(kinase activity);GO:0016310(phosphorylation);GO:0019217(regulation of …	00770(Pantothenate and CoA biosynthesis);00770(Pantothenate and CoA biosynthesis)	yes
Mapk1ip1	GO:0005575(cellular_component);GO:0005737(cytoplasm);GO:0005819(spindle);GO:0005856(cytoskeleton);GO:0007275(multicellular organism development);GO:0008150(biological_process);GO:0042802(identical protein binding);GO:0051321(meiotic cell cycle);GO:0051321(meiotic cell cycle)	NA	yes
Snhg4	GO:0003676(nucleic acid binding);GO:0003723(RNA binding);GO:0003723(RNA binding)	NA	yes
Rhot1	GO:0000166(nucleotide binding);GO:0003924(GTPase activity);GO:0005509(calcium ion binding);GO:0005525(GTP binding);GO:0005739(mitochondrion);GO:0005741(mitochondrial outer membrane);GO:0007005(mitochondrion organization);GO:0010821(regulation of mitochondrion organization);GO:0016020(membrane);GO:0016021(integral component of membrane);GO:0016787(hydrolase activity);GO:0019725(cellular homeostasi…	04137(Mitophagy - animal);04137(Mitophagy - animal)	no
Pip4p1	GO:0005515(protein binding);GO:0005764(lysosome);GO:0005765(lysosomal membrane);GO:0005768(endosome);GO:0005886(plasma membrane);GO:0006991(response to sterol depletion);GO:0008203(cholesterol metabolic process);GO:0010008(endosome membrane);GO:0016020(membrane);GO:0016021(integral component of membrane);GO:0016787(hydrolase activity);GO:0030670(phagocytic vesicle membrane);GO:0031410(cytoplasmic…	04070(Phosphatidylinositol signaling system);04070(Phosphatidylinositol signaling system)	no
Xdh	GO:0001933(negative regulation of protein phosphorylation);GO:0001937(negative regulation of endothelial cell proliferation);GO:0004854(xanthine dehydrogenase activity);GO:0004855(xanthine oxidase activity);GO:0005506(iron ion binding);GO:0005515(protein binding);GO:0005576(extracellular region);GO:0005615(extracellular space);GO:0005737(cytoplasm);GO:0005777(peroxisome);GO:0005829(cytosol);GO:00…	00230(Purine metabolism);00232(Caffeine metabolism);00983(Drug metabolism - other enzymes);04146(Peroxisome);04146(Peroxisome)	no
Spx	GO:0003084(positive regulation of systemic arterial blood pressure);GO:0005179(hormone activity);GO:0005184(neuropeptide hormone activity);GO:0005576(extracellular region);GO:0005615(extracellular space);GO:0005737(cytoplasm);GO:0007165(signal transduction);GO:0010459(negative regulation of heart rate);GO:0030133(transport vesicle);GO:0031045(dense core granule);GO:0031410(cytoplasmic vesicle);GO…	NA	yes
Mid1	GO:0005515(protein binding);GO:0005737(cytoplasm);GO:0005856(cytoskeleton);GO:0005874(microtubule);GO:0005881(cytoplasmic microtubule);GO:0007026(negative regulation of microtubule depolymerization);GO:0008017(microtubule binding);GO:0008270(zinc ion binding);GO:0015630(microtubule cytoskeleton);GO:0016740(transferase activity);GO:0019899(enzyme binding);GO:0031625(ubiquitin protein ligase bindin…	04120(Ubiquitin mediated proteolysis);04120(Ubiquitin mediated proteolysis)	yes
Capn11	GO:0001669(acrosomal vesicle);GO:0004198(calcium-dependent cysteine-type endopeptidase activity);GO:0005509(calcium ion binding);GO:0005737(cytoplasm);GO:0006508(proteolysis);GO:0016787(hydrolase activity);GO:0031410(cytoplasmic vesicle);GO:0046872(metal ion binding);GO:0046872(metal ion binding)	NA	yes
Spag6	GO:0003674(molecular_function);GO:0005515(protein binding);GO:0005575(cellular_component);GO:0008150(biological_process);GO:0008150(biological_process)	NA	yes
Taf9	GO:0000124(SAGA complex);GO:0000125(PCAF complex);GO:0000492(box C/D snoRNP assembly);GO:0000976(transcription regulatory region sequence-specific DNA binding);GO:0002039(p53 binding);GO:0003677(DNA binding);GO:0003713(transcription coactivator activity);GO:0004402(histone acetyltransferase activity);GO:0005634(nucleus);GO:0005654(nucleoplasm);GO:0005669(transcription factor TFIID complex);GO:000…	03022(Basal transcription factors);03022(Basal transcription factors)	yes
Sp100	GO:0000723(telomere maintenance);GO:0003677(DNA binding);GO:0005515(protein binding);GO:0005634(nucleus);GO:0005737(cytoplasm);GO:0010596(negative regulation of endothelial cell migration);GO:0016605(PML body);GO:0030870(Mre11 complex);GO:0045765(regulation of angiogenesis);GO:0046826(negative regulation of protein export from nucleus);GO:0046872(metal ion binding);GO:1902041(regulation of extrin…	05168(Herpes simplex virus 1 infection);05203(Viral carcinogenesis);05203(Viral carcinogenesis)	yes
Fsd1l	GO:0003674(molecular_function);GO:0005515(protein binding);GO:0005575(cellular_component);GO:0008150(biological_process);GO:0008150(biological_process)	NA	yes
Yae1d1	GO:0003674(molecular_function);GO:0005575(cellular_component);GO:0005634(nucleus);GO:0005737(cytoplasm);GO:0106035(protein maturation by [4Fe-4S] cluster transfer);GO:0106035(protein maturation by [4Fe-4S] cluster transfer)	NA	yes
Zfp62	GO:0003676(nucleic acid binding);GO:0005634(nucleus);GO:0046872(metal ion binding);GO:0046872(metal ion binding)	NA	yes
Mgll	GO:0005654(nucleoplasm);GO:0005737(cytoplasm);GO:0005829(cytosol);GO:0006629(lipid metabolic process);GO:0006631(fatty acid metabolic process);GO:0006633(fatty acid biosynthetic process);GO:0009966(regulation of signal transduction);GO:0016020(membrane);GO:0016042(lipid catabolic process);GO:0016298(lipase activity);GO:0016787(hydrolase activity);GO:0019369(arachidonic acid metabolic process);GO:…	00561(Glycerolipid metabolism);04714(Thermogenesis);04723(Retrograde endocannabinoid signaling);04923(Regulation of lipolysis in adipocytes);04923(Regulation of lipolysis in adipocytes)	yes
Tmem170b	GO:0003674(molecular_function);GO:0005886(plasma membrane);GO:0016020(membrane);GO:0016021(integral component of membrane);GO:0090090(negative regulation of canonical Wnt signaling pathway);GO:0090090(negative regulation of canonical Wnt signaling pathway)	NA	yes
Draxin	GO:0005515(protein binding);GO:0005576(extracellular region);GO:0007275(multicellular organism development);GO:0007411(axon guidance);GO:0016055(Wnt signaling pathway);GO:0021516(dorsal spinal cord development);GO:0021528(commissural neuron differentiation in spinal cord);GO:0030517(negative regulation of axon extension);GO:0030900(forebrain development);GO:0043524(negative regulation of neuron a…	NA	yes
Ust	GO:0000139(Golgi membrane);GO:0005794(Golgi apparatus);GO:0008146(sulfotransferase activity);GO:0016020(membrane);GO:0016021(integral component of membrane);GO:0016740(transferase activity);GO:0030010(establishment of cell polarity);GO:0050770(regulation of axonogenesis);GO:0050770(regulation of axonogenesis)	00532(Glycosaminoglycan biosynthesis - chondroitin sulfate / dermatan sulfate);00532(Glycosaminoglycan biosynthesis - chondroitin sulfate / dermatan sulfate)	yes
Oasl1	GO:0002376(immune system process);GO:0003677(DNA binding);GO:0003723(RNA binding);GO:0003725(double-stranded RNA binding);GO:0005515(protein binding);GO:0005524(ATP binding);GO:0005634(nucleus);GO:0005654(nucleoplasm);GO:0005730(nucleolus);GO:0005737(cytoplasm);GO:0005829(cytosol);GO:0006955(immune response);GO:0009615(response to virus);GO:0016020(membrane);GO:0016740(transferase activity);GO:00…	05165(Human papillomavirus infection);05165(Human papillomavirus infection)	yes
Pcmtd2	GO:0004719(protein-L-isoaspartate (D-aspartate) O-methyltransferase activity);GO:0005737(cytoplasm);GO:0006464(cellular protein modification process);GO:0006479(protein methylation);GO:0006479(protein methylation)	NA	no
Jakmip1	GO:0003723(RNA binding);GO:0005737(cytoplasm);GO:0005856(cytoskeleton);GO:0005874(microtubule);GO:0008017(microtubule binding);GO:0015031(protein transport);GO:0015630(microtubule cytoskeleton);GO:0016020(membrane);GO:0016021(integral component of membrane);GO:0019894(kinesin binding);GO:0019898(extrinsic component of membrane);GO:0019900(kinase binding);GO:0021756(striatum development);GO:005081…	NA	no
Mef2c	GO:0000122(negative regulation of transcription by RNA polymerase II);GO:0000165(MAPK cascade);GO:0000790(nuclear chromatin);GO:0000976(transcription regulatory region sequence-specific DNA binding);GO:0000977(RNA polymerase II regulatory region sequence-specific DNA binding);GO:0000978(RNA polymerase II cis-regulatory region sequence-specific DNA binding);GO:0000981(DNA-binding transcription fac…	04010(MAPK signaling pathway);04022(cGMP-PKG signaling pathway);04371(Apelin signaling pathway);04921(Oxytocin signaling pathway);04928(Parathyroid hormone synthesis, secretion and action);05202(Transcriptional misregulation in cancer);05418(Fluid shear stress and atherosclerosis);05418(Fluid shear stress and atherosclerosis)	yes
Lgals3bp	GO:0005044(scavenger receptor activity);GO:0005515(protein binding);GO:0005576(extracellular region);GO:0005615(extracellular space);GO:0006897(endocytosis);GO:0007155(cell adhesion);GO:0016020(membrane);GO:0016020(membrane)	NA	yes
Upk1b	GO:0005887(integral component of plasma membrane);GO:0009617(response to bacterium);GO:0016020(membrane);GO:0016021(integral component of membrane);GO:0016324(apical plasma membrane);GO:0030855(epithelial cell differentiation);GO:0120001(apical plasma membrane urothelial plaque);GO:0120001(apical plasma membrane urothelial plaque)	NA	yes
Nlrc5	GO:0000166(nucleotide binding);GO:0000978(RNA polymerase II cis-regulatory region sequence-specific DNA binding);GO:0002376(immune system process);GO:0005515(protein binding);GO:0005524(ATP binding);GO:0005634(nucleus);GO:0005737(cytoplasm);GO:0005813(centrosome);GO:0005829(cytosol);GO:0009617(response to bacterium);GO:0032088(negative regulation of NF-kappaB transcription factor activity);GO:003…	NA	yes
Pcdhb9	GO:0005509(calcium ion binding);GO:0005886(plasma membrane);GO:0005887(integral component of plasma membrane);GO:0007155(cell adhesion);GO:0007156(homophilic cell adhesion via plasma membrane adhesion molecules);GO:0016020(membrane);GO:0016021(integral component of membrane)	NA	no
Dnmt3a	GO:0000122(negative regulation of transcription by RNA polymerase II);GO:0000278(mitotic cell cycle);GO:0000775(chromosome, centromeric region);GO:0000791(euchromatin);GO:0000792(heterochromatin);GO:0000978(RNA polymerase II cis-regulatory region sequence-specific DNA binding);GO:0001741(XY body);GO:0003677(DNA binding);GO:0003682(chromatin binding);GO:0003886(DNA (cytosine-5-)-methyltransferase …	00270(Cysteine and methionine metabolism);05206(MicroRNAs in cancer);05206(MicroRNAs in cancer)	no
Peg10	GO:0001890(placenta development);GO:0003676(nucleic acid binding);GO:0003677(DNA binding);GO:0005634(nucleus);GO:0005654(nucleoplasm);GO:0005737(cytoplasm);GO:0005829(cytosol);GO:0006915(apoptotic process);GO:0008270(zinc ion binding);GO:0030154(cell differentiation);GO:0030512(negative regulation of transforming growth factor beta receptor signaling pathway);GO:0046872(metal ion binding);GO:0046…	NA	no
Parp14	GO:0002376(immune system process);GO:0003714(transcription corepressor activity);GO:0003950(NAD+ ADP-ribosyltransferase activity);GO:0005515(protein binding);GO:0005634(nucleus);GO:0005737(cytoplasm);GO:0005829(cytosol);GO:0005886(plasma membrane);GO:0006471(protein ADP-ribosylation);GO:0010629(negative regulation of gene expression);GO:0016740(transferase activity);GO:0016757(transferase activit…	NA	yes
Zic4	GO:0000977(RNA polymerase II regulatory region sequence-specific DNA binding);GO:0000981(DNA-binding transcription factor activity, RNA polymerase II-specific);GO:0003676(nucleic acid binding);GO:0003677(DNA binding);GO:0005634(nucleus);GO:0006357(regulation of transcription by RNA polymerase II);GO:0007417(central nervous system development);GO:0046872(metal ion binding);GO:1990837(sequence-spec…	NA	yes
Slfn2	GO:0008285(negative regulation of cell population proliferation);GO:0009617(response to bacterium)	NA	yes
Iqschfp	GO:0005515(protein binding);GO:0005516(calmodulin binding);GO:0005737(cytoplasm);GO:0008366(axon ensheathment);GO:0030424(axon);GO:0030506(ankyrin binding);GO:0033268(node of Ranvier);GO:0042995(cell projection);GO:0043194(axon initial segment);GO:0044325(ion channel binding);GO:0051494(negative regulation of cytoskeleton organization)	NA	yes
Gtf2ird2	GO:0003677(DNA binding);GO:0005515(protein binding);GO:0005634(nucleus);GO:0014883(transition between fast and slow fiber);GO:0014883(transition between fast and slow fiber)	NA	no
Lrp10	GO:0005041(low-density lipoprotein particle receptor activity);GO:0005515(protein binding);GO:0005905(clathrin-coated pit);GO:0006629(lipid metabolic process);GO:0006869(lipid transport);GO:0006897(endocytosis);GO:0016020(membrane);GO:0016021(integral component of membrane);GO:0048839(inner ear development);GO:0048839(inner ear development)	NA	no
Cacna2d4	GO:0005244(voltage-gated ion channel activity);GO:0005245(voltage-gated calcium channel activity);GO:0005262(calcium channel activity);GO:0005891(voltage-gated calcium channel complex);GO:0006811(ion transport);GO:0006816(calcium ion transport);GO:0016020(membrane);GO:0016021(integral component of membrane);GO:0034765(regulation of ion transmembrane transport);GO:0046872(metal ion binding);GO:005…	04010(MAPK signaling pathway);04260(Cardiac muscle contraction);04261(Adrenergic signaling in cardiomyocytes);04921(Oxytocin signaling pathway);05410(Hypertrophic cardiomyopathy (HCM));05412(Arrhythmogenic right ventricular cardiomyopathy (ARVC));05414(Dilated cardiomyopathy (DCM));05414(Dilated cardiomyopathy (DCM))	yes
Snph	GO:0005737(cytoplasm);GO:0005739(mitochondrion);GO:0005881(cytoplasmic microtubule);GO:0005886(plasma membrane);GO:0006906(vesicle fusion);GO:0007420(brain development);GO:0008017(microtubule binding);GO:0016020(membrane);GO:0016021(integral component of membrane);GO:0017075(syntaxin-1 binding);GO:0030054(cell junction);GO:0030182(neuron differentiation);GO:0031966(mitochondrial membrane);GO:0042…	NA	no
Baiap3	GO:0000149(SNARE binding);GO:0001956(positive regulation of neurotransmitter secretion);GO:0005509(calcium ion binding);GO:0005543(phospholipid binding);GO:0005829(cytosol);GO:0005886(plasma membrane);GO:0006887(exocytosis);GO:0007186(G protein-coupled receptor signaling pathway);GO:0019905(syntaxin binding);GO:0031902(late endosome membrane);GO:0032588(trans-Golgi network membrane);GO:0035774(po…	05202(Transcriptional misregulation in cancer);05202(Transcriptional misregulation in cancer)	yes
Slc25a51	GO:0005739(mitochondrion);GO:0005743(mitochondrial inner membrane);GO:0016020(membrane);GO:0016021(integral component of membrane);GO:0016021(integral component of membrane)	NA	no
Tnc	GO:0001968(fibronectin binding);GO:0005201(extracellular matrix structural constituent);GO:0005515(protein binding);GO:0005576(extracellular region);GO:0005604(basement membrane);GO:0005614(interstitial matrix);GO:0007155(cell adhesion);GO:0007162(negative regulation of cell adhesion);GO:0007528(neuromuscular junction development);GO:0008284(positive regulation of cell population proliferation);G…	04151(PI3K-Akt signaling pathway);04510(Focal adhesion);04512(ECM-receptor interaction);05165(Human papillomavirus infection);05206(MicroRNAs in cancer);05206(MicroRNAs in cancer)	no
Igkc	NA	NA	yes
Rpl41	GO:0003674(molecular_function);GO:0003735(structural constituent of ribosome);GO:0005840(ribosome);GO:0006412(translation);GO:0006412(translation)	03010(Ribosome);03010(Ribosome)	no
Tmem129	GO:0000209(protein polyubiquitination);GO:0005783(endoplasmic reticulum);GO:0005789(endoplasmic reticulum membrane);GO:0006986(response to unfolded protein);GO:0016020(membrane);GO:0016021(integral component of membrane);GO:0016567(protein ubiquitination);GO:0016740(transferase activity);GO:0030433(ubiquitin-dependent ERAD pathway);GO:0030970(retrograde protein transport, ER to cytosol);GO:004687…	NA	no
Rgs6	GO:0005096(GTPase activator activity);GO:0005515(protein binding);GO:0005634(nucleus);GO:0005737(cytoplasm);GO:0005794(Golgi apparatus);GO:0005829(cytosol);GO:0005886(plasma membrane);GO:0007186(G protein-coupled receptor signaling pathway);GO:0009968(negative regulation of signal transduction);GO:0016020(membrane);GO:0019898(extrinsic component of membrane);GO:0019904(protein domain specific bin…	NA	yes
Ifitm3	GO:0002376(immune system process);GO:0005634(nucleus);GO:0005737(cytoplasm);GO:0005764(lysosome);GO:0005765(lysosomal membrane);GO:0005768(endosome);GO:0005783(endoplasmic reticulum);GO:0005886(plasma membrane);GO:0006898(receptor-mediated endocytosis);GO:0008285(negative regulation of cell population proliferation);GO:0009615(response to virus);GO:0009986(cell surface);GO:0016020(membrane);GO:00…	NA	no
Lrg1	GO:0001938(positive regulation of endothelial cell proliferation);GO:0005160(transforming growth factor beta receptor binding);GO:0005515(protein binding);GO:0005615(extracellular space);GO:0009617(response to bacterium);GO:0030511(positive regulation of transforming growth factor beta receptor signaling pathway);GO:0043231(intracellular membrane-bounded organelle);GO:0045766(positive regulation …	NA	yes
Olfr316	GO:0004930(G protein-coupled receptor activity);GO:0004984(olfactory receptor activity);GO:0005886(plasma membrane);GO:0007165(signal transduction);GO:0007186(G protein-coupled receptor signaling pathway);GO:0007608(sensory perception of smell);GO:0016020(membrane);GO:0016021(integral component of membrane);GO:0050896(response to stimulus);GO:0050911(detection of chemical stimulus involved in sen…	NA	yes
Kmt5b	GO:0000780(condensed nuclear chromosome, centromeric region);GO:0003682(chromatin binding);GO:0005515(protein binding);GO:0005634(nucleus);GO:0005654(nucleoplasm);GO:0005694(chromosome);GO:0006281(DNA repair);GO:0006325(chromatin organization);GO:0007517(muscle organ development);GO:0008168(methyltransferase activity);GO:0016571(histone methylation);GO:0016740(transferase activity);GO:0018024(his…	00310(Lysine degradation);00310(Lysine degradation)	no
Mdfic	GO:0005515(protein binding);GO:0005634(nucleus);GO:0005730(nucleolus);GO:0005737(cytoplasm);GO:0007257(activation of JUN kinase activity);GO:0008134(transcription factor binding);GO:0030111(regulation of Wnt signaling pathway);GO:0030332(cyclin binding);GO:0030957(Tat protein binding);GO:0042308(negative regulation of protein import into nucleus);GO:0045892(negative regulation of transcription, D…	NA	yes
Elavl2	GO:0003676(nucleic acid binding);GO:0003723(RNA binding);GO:1990830(cellular response to leukemia inhibitory factor);GO:1990904(ribonucleoprotein complex);GO:1990904(ribonucleoprotein complex)	NA	no
Ifit3b	GO:0003723(RNA binding);GO:0005515(protein binding);GO:0005737(cytoplasm);GO:0005739(mitochondrion);GO:0005829(cytosol);GO:0035457(cellular response to interferon-alpha);GO:0042802(identical protein binding);GO:0051607(defense response to virus)	NA	no
Zfp239	GO:0000122(negative regulation of transcription by RNA polymerase II);GO:0000978(RNA polymerase II cis-regulatory region sequence-specific DNA binding);GO:0001227(DNA-binding transcription repressor activity, RNA polymerase II-specific);GO:0003676(nucleic acid binding);GO:0003677(DNA binding);GO:0005634(nucleus);GO:0046872(metal ion binding);GO:0046872(metal ion binding)	NA	no
Lgi1	GO:0005102(signaling receptor binding);GO:0005515(protein binding);GO:0005576(extracellular region);GO:0005615(extracellular space);GO:0007411(axon guidance);GO:0030054(cell junction);GO:0030307(positive regulation of cell growth);GO:0031175(neuron projection development);GO:0045202(synapse);GO:0050806(positive regulation of synaptic transmission);GO:0098978(glutamatergic synapse);GO:0099645(neur…	NA	no
Sp110	GO:0002376(immune system process);GO:0003677(DNA binding);GO:0005634(nucleus);GO:0005654(nucleoplasm);GO:0006915(apoptotic process);GO:0009617(response to bacterium);GO:0043065(positive regulation of apoptotic process);GO:0045087(innate immune response);GO:0045087(innate immune response)	NA	yes
Ighm	GO:0002250(adaptive immune response);GO:0003697(single-stranded DNA binding);GO:0005615(extracellular space);GO:0009986(cell surface);GO:0016020(membrane);GO:0016021(integral component of membrane);GO:0019731(antibacterial humoral response);GO:0031210(phosphatidylcholine binding);GO:0034987(immunoglobulin receptor binding);GO:0042834(peptidoglycan binding);GO:0045087(innate immune response);GO:00…	NA	no
Cabp1	GO:0000139(Golgi membrane);GO:0005509(calcium ion binding);GO:0005515(protein binding);GO:0005886(plasma membrane);GO:0007601(visual perception);GO:0008139(nuclear localization sequence binding);GO:0014069(postsynaptic density);GO:0042308(negative regulation of protein import into nucleus);GO:0046872(metal ion binding);GO:0048306(calcium-dependent protein binding);GO:0050896(response to stimulus)…	NA	no
Umod	GO:0000255(allantoin metabolic process);GO:0000922(spindle pole);GO:0001822(kidney development);GO:0002251(organ or tissue specific immune response);GO:0003091(renal water homeostasis);GO:0003094(glomerular filtration);GO:0005201(extracellular matrix structural constituent);GO:0005509(calcium ion binding);GO:0005576(extracellular region);GO:0005615(extracellular space);GO:0005783(endoplasmic reti…	NA	yes
Zfp605	GO:0003676(nucleic acid binding);GO:0006355(regulation of transcription, DNA-templated);GO:0046872(metal ion binding);GO:0046872(metal ion binding)	05168(Herpes simplex virus 1 infection);05168(Herpes simplex virus 1 infection)	no
Ankrd33b	GO:0003674(molecular_function);GO:0003677(DNA binding);GO:0005515(protein binding);GO:0005575(cellular_component);GO:0008150(biological_process);GO:0008150(biological_process)	NA	no
Adgrv1	GO:0001917(photoreceptor inner segment);GO:0001965(G-protein alpha-subunit binding);GO:0002141(stereocilia ankle link);GO:0002142(stereocilia ankle link complex);GO:0004888(transmembrane signaling receptor activity);GO:0004930(G protein-coupled receptor activity);GO:0005509(calcium ion binding);GO:0005515(protein binding);GO:0005576(extracellular region);GO:0005737(cytoplasm);GO:0005886(plasma me…	NA	yes
Ndfip1	GO:0000139(Golgi membrane);GO:0002761(regulation of myeloid leukocyte differentiation);GO:0002829(negative regulation of type 2 immune response);GO:0005515(protein binding);GO:0005576(extracellular region);GO:0005768(endosome);GO:0005783(endoplasmic reticulum);GO:0005794(Golgi apparatus);GO:0005938(cell cortex);GO:0006511(ubiquitin-dependent protein catabolic process);GO:0006879(cellular iron ion…	NA	no
Rab11b	GO:0000166(nucleotide binding);GO:0001881(receptor recycling);GO:0003924(GTPase activity);GO:0005515(protein binding);GO:0005525(GTP binding);GO:0005737(cytoplasm);GO:0005739(mitochondrion);GO:0005768(endosome);GO:0006887(exocytosis);GO:0008021(synaptic vesicle);GO:0015031(protein transport);GO:0016020(membrane);GO:0019003(GDP binding);GO:0030054(cell junction);GO:0030670(phagocytic vesicle membr…	04144(Endocytosis);04152(AMPK signaling pathway);04962(Vasopressin-regulated water reabsorption);04962(Vasopressin-regulated water reabsorption)	no
Smim20	GO:0003674(molecular_function);GO:0005576(extracellular region);GO:0005739(mitochondrion);GO:0005743(mitochondrial inner membrane);GO:0016020(membrane);GO:0016021(integral component of membrane);GO:0033617(mitochondrial respiratory chain complex IV assembly);GO:0033617(mitochondrial respiratory chain complex IV assembly)	NA	no
H2-Q6	GO:0002476(antigen processing and presentation of endogenous peptide antigen via MHC class Ib);GO:0005102(signaling receptor binding);GO:0005615(extracellular space);GO:0005783(endoplasmic reticulum);GO:0005794(Golgi apparatus);GO:0005797(Golgi medial cisterna);GO:0005886(plasma membrane);GO:0009897(external side of plasma membrane);GO:0009986(cell surface);GO:0016020(membrane);GO:0016021(integra…	04144(Endocytosis);04145(Phagosome);04218(Cellular senescence);04514(Cell adhesion molecules (CAMs));04612(Antigen processing and presentation);04650(Natural killer cell mediated cytotoxicity);04940(Type I diabetes mellitus);05163(Human cytomegalovirus infection);05165(Human papillomavirus infection);05166(Human T-cell leukemia virus 1 infection);05167(Kaposi sarcoma-associated herpesvirus infect…	no
Zfp260	GO:0003676(nucleic acid binding);GO:0003677(DNA binding);GO:0005634(nucleus);GO:0005654(nucleoplasm);GO:0005829(cytosol);GO:0007275(multicellular organism development);GO:0046872(metal ion binding);GO:0046872(metal ion binding)	NA	no
Armc10	GO:0002039(p53 binding);GO:0005739(mitochondrion);GO:0005783(endoplasmic reticulum);GO:0005789(endoplasmic reticulum membrane);GO:0016020(membrane);GO:0016021(integral component of membrane);GO:0040008(regulation of growth);GO:0040010(positive regulation of growth rate);GO:0043066(negative regulation of apoptotic process);GO:0050692(DNA binding domain binding);GO:1902254(negative regulation of in…	NA	no
Oas1a	GO:0000166(nucleotide binding);GO:0001730(2'-5'-oligoadenylate synthetase activity);GO:0002376(immune system process);GO:0003723(RNA binding);GO:0003725(double-stranded RNA binding);GO:0005515(protein binding);GO:0005524(ATP binding);GO:0005634(nucleus);GO:0005654(nucleoplasm);GO:0005737(cytoplasm);GO:0005739(mitochondrion);GO:0005783(endoplasmic reticulum);GO:0005829(cytosol);GO:0006164(purine n…	04621(NOD-like receptor signaling pathway);05160(Hepatitis C);05162(Measles);05164(Influenza A);05168(Herpes simplex virus 1 infection);05169(Epstein-Barr virus infection)	yes
Magel2	GO:0004842(ubiquitin-protein transferase activity);GO:0005515(protein binding);GO:0005634(nucleus);GO:0005737(cytoplasm);GO:0005768(endosome);GO:0005769(early endosome);GO:0005829(cytosol);GO:0030904(retromer complex);GO:0034314(Arp2/3 complex-mediated actin nucleation);GO:0042147(retrograde transport, endosome to Golgi);GO:0042752(regulation of circadian rhythm);GO:0045892(negative regulation of…	NA	yes
Mkx	GO:0000981(DNA-binding transcription factor activity, RNA polymerase II-specific);GO:0003677(DNA binding);GO:0005634(nucleus);GO:0006355(regulation of transcription, DNA-templated);GO:0006357(regulation of transcription by RNA polymerase II);GO:0043565(sequence-specific DNA binding);GO:0043565(sequence-specific DNA binding)	NA	no
Casp1	GO:0001666(response to hypoxia);GO:0001774(microglial cell activation);GO:0004175(endopeptidase activity);GO:0004197(cysteine-type endopeptidase activity);GO:0005515(protein binding);GO:0005576(extracellular region);GO:0005634(nucleus);GO:0005737(cytoplasm);GO:0005739(mitochondrion);GO:0005829(cytosol);GO:0005886(plasma membrane);GO:0006508(proteolysis);GO:0006915(apoptotic process);GO:0007520(my…	04217(Necroptosis);04621(NOD-like receptor signaling pathway);04623(Cytosolic DNA-sensing pathway);04625(C-type lectin receptor signaling pathway);05014(Amyotrophic lateral sclerosis (ALS));05132(Salmonella infection);05133(Pertussis);05134(Legionellosis);05164(Influenza A);05164(Influenza A)	yes
Ppp1r26	GO:0004864(protein phosphatase inhibitor activity);GO:0005634(nucleus);GO:0005730(nucleolus);GO:0010923(negative regulation of phosphatase activity);GO:0032515(negative regulation of phosphoprotein phosphatase activity);GO:0032515(negative regulation of phosphoprotein phosphatase activity)	NA	yes
Ifit3	GO:0002376(immune system process);GO:0003723(RNA binding);GO:0005515(protein binding);GO:0005737(cytoplasm);GO:0005739(mitochondrion);GO:0005829(cytosol);GO:0008285(negative regulation of cell population proliferation);GO:0009615(response to virus);GO:0009617(response to bacterium);GO:0035457(cellular response to interferon-alpha);GO:0035458(cellular response to interferon-beta);GO:0035634(respon…	NA	no
Elob	GO:0003713(transcription coactivator activity);GO:0005515(protein binding);GO:0005634(nucleus);GO:0005667(transcription factor complex);GO:0006368(transcription elongation from RNA polymerase II promoter);GO:0016567(protein ubiquitination);GO:0030891(VCB complex);GO:0031462(Cul2-RING ubiquitin ligase complex);GO:0031466(Cul5-RING ubiquitin ligase complex);GO:0031625(ubiquitin protein ligase bindi…	04066(HIF-1 signaling pathway);04120(Ubiquitin mediated proteolysis);05170(Human immunodeficiency virus 1 infection);05200(Pathways in cancer);05211(Renal cell carcinoma);05211(Renal cell carcinoma)	no
Ccnt2	GO:0000079(regulation of cyclin-dependent protein serine/threonine kinase activity);GO:0001223(transcription coactivator binding);GO:0003682(chromatin binding);GO:0005515(protein binding);GO:0005634(nucleus);GO:0005654(nucleoplasm);GO:0005737(cytoplasm);GO:0005829(cytosol);GO:0005886(plasma membrane);GO:0006351(transcription, DNA-templated);GO:0006357(regulation of transcription by RNA polymerase…	05202(Transcriptional misregulation in cancer);05202(Transcriptional misregulation in cancer)	no
Tnpo2	GO:0005515(protein binding);GO:0005634(nucleus);GO:0005737(cytoplasm);GO:0006606(protein import into nucleus);GO:0006886(intracellular protein transport);GO:0008139(nuclear localization sequence binding);GO:0008536(Ran GTPase binding);GO:0015031(protein transport);GO:0051148(negative regulation of muscle cell differentiation);GO:0061608(nuclear import signal receptor activity);GO:0061608(nuclear …	NA	no
Hrh1	GO:0004930(G protein-coupled receptor activity);GO:0004969(histamine receptor activity);GO:0004993(G protein-coupled serotonin receptor activity);GO:0005829(cytosol);GO:0005886(plasma membrane);GO:0005887(integral component of plasma membrane);GO:0007165(signal transduction);GO:0007186(G protein-coupled receptor signaling pathway);GO:0007187(G protein-coupled receptor signaling pathway, coupled t…	04020(Calcium signaling pathway);04080(Neuroactive ligand-receptor interaction);04750(Inflammatory mediator regulation of TRP channels);04750(Inflammatory mediator regulation of TRP channels)	yes
Crhbp	GO:0001963(synaptic transmission, dopaminergic);GO:0002125(maternal aggressive behavior);GO:0005576(extracellular region);GO:0005615(extracellular space);GO:0005634(nucleus);GO:0005767(secondary lysosome);GO:0005771(multivesicular body);GO:0005874(microtubule);GO:0006954(inflammatory response);GO:0007565(female pregnancy);GO:0009755(hormone-mediated signaling pathway);GO:0030141(secretory granule…	NA	no
Tfdp2	GO:0000278(mitotic cell cycle);GO:0000977(RNA polymerase II regulatory region sequence-specific DNA binding);GO:0000981(DNA-binding transcription factor activity, RNA polymerase II-specific);GO:0001228(DNA-binding transcription activator activity, RNA polymerase II-specific);GO:0003677(DNA binding);GO:0003700(DNA-binding transcription factor activity);GO:0003712(transcription coregulator activity…	04110(Cell cycle);04110(Cell cycle)	yes
Pde6d	GO:0004114(3',5'-cyclic-nucleotide phosphodiesterase activity);GO:0005095(GTPase inhibitor activity);GO:0005515(protein binding);GO:0005737(cytoplasm);GO:0005829(cytosol);GO:0005856(cytoskeleton);GO:0007601(visual perception);GO:0007602(phototransduction);GO:0016020(membrane);GO:0017137(Rab GTPase binding);GO:0030659(cytoplasmic vesicle membrane);GO:0031410(cytoplasmic vesicle);GO:0034260(negativ…	00230(Purine metabolism);00230(Purine metabolism)	no
Rnf213	GO:0001525(angiogenesis);GO:0002040(sprouting angiogenesis);GO:0004842(ubiquitin-protein transferase activity);GO:0005730(nucleolus);GO:0005737(cytoplasm);GO:0005829(cytosol);GO:0006511(ubiquitin-dependent protein catabolic process);GO:0016567(protein ubiquitination);GO:0016740(transferase activity);GO:0016787(hydrolase activity);GO:0016887(ATPase activity);GO:0046872(metal ion binding);GO:005126…	NA	no
Sox11	GO:0000122(negative regulation of transcription by RNA polymerase II);GO:0000976(transcription regulatory region sequence-specific DNA binding);GO:0000978(RNA polymerase II cis-regulatory region sequence-specific DNA binding);GO:0000981(DNA-binding transcription factor activity, RNA polymerase II-specific);GO:0000987(cis-regulatory region sequence-specific DNA binding);GO:0001228(DNA-binding tran…	NA	no
Myh1	GO:0000166(nucleotide binding);GO:0003774(motor activity);GO:0003779(actin binding);GO:0005515(protein binding);GO:0005516(calmodulin binding);GO:0005524(ATP binding);GO:0005737(cytoplasm);GO:0005859(muscle myosin complex);GO:0006936(muscle contraction);GO:0014704(intercalated disc);GO:0016459(myosin complex);GO:0030016(myofibril);GO:0031672(A band);GO:0032982(myosin filament);GO:0036464(cytoplas…	04530(Tight junction);04530(Tight junction)	yes
Tia1	GO:0003676(nucleic acid binding);GO:0003723(RNA binding);GO:0005515(protein binding);GO:0005634(nucleus);GO:0005654(nucleoplasm);GO:0005737(cytoplasm);GO:0005829(cytosol);GO:0006915(apoptotic process);GO:0010494(cytoplasmic stress granule);GO:0017148(negative regulation of translation);GO:0035925(mRNA 3'-UTR AU-rich region binding);GO:0042036(negative regulation of cytokine biosynthetic process);…	NA	no
Spp1	GO:0001503(ossification);GO:0001649(osteoblast differentiation);GO:0005125(cytokine activity);GO:0005178(integrin binding);GO:0005576(extracellular region);GO:0005615(extracellular space);GO:0005737(cytoplasm);GO:0005794(Golgi apparatus);GO:0006710(androgen catabolic process);GO:0007155(cell adhesion);GO:0007165(signal transduction);GO:0010033(response to organic substance);GO:0010811(positive re…	04151(PI3K-Akt signaling pathway);04371(Apelin signaling pathway);04510(Focal adhesion);04512(ECM-receptor interaction);04620(Toll-like receptor signaling pathway);05165(Human papillomavirus infection);05165(Human papillomavirus infection)	no
Gpr17	GO:0002862(negative regulation of inflammatory response to antigenic stimulus);GO:0004930(G protein-coupled receptor activity);GO:0005515(protein binding);GO:0005886(plasma membrane);GO:0005887(integral component of plasma membrane);GO:0007165(signal transduction);GO:0007186(G protein-coupled receptor signaling pathway);GO:0016020(membrane);GO:0016021(integral component of membrane);GO:0033612(re…	NA	no
Tiparp	GO:0000987(cis-regulatory region sequence-specific DNA binding);GO:0001570(vasculogenesis);GO:0001822(kidney development);GO:0003950(NAD+ ADP-ribosyltransferase activity);GO:0005634(nucleus);GO:0006471(protein ADP-ribosylation);GO:0006807(nitrogen compound metabolic process);GO:0008209(androgen metabolic process);GO:0008210(estrogen metabolic process);GO:0008585(female gonad development);GO:00097…	NA	no
Dcun1d3	GO:0000151(ubiquitin ligase complex);GO:0003674(molecular_function);GO:0005886(plasma membrane);GO:0010225(response to UV-C);GO:0010332(response to gamma radiation);GO:0016020(membrane);GO:0030308(negative regulation of cell growth);GO:0031624(ubiquitin conjugating enzyme binding);GO:0032182(ubiquitin-like protein binding);GO:0043065(positive regulation of apoptotic process);GO:0045116(protein ne…	NA	no
Rnf122	GO:0005737(cytoplasm);GO:0005783(endoplasmic reticulum);GO:0005794(Golgi apparatus);GO:0010917(negative regulation of mitochondrial membrane potential);GO:0012505(endomembrane system);GO:0016020(membrane);GO:0016021(integral component of membrane);GO:0043065(positive regulation of apoptotic process);GO:0043161(proteasome-mediated ubiquitin-dependent protein catabolic process);GO:0046872(metal ion…	NA	no
Ifit1	GO:0002376(immune system process);GO:0003723(RNA binding);GO:0005515(protein binding);GO:0005737(cytoplasm);GO:0005829(cytosol);GO:0009615(response to virus);GO:0009617(response to bacterium);GO:0035457(cellular response to interferon-alpha);GO:0035458(cellular response to interferon-beta);GO:0045087(innate immune response);GO:0051607(defense response to virus)	05160(Hepatitis C)	yes
Ifi27	GO:0000122(negative regulation of transcription by RNA polymerase II);GO:0001102(RNA polymerase II activating transcription factor binding);GO:0005521(lamin binding);GO:0005637(nuclear inner membrane);GO:0005739(mitochondrion);GO:0016020(membrane);GO:0016021(integral component of membrane);GO:0046825(regulation of protein export from nucleus);GO:0097190(apoptotic signaling pathway);GO:0097190(apo…	NA	no
Pfn1	GO:0000774(adenyl-nucleotide exchange factor activity);GO:0001784(phosphotyrosine residue binding);GO:0001843(neural tube closure);GO:0003779(actin binding);GO:0003785(actin monomer binding);GO:0005102(signaling receptor binding);GO:0005515(protein binding);GO:0005546(phosphatidylinositol-4,5-bisphosphate binding);GO:0005576(extracellular region);GO:0005634(nucleus);GO:0005737(cytoplasm);GO:00058…	04015(Rap1 signaling pathway);04810(Regulation of actin cytoskeleton);05132(Salmonella infection);05132(Salmonella infection)	no
Sla2	GO:0000122(negative regulation of transcription by RNA polymerase II);GO:0002250(adaptive immune response);GO:0002376(immune system process);GO:0005070(SH3/SH2 adaptor activity);GO:0005515(protein binding);GO:0005654(nucleoplasm);GO:0005737(cytoplasm);GO:0005768(endosome);GO:0005770(late endosome);GO:0005794(Golgi apparatus);GO:0005886(plasma membrane);GO:0005942(phosphatidylinositol 3-kinase com…	NA	yes
Nphs2	GO:0005515(protein binding);GO:0005886(plasma membrane);GO:0005911(cell-cell junction);GO:0016020(membrane);GO:0016021(integral component of membrane);GO:0031235(intrinsic component of the cytoplasmic side of the plasma membrane);GO:0031532(actin cytoskeleton reorganization);GO:0032991(protein-containing complex);GO:0036057(slit diaphragm);GO:0045121(membrane raft);GO:0072249(metanephric glomerul…	NA	yes
Rsrp1	GO:0005575(cellular_component);GO:0008150(biological_process);GO:0008150(biological_process)	NA	no
Lrrtm4	GO:0005515(protein binding);GO:0005615(extracellular space);GO:0005886(plasma membrane);GO:0016020(membrane);GO:0016021(integral component of membrane);GO:0030054(cell junction);GO:0031012(extracellular matrix);GO:0032281(AMPA glutamate receptor complex);GO:0043395(heparan sulfate proteoglycan binding);GO:0045202(synapse);GO:0045211(postsynaptic membrane);GO:0050808(synapse organization);GO:00519…	NA	no
Oasl2	GO:0000166(nucleotide binding);GO:0001730(2'-5'-oligoadenylate synthetase activity);GO:0002376(immune system process);GO:0003723(RNA binding);GO:0003725(double-stranded RNA binding);GO:0005515(protein binding);GO:0005524(ATP binding);GO:0005634(nucleus);GO:0005654(nucleoplasm);GO:0005829(cytosol);GO:0006164(purine nucleotide biosynthetic process);GO:0006955(immune response);GO:0009615(response to…	05165(Human papillomavirus infection);05165(Human papillomavirus infection)	no
Sox12	GO:0000976(transcription regulatory region sequence-specific DNA binding);GO:0000981(DNA-binding transcription factor activity, RNA polymerase II-specific);GO:0001228(DNA-binding transcription activator activity, RNA polymerase II-specific);GO:0003677(DNA binding);GO:0003713(transcription coactivator activity);GO:0005634(nucleus);GO:0005654(nucleoplasm);GO:0005667(transcription factor complex);GO…	NA	yes
Slc26a10	GO:0008271(secondary active sulfate transmembrane transporter activity);GO:0008272(sulfate transport);GO:0015116(sulfate transmembrane transporter activity);GO:0016020(membrane);GO:0016021(integral component of membrane);GO:0055085(transmembrane transport);GO:1902358(sulfate transmembrane transport);GO:1902358(sulfate transmembrane transport)	NA	no
Egr2	GO:0000976(transcription regulatory region sequence-specific DNA binding);GO:0000978(RNA polymerase II cis-regulatory region sequence-specific DNA binding);GO:0000981(DNA-binding transcription factor activity, RNA polymerase II-specific);GO:0001102(RNA polymerase II activating transcription factor binding);GO:0001228(DNA-binding transcription activator activity, RNA polymerase II-specific);GO:000…	04625(C-type lectin receptor signaling pathway);05161(Hepatitis B);05166(Human T-cell leukemia virus 1 infection);05203(Viral carcinogenesis);05203(Viral carcinogenesis)	yes
Zfp622	GO:0003676(nucleic acid binding);GO:0005634(nucleus);GO:0005654(nucleoplasm);GO:0005730(nucleolus);GO:0005737(cytoplasm);GO:0005794(Golgi apparatus);GO:0005829(cytosol);GO:0008270(zinc ion binding);GO:0008631(intrinsic apoptotic signaling pathway in response to oxidative stress);GO:0030687(preribosome, large subunit precursor);GO:0033674(positive regulation of kinase activity);GO:0042273(ribosoma…	NA	no
Malat1	NA	NA	no
Map4k4	GO:0000166(nucleotide binding);GO:0004672(protein kinase activity);GO:0004674(protein serine/threonine kinase activity);GO:0005524(ATP binding);GO:0006468(protein phosphorylation);GO:0010977(negative regulation of neuron projection development);GO:0061179(negative regulation of insulin secretion involved in cellular response to glucose stimulus);GO:0070571(negative regulation of neuron projection…	04010(MAPK signaling pathway);04010(MAPK signaling pathway)	no
Irgm1	GO:0000045(autophagosome assembly);GO:0000139(Golgi membrane);GO:0000166(nucleotide binding);GO:0000421(autophagosome membrane);GO:0001891(phagocytic cup);GO:0002376(immune system process);GO:0003924(GTPase activity);GO:0005525(GTP binding);GO:0005764(lysosome);GO:0005765(lysosomal membrane);GO:0005768(endosome);GO:0005770(late endosome);GO:0005776(autophagosome);GO:0005783(endoplasmic reticulum)…	05145(Toxoplasmosis);05145(Toxoplasmosis)	no
Pttg1ip	GO:0002039(p53 binding);GO:0005634(nucleus);GO:0005654(nucleoplasm);GO:0005737(cytoplasm);GO:0005886(plasma membrane);GO:0006606(protein import into nucleus);GO:0016020(membrane);GO:0016021(integral component of membrane);GO:0031398(positive regulation of protein ubiquitination);GO:0043518(negative regulation of DNA damage response, signal transduction by p53 class mediator);GO:1902254(negative r…	NA	no
Lyz2	GO:0000137(Golgi cis cisterna);GO:0003796(lysozyme activity);GO:0003824(catalytic activity);GO:0005576(extracellular region);GO:0005615(extracellular space);GO:0005737(cytoplasm);GO:0005788(endoplasmic reticulum lumen);GO:0005795(Golgi stack);GO:0005902(microvillus);GO:0008152(metabolic process);GO:0016787(hydrolase activity);GO:0016798(hydrolase activity, acting on glycosyl bonds);GO:0019835(cyt…	04970(Salivary secretion)	no
Myh11	GO:0000166(nucleotide binding);GO:0003774(motor activity);GO:0003779(actin binding);GO:0005515(protein binding);GO:0005524(ATP binding);GO:0008307(structural constituent of muscle);GO:0016459(myosin complex);GO:0048251(elastic fiber assembly);GO:0048739(cardiac muscle fiber development);GO:0051015(actin filament binding);GO:0051015(actin filament binding)	04270(Vascular smooth muscle contraction);04530(Tight junction);04530(Tight junction)	no
Kmt5a	GO:0000122(negative regulation of transcription by RNA polymerase II);GO:0002039(p53 binding);GO:0003714(transcription corepressor activity);GO:0005515(protein binding);GO:0005634(nucleus);GO:0005654(nucleoplasm);GO:0005694(chromosome);GO:0005829(cytosol);GO:0008168(methyltransferase activity);GO:0016279(protein-lysine N-methyltransferase activity);GO:0016740(transferase activity);GO:0018024(hist…	00310(Lysine degradation);00310(Lysine degradation)	no
Arhgap12	GO:0001891(phagocytic cup);GO:0002011(morphogenesis of an epithelial sheet);GO:0003674(molecular_function);GO:0005096(GTPase activator activity);GO:0005515(protein binding);GO:0005737(cytoplasm);GO:0006911(phagocytosis, engulfment);GO:0007015(actin filament organization);GO:0007165(signal transduction);GO:0043087(regulation of GTPase activity);GO:0043547(positive regulation of GTPase activity);GO…	NA	no
Fmn1	GO:0003779(actin binding);GO:0005515(protein binding);GO:0005634(nucleus);GO:0005737(cytoplasm);GO:0005789(endoplasmic reticulum membrane);GO:0005856(cytoskeleton);GO:0005884(actin filament);GO:0005886(plasma membrane);GO:0005912(adherens junction);GO:0008017(microtubule binding);GO:0010467(gene expression);GO:0016020(membrane);GO:0017124(SH3 domain binding);GO:0030054(cell junction);GO:0030838(p…	NA	yes
Abca8a	GO:0000166(nucleotide binding);GO:0005319(lipid transporter activity);GO:0005524(ATP binding);GO:0005886(plasma membrane);GO:0006869(lipid transport);GO:0016020(membrane);GO:0016021(integral component of membrane);GO:0016887(ATPase activity);GO:0042626(ATPase-coupled transmembrane transporter activity);GO:0043231(intracellular membrane-bounded organelle);GO:0055085(transmembrane transport);GO:005…	02010(ABC transporters);02010(ABC transporters)	no
Xaf1	GO:0005634(nucleus);GO:0005654(nucleoplasm);GO:0005737(cytoplasm);GO:0005739(mitochondrion);GO:0006915(apoptotic process);GO:0007005(mitochondrion organization);GO:0031333(negative regulation of protein-containing complex assembly);GO:0035456(response to interferon-beta);GO:0046872(metal ion binding);GO:0046872(metal ion binding)	NA	no
Casp9	GO:0001822(kidney development);GO:0002931(response to ischemia);GO:0004197(cysteine-type endopeptidase activity);GO:0005515(protein binding);GO:0005634(nucleus);GO:0005737(cytoplasm);GO:0005739(mitochondrion);GO:0005829(cytosol);GO:0006508(proteolysis);GO:0006915(apoptotic process);GO:0006919(activation of cysteine-type endopeptidase activity involved in apoptotic process);GO:0006974(cellular res…	01524(Platinum drug resistance);04115(p53 signaling pathway);04151(PI3K-Akt signaling pathway);04210(Apoptosis);04215(Apoptosis - multiple species);04370(VEGF signaling pathway);04919(Thyroid hormone signaling pathway);05010(Alzheimer disease);05012(Parkinson disease);05014(Amyotrophic lateral sclerosis (ALS));05016(Huntington disease);05134(Legionellosis);05145(Toxoplasmosis);05152(Tuberculosis)…	no
Tmem230	GO:0003674(molecular_function);GO:0005768(endosome);GO:0005769(early endosome);GO:0005770(late endosome);GO:0005776(autophagosome);GO:0005783(endoplasmic reticulum);GO:0005794(Golgi apparatus);GO:0005802(trans-Golgi network);GO:0008021(synaptic vesicle);GO:0016020(membrane);GO:0016021(integral component of membrane);GO:0030054(cell junction);GO:0031410(cytoplasmic vesicle);GO:0045202(synapse);GO:…	NA	no
Rassf10	GO:0000922(spindle pole);GO:0003674(molecular_function);GO:0005575(cellular_component);GO:0005737(cytoplasm);GO:0005815(microtubule organizing center);GO:0005829(cytosol);GO:0005856(cytoskeleton);GO:0007165(signal transduction);GO:0007399(nervous system development);GO:0050769(positive regulation of neurogenesis);GO:2000179(positive regulation of neural precursor cell proliferation)	NA	yes
Phactr1	GO:0003779(actin binding);GO:0004864(protein phosphatase inhibitor activity);GO:0005634(nucleus);GO:0005737(cytoplasm);GO:0005829(cytosol);GO:0008157(protein phosphatase 1 binding);GO:0019888(protein phosphatase regulator activity);GO:0021987(cerebral cortex development);GO:0030036(actin cytoskeleton organization);GO:0030054(cell junction);GO:0031032(actomyosin structure organization);GO:0031532(…	NA	no
Tert	GO:0000049(tRNA binding);GO:0000333(telomerase catalytic core complex);GO:0000781(chromosome, telomeric region);GO:0000784(nuclear chromosome, telomeric region);GO:0001172(transcription, RNA-templated);GO:0001223(transcription coactivator binding);GO:0003677(DNA binding);GO:0003720(telomerase activity);GO:0003721(telomerase RNA reverse transcriptase activity);GO:0003723(RNA binding);GO:0003964(RN…	05165(Human papillomavirus infection);05166(Human T-cell leukemia virus 1 infection);05200(Pathways in cancer);05225(Hepatocellular carcinoma);05226(Gastric cancer);05226(Gastric cancer)	no
Rps27a	GO:0003735(structural constituent of ribosome);GO:0005515(protein binding);GO:0005634(nucleus);GO:0005654(nucleoplasm);GO:0005737(cytoplasm);GO:0005829(cytosol);GO:0005840(ribosome);GO:0006412(translation);GO:0015935(small ribosomal subunit);GO:0016567(protein ubiquitination);GO:0019941(modification-dependent protein catabolic process);GO:0022627(cytosolic small ribosomal subunit);GO:0031386(prot…	03010(Ribosome);03010(Ribosome)	no
Moap1	GO:0001844(protein insertion into mitochondrial membrane involved in apoptotic signaling pathway);GO:0005515(protein binding);GO:0005634(nucleus);GO:0005737(cytoplasm);GO:0005739(mitochondrion);GO:0005741(mitochondrial outer membrane);GO:0005829(cytosol);GO:0006915(apoptotic process);GO:0008625(extrinsic apoptotic signaling pathway via death domain receptors);GO:0008630(intrinsic apoptotic signal…	NA	no
Cdh23	GO:0001917(photoreceptor inner segment);GO:0005509(calcium ion binding);GO:0005515(protein binding);GO:0005813(centrosome);GO:0005886(plasma membrane);GO:0006816(calcium ion transport);GO:0007155(cell adhesion);GO:0007156(homophilic cell adhesion via plasma membrane adhesion molecules);GO:0007605(sensory perception of sound);GO:0007626(locomotory behavior);GO:0016020(membrane);GO:0016021(integral…	NA	no
Arc	GO:0001669(acrosomal vesicle);GO:0003723(RNA binding);GO:0003729(mRNA binding);GO:0003779(actin binding);GO:0005515(protein binding);GO:0005737(cytoplasm);GO:0005768(endosome);GO:0005856(cytoskeleton);GO:0005886(plasma membrane);GO:0005938(cell cortex);GO:0006897(endocytosis);GO:0007010(cytoskeleton organization);GO:0007275(multicellular organism development);GO:0007492(endoderm development);GO:0…	05031(Amphetamine addiction);05031(Amphetamine addiction)	no
Nol3	GO:0001666(response to hypoxia);GO:0001974(blood vessel remodeling);GO:0002931(response to ischemia);GO:0005102(signaling receptor binding);GO:0005123(death receptor binding);GO:0005509(calcium ion binding);GO:0005515(protein binding);GO:0005730(nucleolus);GO:0005737(cytoplasm);GO:0005739(mitochondrion);GO:0006376(mRNA splice site selection);GO:0006397(mRNA processing);GO:0010468(regulation of ge…	NA	no
Ncoa4	GO:0003674(molecular_function);GO:0003713(transcription coactivator activity);GO:0005739(mitochondrion);GO:0006622(protein targeting to lysosome);GO:0006879(cellular iron ion homeostasis);GO:0009725(response to hormone);GO:0044754(autolysosome);GO:1903508(positive regulation of nucleic acid-templated transcription);GO:1903508(positive regulation of nucleic acid-templated transcription)	04216(Ferroptosis);05200(Pathways in cancer);05216(Thyroid cancer);05216(Thyroid cancer)	no
Zfp346	GO:0003676(nucleic acid binding);GO:0003723(RNA binding);GO:0003725(double-stranded RNA binding);GO:0005515(protein binding);GO:0005634(nucleus);GO:0005730(nucleolus);GO:0005737(cytoplasm);GO:0008270(zinc ion binding);GO:0019899(enzyme binding);GO:0035198(miRNA binding);GO:0043065(positive regulation of apoptotic process);GO:0046872(metal ion binding);GO:0046872(metal ion binding)	NA	no
Ccnd3	GO:0000079(regulation of cyclin-dependent protein serine/threonine kinase activity);GO:0000122(negative regulation of transcription by RNA polymerase II);GO:0000307(cyclin-dependent protein kinase holoenzyme complex);GO:0001934(positive regulation of protein phosphorylation);GO:0004693(cyclin-dependent protein serine/threonine kinase activity);GO:0005515(protein binding);GO:0005634(nucleus);GO:00…	04110(Cell cycle);04115(p53 signaling pathway);04151(PI3K-Akt signaling pathway);04218(Cellular senescence);04310(Wnt signaling pathway);04390(Hippo signaling pathway);04510(Focal adhesion);04630(Jak-STAT signaling pathway);05162(Measles);05165(Human papillomavirus infection);05166(Human T-cell leukemia virus 1 infection);05169(Epstein-Barr virus infection);05200(Pathways in cancer);05203(Viral c…	no
Zfp521	GO:0003676(nucleic acid binding);GO:0003677(DNA binding);GO:0005634(nucleus);GO:0005654(nucleoplasm);GO:0007275(multicellular organism development);GO:0010468(regulation of gene expression);GO:0019904(protein domain specific binding);GO:0030154(cell differentiation);GO:0046872(metal ion binding);GO:0048663(neuron fate commitment);GO:0048663(neuron fate commitment)	NA	no
Slc6a8	GO:0005308(creatine transmembrane transporter activity);GO:0005309(creatine:sodium symporter activity);GO:0005328(neurotransmitter:sodium symporter activity);GO:0005886(plasma membrane);GO:0005887(integral component of plasma membrane);GO:0006811(ion transport);GO:0006814(sodium ion transport);GO:0006836(neurotransmitter transport);GO:0015220(choline transmembrane transporter activity);GO:0015293…	NA	no
Pmp22	GO:0005886(plasma membrane);GO:0005923(bicellular tight junction);GO:0008285(negative regulation of cell population proliferation);GO:0010977(negative regulation of neuron projection development);GO:0016020(membrane);GO:0016021(integral component of membrane);GO:0030154(cell differentiation);GO:0042552(myelination);GO:0043218(compact myelin);GO:0043218(compact myelin)	NA	no
Trim39	GO:0004842(ubiquitin-protein transferase activity);GO:0005515(protein binding);GO:0005634(nucleus);GO:0005739(mitochondrion);GO:0005829(cytosol);GO:0006914(autophagy);GO:0007095(mitotic G2 DNA damage checkpoint);GO:0008270(zinc ion binding);GO:0016567(protein ubiquitination);GO:0032435(negative regulation of proteasomal ubiquitin-dependent protein catabolic process);GO:0042802(identical protein b…	NA	no
Rdx	GO:0001726(ruffle);GO:0003779(actin binding);GO:0005515(protein binding);GO:0005737(cytoplasm);GO:0005856(cytoskeleton);GO:0005886(plasma membrane);GO:0005902(microvillus);GO:0005912(adherens junction);GO:0005925(focal adhesion);GO:0008092(cytoskeletal protein binding);GO:0008360(regulation of cell shape);GO:0008361(regulation of cell size);GO:0010628(positive regulation of gene expression);GO:00…	04530(Tight junction);04810(Regulation of actin cytoskeleton);05205(Proteoglycans in cancer);05206(MicroRNAs in cancer);05206(MicroRNAs in cancer)	no
Kcnn1	GO:0005516(calmodulin binding);GO:0006811(ion transport);GO:0006813(potassium ion transport);GO:0015269(calcium-activated potassium channel activity);GO:0016020(membrane);GO:0016021(integral component of membrane);GO:0016286(small conductance calcium-activated potassium channel activity);GO:0043025(neuronal cell body);GO:0044877(protein-containing complex binding);GO:0071805(potassium ion transme…	04911(Insulin secretion);04911(Insulin secretion)	no
Sorbs2	GO:0003676(nucleic acid binding);GO:0005515(protein binding);GO:0005737(cytoplasm);GO:0005856(cytoskeleton);GO:0005886(plasma membrane);GO:0005925(focal adhesion);GO:0007015(actin filament organization);GO:0007219(Notch signaling pathway);GO:0014069(postsynaptic density);GO:0016020(membrane);GO:0016324(apical plasma membrane);GO:0019904(protein domain specific binding);GO:0030018(Z disc);GO:00300…	NA	no
Tsr2	GO:0006364(rRNA processing);GO:0006364(rRNA processing)	NA	no
Med12l	GO:0003712(transcription coregulator activity);GO:0003713(transcription coactivator activity);GO:0005634(nucleus);GO:0006357(regulation of transcription by RNA polymerase II);GO:0008013(beta-catenin binding);GO:0008134(transcription factor binding);GO:0016592(mediator complex);GO:1903508(positive regulation of nucleic acid-templated transcription);GO:1903508(positive regulation of nucleic acid-te…	04919(Thyroid hormone signaling pathway);04919(Thyroid hormone signaling pathway)	no
Crk	GO:0001764(neuron migration);GO:0001784(phosphotyrosine residue binding);GO:0001878(response to yeast);GO:0002685(regulation of leukocyte migration);GO:0005159(insulin-like growth factor receptor binding);GO:0005515(protein binding);GO:0005737(cytoplasm);GO:0005886(plasma membrane);GO:0006629(lipid metabolic process);GO:0008092(cytoskeletal protein binding);GO:0008360(regulation of cell shape);GO…	04010(MAPK signaling pathway);04012(ErbB signaling pathway);04015(Rap1 signaling pathway);04062(Chemokine signaling pathway);04510(Focal adhesion);04666(Fc gamma R-mediated phagocytosis);04722(Neurotrophin signaling pathway);04810(Regulation of actin cytoskeleton);04910(Insulin signaling pathway);05100(Bacterial invasion of epithelial cells);05163(Human cytomegalovirus infection);05170(Human immu…	no
B2m	GO:0001916(positive regulation of T cell mediated cytotoxicity);GO:0002237(response to molecule of bacterial origin);GO:0002376(immune system process);GO:0002474(antigen processing and presentation of peptide antigen via MHC class I);GO:0002481(antigen processing and presentation of exogenous protein antigen via MHC class Ib, TAP-dependent);GO:0002726(positive regulation of T cell cytokine produc…	04612(Antigen processing and presentation);05163(Human cytomegalovirus infection);05166(Human T-cell leukemia virus 1 infection);05168(Herpes simplex virus 1 infection);05169(Epstein-Barr virus infection);05170(Human immunodeficiency virus 1 infection)	no
Anxa1	GO:0001533(cornified envelope);GO:0001780(neutrophil homeostasis);GO:0001891(phagocytic cup);GO:0002250(adaptive immune response);GO:0002376(immune system process);GO:0002548(monocyte chemotaxis);GO:0002685(regulation of leukocyte migration);GO:0003697(single-stranded DNA binding);GO:0003727(single-stranded RNA binding);GO:0004859(phospholipase inhibitor activity);GO:0005509(calcium ion binding);…	NA	yes
Chpt1	GO:0000139(Golgi membrane);GO:0004142(diacylglycerol cholinephosphotransferase activity);GO:0005789(endoplasmic reticulum membrane);GO:0005794(Golgi apparatus);GO:0006629(lipid metabolic process);GO:0006656(phosphatidylcholine biosynthetic process);GO:0006657(CDP-choline pathway);GO:0006663(platelet activating factor biosynthetic process);GO:0008654(phospholipid biosynthetic process);GO:0016020(m…	00440(Phosphonate and phosphinate metabolism);00564(Glycerophospholipid metabolism);00565(Ether lipid metabolism);05231(Choline metabolism in cancer);05231(Choline metabolism in cancer)	no
Rn7s2	NA	NA	yes
Erbb4	GO:0000166(nucleotide binding);GO:0000976(transcription regulatory region sequence-specific DNA binding);GO:0001755(neural crest cell migration);GO:0004672(protein kinase activity);GO:0004713(protein tyrosine kinase activity);GO:0004714(transmembrane receptor protein tyrosine kinase activity);GO:0005154(epidermal growth factor receptor binding);GO:0005515(protein binding);GO:0005524(ATP binding);…	04010(MAPK signaling pathway);04012(ErbB signaling pathway);04020(Calcium signaling pathway);04151(PI3K-Akt signaling pathway);05205(Proteoglycans in cancer);05205(Proteoglycans in cancer)	yes
Larp4	GO:0003676(nucleic acid binding);GO:0003723(RNA binding);GO:0005829(cytosol);GO:0005844(polysome);GO:0007010(cytoskeleton organization);GO:0008143(poly(A) binding);GO:0010494(cytoplasmic stress granule);GO:0022604(regulation of cell morphogenesis);GO:0022627(cytosolic small ribosomal subunit);GO:0045727(positive regulation of translation);GO:0045727(positive regulation of translation)	NA	no
Fam107b	GO:0003674(molecular_function);GO:0005575(cellular_component);GO:0007605(sensory perception of sound);GO:0007605(sensory perception of sound)	NA	no
Oxr1	GO:0005634(nucleus);GO:0005730(nucleolus);GO:0005739(mitochondrion);GO:0006979(response to oxidative stress);GO:0007628(adult walking behavior);GO:0016491(oxidoreductase activity);GO:0043524(negative regulation of neuron apoptotic process);GO:0051402(neuron apoptotic process);GO:0055114(oxidation-reduction process);GO:0071447(cellular response to hydroperoxide);GO:1900408(negative regulation of c…	NA	no
Scd2	GO:0004768(stearoyl-CoA 9-desaturase activity);GO:0005506(iron ion binding);GO:0005783(endoplasmic reticulum);GO:0005789(endoplasmic reticulum membrane);GO:0006629(lipid metabolic process);GO:0006631(fatty acid metabolic process);GO:0006633(fatty acid biosynthetic process);GO:0006636(unsaturated fatty acid biosynthetic process);GO:0016020(membrane);GO:0016021(integral component of membrane);GO:00…	01040(Biosynthesis of unsaturated fatty acids);03320(PPAR signaling pathway);04152(AMPK signaling pathway);04152(AMPK signaling pathway)	no
Ly6c2	GO:0005886(plasma membrane);GO:0009986(cell surface);GO:0016020(membrane);GO:0030550(acetylcholine receptor inhibitor activity);GO:0031225(anchored component of membrane);GO:0033130(acetylcholine receptor binding);GO:0045202(synapse);GO:0095500(acetylcholine receptor signaling pathway);GO:2000272(negative regulation of signaling receptor activity);GO:2000272(negative regulation of signaling recep…	NA	yes
Rn7sk	NA	NA	yes
Zic1	GO:0000977(RNA polymerase II regulatory region sequence-specific DNA binding);GO:0000978(RNA polymerase II cis-regulatory region sequence-specific DNA binding);GO:0000981(DNA-binding transcription factor activity, RNA polymerase II-specific);GO:0001228(DNA-binding transcription activator activity, RNA polymerase II-specific);GO:0001501(skeletal system development);GO:0003676(nucleic acid binding)…	NA	yes
Ggact	GO:0005829(cytosol);GO:0016829(lyase activity);GO:0042219(cellular modified amino acid catabolic process);GO:0061929(gamma-glutamylaminecyclotransferase activity);GO:0061929(gamma-glutamylaminecyclotransferase activity)	NA	no
Selplg	GO:0016020(membrane);GO:0016021(integral component of membrane);GO:0016021(integral component of membrane)	04514(Cell adhesion molecules (CAMs));05150(Staphylococcus aureus infection);05150(Staphylococcus aureus infection)	no
Rab7b	GO:0000166(nucleotide binding);GO:0003924(GTPase activity);GO:0005525(GTP binding);GO:0005764(lysosome);GO:0005768(endosome);GO:0005770(late endosome);GO:0005794(Golgi apparatus);GO:0005802(trans-Golgi network);GO:0008333(endosome to lysosome transport);GO:0015031(protein transport);GO:0016020(membrane);GO:0030670(phagocytic vesicle membrane);GO:0031410(cytoplasmic vesicle);GO:0032755(positive re…	04137(Mitophagy - animal);04140(Autophagy - animal);04145(Phagosome);05132(Salmonella infection);05146(Amoebiasis);05146(Amoebiasis)	yes
Pcdhga9	GO:0005509(calcium ion binding);GO:0005886(plasma membrane);GO:0005887(integral component of plasma membrane);GO:0007155(cell adhesion);GO:0007156(homophilic cell adhesion via plasma membrane adhesion molecules);GO:0016020(membrane);GO:0016021(integral component of membrane);GO:0046872(metal ion binding);GO:0046872(metal ion binding)	NA	yes
Glp1r	GO:0001653(peptide receptor activity);GO:0004888(transmembrane signaling receptor activity);GO:0004930(G protein-coupled receptor activity);GO:0004967(glucagon receptor activity);GO:0005886(plasma membrane);GO:0005887(integral component of plasma membrane);GO:0007165(signal transduction);GO:0007166(cell surface receptor signaling pathway);GO:0007186(G protein-coupled receptor signaling pathway);G…	04024(cAMP signaling pathway);04080(Neuroactive ligand-receptor interaction);04911(Insulin secretion);04911(Insulin secretion)	no
Slc36a1	GO:0003333(amino acid transmembrane transport);GO:0005280(amino acid:proton symporter activity);GO:0005368(taurine transmembrane transporter activity);GO:0005764(lysosome);GO:0005765(lysosomal membrane);GO:0005783(endoplasmic reticulum);GO:0005886(plasma membrane);GO:0006865(amino acid transport);GO:0015078(proton transmembrane transporter activity);GO:0015171(amino acid transmembrane transporter…	04974(Protein digestion and absorption);04974(Protein digestion and absorption)	no
Tbc1d5	GO:0002092(positive regulation of receptor internalization);GO:0005096(GTPase activator activity);GO:0005768(endosome);GO:0005776(autophagosome);GO:0005794(Golgi apparatus);GO:0005829(cytosol);GO:0006886(intracellular protein transport);GO:0006914(autophagy);GO:0010008(endosome membrane);GO:0015031(protein transport);GO:0016020(membrane);GO:0016236(macroautophagy);GO:0017137(Rab GTPase binding);G…	NA	no
CT010467	NA	NA	yes
Aurkaip1	GO:0003674(molecular_function);GO:0004842(ubiquitin-protein transferase activity);GO:0005634(nucleus);GO:0005654(nucleoplasm);GO:0005680(anaphase-promoting complex);GO:0005739(mitochondrion);GO:0005840(ribosome);GO:0006397(mRNA processing);GO:0016567(protein ubiquitination);GO:0043231(intracellular membrane-bounded organelle);GO:0045862(positive regulation of proteolysis);GO:0045862(positive regu…	NA	no
Txnl4a	GO:0000398(mRNA splicing, via spliceosome);GO:0003674(molecular_function);GO:0005634(nucleus);GO:0005654(nucleoplasm);GO:0005681(spliceosomal complex);GO:0005682(U5 snRNP);GO:0005737(cytoplasm);GO:0005829(cytosol);GO:0006397(mRNA processing);GO:0007049(cell cycle);GO:0008380(RNA splicing);GO:0031965(nuclear membrane);GO:0046540(U4/U6 x U5 tri-snRNP complex);GO:0051301(cell division);GO:0071005(U2…	03040(Spliceosome);03040(Spliceosome)	no
Uhrf1	GO:0000122(negative regulation of transcription by RNA polymerase II);GO:0000790(nuclear chromatin);GO:0000791(euchromatin);GO:0000792(heterochromatin);GO:0000987(cis-regulatory region sequence-specific DNA binding);GO:0003677(DNA binding);GO:0004842(ubiquitin-protein transferase activity);GO:0005515(protein binding);GO:0005634(nucleus);GO:0005654(nucleoplasm);GO:0005657(replication fork);GO:0005…	NA	yes
Ednrb	GO:0000122(negative regulation of transcription by RNA polymerase II);GO:0001755(neural crest cell migration);GO:0001934(positive regulation of protein phosphorylation);GO:0004930(G protein-coupled receptor activity);GO:0004962(endothelin receptor activity);GO:0005515(protein binding);GO:0005886(plasma membrane);GO:0006885(regulation of pH);GO:0007165(signal transduction);GO:0007186(G protein-cou…	04020(Calcium signaling pathway);04022(cGMP-PKG signaling pathway);04080(Neuroactive ligand-receptor interaction);04916(Melanogenesis);04926(Relaxin signaling pathway);05200(Pathways in cancer);05200(Pathways in cancer)	no
Amigo1	GO:0005515(protein binding);GO:0005886(plasma membrane);GO:0005887(integral component of plasma membrane);GO:0007155(cell adhesion);GO:0007156(homophilic cell adhesion via plasma membrane adhesion molecules);GO:0007157(heterophilic cell-cell adhesion via plasma membrane cell adhesion molecules);GO:0007275(multicellular organism development);GO:0007399(nervous system development);GO:0007409(axonog…	NA	no
Neat1	NA	NA	no
Ube2s	GO:0000166(nucleotide binding);GO:0000209(protein polyubiquitination);GO:0004842(ubiquitin-protein transferase activity);GO:0005524(ATP binding);GO:0005634(nucleus);GO:0005680(anaphase-promoting complex);GO:0006511(ubiquitin-dependent protein catabolic process);GO:0007049(cell cycle);GO:0010458(exit from mitosis);GO:0010994(free ubiquitin chain polymerization);GO:0010997(anaphase-promoting comple…	04120(Ubiquitin mediated proteolysis);04120(Ubiquitin mediated proteolysis)	no
Kcnj13	GO:0005242(inward rectifier potassium channel activity);GO:0005244(voltage-gated ion channel activity);GO:0005886(plasma membrane);GO:0006811(ion transport);GO:0006813(potassium ion transport);GO:0016020(membrane);GO:0016021(integral component of membrane);GO:0034220(ion transmembrane transport);GO:0034765(regulation of ion transmembrane transport);GO:0071805(potassium ion transmembrane transport…	04974(Protein digestion and absorption);04974(Protein digestion and absorption)	yes
AU022754	NA	NA	yes
Ptp4a1	GO:0004721(phosphoprotein phosphatase activity);GO:0004725(protein tyrosine phosphatase activity);GO:0004727(prenylated protein tyrosine phosphatase activity);GO:0005634(nucleus);GO:0005737(cytoplasm);GO:0005768(endosome);GO:0005769(early endosome);GO:0005783(endoplasmic reticulum);GO:0005819(spindle);GO:0005856(cytoskeleton);GO:0005886(plasma membrane);GO:0006470(protein dephosphorylation);GO:00…	NA	no
Oas2	GO:0000166(nucleotide binding);GO:0001730(2'-5'-oligoadenylate synthetase activity);GO:0002376(immune system process);GO:0003723(RNA binding);GO:0003725(double-stranded RNA binding);GO:0005524(ATP binding);GO:0005634(nucleus);GO:0005654(nucleoplasm);GO:0005737(cytoplasm);GO:0005829(cytosol);GO:0006401(RNA catabolic process);GO:0006955(immune response);GO:0009615(response to virus);GO:0009617(resp…	04621(NOD-like receptor signaling pathway);05160(Hepatitis C);05162(Measles);05164(Influenza A);05168(Herpes simplex virus 1 infection);05169(Epstein-Barr virus infection);05169(Epstein-Barr virus infection)	no
Tnnt2	GO:0003009(skeletal muscle contraction);GO:0003779(actin binding);GO:0005200(structural constituent of cytoskeleton);GO:0005509(calcium ion binding);GO:0005523(tropomyosin binding);GO:0005737(cytoplasm);GO:0005861(troponin complex);GO:0005865(striated muscle thin filament);GO:0006936(muscle contraction);GO:0006937(regulation of muscle contraction);GO:0007507(heart development);GO:0008016(regulati…	04260(Cardiac muscle contraction);04261(Adrenergic signaling in cardiomyocytes);05410(Hypertrophic cardiomyopathy (HCM));05414(Dilated cardiomyopathy (DCM));05414(Dilated cardiomyopathy (DCM))	yes
Dgkk	GO:0000166(nucleotide binding);GO:0003951(NAD+ kinase activity);GO:0004143(diacylglycerol kinase activity);GO:0005524(ATP binding);GO:0005886(plasma membrane);GO:0006979(response to oxidative stress);GO:0007165(signal transduction);GO:0007205(protein kinase C-activating G protein-coupled receptor signaling pathway);GO:0016301(kinase activity);GO:0016310(phosphorylation);GO:0016740(transferase act…	00561(Glycerolipid metabolism);00564(Glycerophospholipid metabolism);04070(Phosphatidylinositol signaling system);04072(Phospholipase D signaling pathway);05231(Choline metabolism in cancer);05231(Choline metabolism in cancer)	yes
Gatad2b	GO:0000122(negative regulation of transcription by RNA polymerase II);GO:0005515(protein binding);GO:0005634(nucleus);GO:0005654(nucleoplasm);GO:0006355(regulation of transcription, DNA-templated);GO:0008270(zinc ion binding);GO:0016581(NuRD complex);GO:0016607(nuclear speck);GO:0043565(sequence-specific DNA binding);GO:0046872(metal ion binding);GO:0046872(metal ion binding)	NA	no
Scn3b	GO:0001518(voltage-gated sodium channel complex);GO:0005244(voltage-gated ion channel activity);GO:0005272(sodium channel activity);GO:0005886(plasma membrane);GO:0006811(ion transport);GO:0006814(sodium ion transport);GO:0007399(nervous system development);GO:0010460(positive regulation of heart rate);GO:0010765(positive regulation of sodium ion transport);GO:0016020(membrane);GO:0016021(integra…	NA	no
Fam102b	GO:0003674(molecular_function);GO:0005575(cellular_component);GO:0008150(biological_process);GO:0008150(biological_process)	NA	no
Kif22	GO:0000166(nucleotide binding);GO:0000785(chromatin);GO:0003677(DNA binding);GO:0003774(motor activity);GO:0003777(microtubule motor activity);GO:0005524(ATP binding);GO:0005634(nucleus);GO:0005737(cytoplasm);GO:0005739(mitochondrion);GO:0005819(spindle);GO:0005829(cytosol);GO:0005856(cytoskeleton);GO:0005871(kinesin complex);GO:0005874(microtubule);GO:0006281(DNA repair);GO:0006392(transcription…	04914(Progesterone-mediated oocyte maturation);04914(Progesterone-mediated oocyte maturation)	no
Sinhcaf	GO:0005515(protein binding);GO:0005634(nucleus);GO:0008284(positive regulation of cell population proliferation);GO:0016580(Sin3 complex);GO:0030336(negative regulation of cell migration);GO:0045596(negative regulation of cell differentiation);GO:0045596(negative regulation of cell differentiation)	NA	yes
Adarb1	GO:0003723(RNA binding);GO:0003725(double-stranded RNA binding);GO:0003726(double-stranded RNA adenosine deaminase activity);GO:0004000(adenosine deaminase activity);GO:0005634(nucleus);GO:0005654(nucleoplasm);GO:0005730(nucleolus);GO:0005737(cytoplasm);GO:0005829(cytosol);GO:0006382(adenosine to inosine editing);GO:0006396(RNA processing);GO:0006397(mRNA processing);GO:0007274(neuromuscular syna…	NA	no
Prkcd	GO:0000166(nucleotide binding);GO:0004672(protein kinase activity);GO:0004674(protein serine/threonine kinase activity);GO:0004697(protein kinase C activity);GO:0004698(calcium-dependent protein kinase C activity);GO:0004699(calcium-independent protein kinase C activity);GO:0004715(non-membrane spanning protein tyrosine kinase activity);GO:0005515(protein binding);GO:0005524(ATP binding);GO:00056…	04062(Chemokine signaling pathway);04140(Autophagy - animal);04270(Vascular smooth muscle contraction);04621(NOD-like receptor signaling pathway);04625(C-type lectin receptor signaling pathway);04666(Fc gamma R-mediated phagocytosis);04722(Neurotrophin signaling pathway);04750(Inflammatory mediator regulation of TRP channels);04912(GnRH signaling pathway);04915(Estrogen signaling pathway);04930(T…	no
Phc3	GO:0003677(DNA binding);GO:0003682(chromatin binding);GO:0005515(protein binding);GO:0005634(nucleus);GO:0005654(nucleoplasm);GO:0007275(multicellular organism development);GO:0008270(zinc ion binding);GO:0031519(PcG protein complex);GO:0035102(PRC1 complex);GO:0042393(histone binding);GO:0045892(negative regulation of transcription, DNA-templated);GO:0046872(metal ion binding);GO:0046872(metal i…	NA	yes
Trank1	GO:0003674(molecular_function);GO:0005515(protein binding);GO:0005575(cellular_component);GO:0008150(biological_process);GO:0008150(biological_process)	NA	no
Hist1h2br	GO:0000786(nucleosome);GO:0002227(innate immune response in mucosa);GO:0003677(DNA binding);GO:0005615(extracellular space);GO:0005634(nucleus);GO:0005654(nucleoplasm);GO:0005694(chromosome);GO:0005829(cytosol);GO:0006334(nucleosome assembly);GO:0008150(biological_process);GO:0019731(antibacterial humoral response);GO:0019899(enzyme binding);GO:0032991(protein-containing complex);GO:0042802(ident…	05034(Alcoholism);05203(Viral carcinogenesis);05322(Systemic lupus erythematosus);05322(Systemic lupus erythematosus)	yes
Lingo1	GO:0005154(epidermal growth factor receptor binding);GO:0005515(protein binding);GO:0005615(extracellular space);GO:0005886(plasma membrane);GO:0016020(membrane);GO:0016021(integral component of membrane);GO:0021954(central nervous system neuron development);GO:0031012(extracellular matrix);GO:0031175(neuron projection development);GO:0043491(protein kinase B signaling);GO:0048715(negative regula…	NA	no
Abca4	GO:0000166(nucleotide binding);GO:0001750(photoreceptor outer segment);GO:0005319(lipid transporter activity);GO:0005524(ATP binding);GO:0005548(phospholipid transporter activity);GO:0005783(endoplasmic reticulum);GO:0005887(integral component of plasma membrane);GO:0006649(phospholipid transfer to membrane);GO:0006869(lipid transport);GO:0007601(visual perception);GO:0016020(membrane);GO:0016021…	02010(ABC transporters);02010(ABC transporters)	yes
Stat1	GO:0000790(nuclear chromatin);GO:0000978(RNA polymerase II cis-regulatory region sequence-specific DNA binding);GO:0000979(RNA polymerase II core promoter sequence-specific DNA binding);GO:0000981(DNA-binding transcription factor activity, RNA polymerase II-specific);GO:0001937(negative regulation of endothelial cell proliferation);GO:0002230(positive regulation of defense response to virus by ho…	04062(Chemokine signaling pathway);04217(Necroptosis);04380(Osteoclast differentiation);04620(Toll-like receptor signaling pathway);04621(NOD-like receptor signaling pathway);04625(C-type lectin receptor signaling pathway);04630(Jak-STAT signaling pathway);04658(Th1 and Th2 cell differentiation);04659(Th17 cell differentiation);04917(Prolactin signaling pathway);04919(Thyroid hormone signaling pa…	no
Sostdc1	GO:0005515(protein binding);GO:0005576(extracellular region);GO:0005615(extracellular space);GO:0007389(pattern specification process);GO:0010454(negative regulation of cell fate commitment);GO:0016055(Wnt signaling pathway);GO:0030178(negative regulation of Wnt signaling pathway);GO:0030509(BMP signaling pathway);GO:0030514(negative regulation of BMP signaling pathway);GO:0031069(hair follicle m…	NA	yes
Zdhhc24	GO:0005783(endoplasmic reticulum);GO:0005794(Golgi apparatus);GO:0006612(protein targeting to membrane);GO:0016020(membrane);GO:0016021(integral component of membrane);GO:0016409(palmitoyltransferase activity);GO:0016740(transferase activity);GO:0016746(transferase activity, transferring acyl groups);GO:0018230(peptidyl-L-cysteine S-palmitoylation);GO:0019706(protein-cysteine S-palmitoyltransfera…	NA	no
Sgsm2	GO:0005096(GTPase activator activity);GO:0005737(cytoplasm);GO:0006886(intracellular protein transport);GO:0017137(Rab GTPase binding);GO:0034499(late endosome to Golgi transport);GO:0042470(melanosome);GO:0043547(positive regulation of GTPase activity);GO:0090630(activation of GTPase activity);GO:0090630(activation of GTPase activity)	NA	no
Ovgp1	GO:0004568(chitinase activity);GO:0005576(extracellular region);GO:0005975(carbohydrate metabolic process);GO:0006032(chitin catabolic process);GO:0007338(single fertilization);GO:0008061(chitin binding);GO:0030133(transport vesicle);GO:0031410(cytoplasmic vesicle);GO:0035805(egg coat);GO:0098595(perivitelline space);GO:2000360(negative regulation of binding of sperm to zona pellucida);GO:2000360…	NA	yes
Bahcc1	GO:0003682(chromatin binding);GO:0003682(chromatin binding)	NA	no
Fam205a1	GO:0016020(membrane);GO:0016021(integral component of membrane)	NA	no
Arrb1	GO:0000187(activation of MAPK activity);GO:0000785(chromatin);GO:0001664(G protein-coupled receptor binding);GO:0001933(negative regulation of protein phosphorylation);GO:0001934(positive regulation of protein phosphorylation);GO:0002031(G protein-coupled receptor internalization);GO:0002092(positive regulation of receptor internalization);GO:0003713(transcription coactivator activity);GO:0005096…	04010(MAPK signaling pathway);04062(Chemokine signaling pathway);04144(Endocytosis);04340(Hedgehog signaling pathway);04740(Olfactory transduction);04926(Relaxin signaling pathway);04928(Parathyroid hormone synthesis, secretion and action);05032(Morphine addiction);05032(Morphine addiction)	no
F5	GO:0005507(copper ion binding);GO:0005576(extracellular region);GO:0005615(extracellular space);GO:0005783(endoplasmic reticulum);GO:0005794(Golgi apparatus);GO:0007596(blood coagulation);GO:0007599(hemostasis);GO:0008015(blood circulation);GO:0031091(platelet alpha granule);GO:0046872(metal ion binding)	04610(Complement and coagulation cascades)	yes
Zscan2	GO:0003676(nucleic acid binding);GO:0003677(DNA binding);GO:0003700(DNA-binding transcription factor activity);GO:0005634(nucleus);GO:0006355(regulation of transcription, DNA-templated);GO:0007275(multicellular organism development);GO:0007283(spermatogenesis);GO:0010468(regulation of gene expression);GO:0030154(cell differentiation);GO:0046872(metal ion binding);GO:0046872(metal ion binding)	NA	yes
Ccn1	GO:0001649(osteoblast differentiation);GO:0001934(positive regulation of protein phosphorylation);GO:0002041(intussusceptive angiogenesis);GO:0003181(atrioventricular valve morphogenesis);GO:0003278(apoptotic process involved in heart morphogenesis);GO:0003281(ventricular septum development);GO:0005178(integrin binding);GO:0005515(protein binding);GO:0005520(insulin-like growth factor binding);GO…	NA	no
Nfat5	GO:0000978(RNA polymerase II cis-regulatory region sequence-specific DNA binding);GO:0001228(DNA-binding transcription activator activity, RNA polymerase II-specific);GO:0001816(cytokine production);GO:0003677(DNA binding);GO:0003682(chromatin binding);GO:0003700(DNA-binding transcription factor activity);GO:0005634(nucleus);GO:0005654(nucleoplasm);GO:0005667(transcription factor complex);GO:0005…	NA	no
Zfp992	GO:0003674(molecular_function);GO:0003676(nucleic acid binding);GO:0005575(cellular_component);GO:0006355(regulation of transcription, DNA-templated);GO:0008150(biological_process);GO:0046872(metal ion binding)	NA	yes
Mfrp	GO:0005515(protein binding);GO:0005886(plasma membrane);GO:0007601(visual perception);GO:0016020(membrane);GO:0016021(integral component of membrane);GO:0016324(apical plasma membrane);GO:0042462(eye photoreceptor cell development);GO:0060041(retina development in camera-type eye);GO:0060041(retina development in camera-type eye)	NA	yes
Stat5a	GO:0000978(RNA polymerase II cis-regulatory region sequence-specific DNA binding);GO:0001228(DNA-binding transcription activator activity, RNA polymerase II-specific);GO:0001553(luteinization);GO:0001779(natural killer cell differentiation);GO:0001938(positive regulation of endothelial cell proliferation);GO:0003677(DNA binding);GO:0003690(double-stranded DNA binding);GO:0003700(DNA-binding trans…	04012(ErbB signaling pathway);04217(Necroptosis);04630(Jak-STAT signaling pathway);04658(Th1 and Th2 cell differentiation);04659(Th17 cell differentiation);04917(Prolactin signaling pathway);04933(AGE-RAGE signaling pathway in diabetic complications);05161(Hepatitis B);05162(Measles);05166(Human T-cell leukemia virus 1 infection);05200(Pathways in cancer);05203(Viral carcinogenesis);05220(Chronic…	no
Arhgap36	GO:0003674(molecular_function);GO:0005096(GTPase activator activity);GO:0007165(signal transduction);GO:0043547(positive regulation of GTPase activity);GO:0043547(positive regulation of GTPase activity)	NA	yes
Acvrl1	GO:0000166(nucleotide binding);GO:0001525(angiogenesis);GO:0001666(response to hypoxia);GO:0001701(in utero embryonic development);GO:0001937(negative regulation of endothelial cell proliferation);GO:0001938(positive regulation of endothelial cell proliferation);GO:0001946(lymphangiogenesis);GO:0001974(blood vessel remodeling);GO:0003203(endocardial cushion morphogenesis);GO:0004672(protein kinas…	04060(Cytokine-cytokine receptor interaction);04060(Cytokine-cytokine receptor interaction)	no
Pheta1	GO:0001881(receptor recycling);GO:0005768(endosome);GO:0005769(early endosome);GO:0005794(Golgi apparatus);GO:0005802(trans-Golgi network);GO:0005829(cytosol);GO:0007032(endosome organization);GO:0030136(clathrin-coated vesicle);GO:0031410(cytoplasmic vesicle);GO:0042147(retrograde transport, endosome to Golgi);GO:0042803(protein homodimerization activity);GO:0055037(recycling endosome);GO:005503…	NA	yes
mt-Tl2	NA	NA	no
Rn7s1	NA	NA	yes
Bfar	GO:0000209(protein polyubiquitination);GO:0005515(protein binding);GO:0005783(endoplasmic reticulum);GO:0005789(endoplasmic reticulum membrane);GO:0006511(ubiquitin-dependent protein catabolic process);GO:0006915(apoptotic process);GO:0016020(membrane);GO:0016021(integral component of membrane);GO:0030674(protein-macromolecule adaptor activity);GO:0043066(negative regulation of apoptotic process)…	NA	no
Tmem72	GO:0003674(molecular_function);GO:0005575(cellular_component);GO:0008150(biological_process);GO:0016020(membrane);GO:0016021(integral component of membrane);GO:0016021(integral component of membrane)	NA	yes
Fam133b	GO:0005575(cellular_component);GO:0008150(biological_process);GO:0008150(biological_process)	NA	no
Tnfrsf4	GO:0005031(tumor necrosis factor-activated receptor activity);GO:0005515(protein binding);GO:0006954(inflammatory response);GO:0009986(cell surface);GO:0016020(membrane);GO:0016021(integral component of membrane);GO:0033209(tumor necrosis factor-mediated signaling pathway);GO:0042098(T cell proliferation);GO:0042098(T cell proliferation)	04060(Cytokine-cytokine receptor interaction);04060(Cytokine-cytokine receptor interaction)	yes
Tns3	GO:0003674(molecular_function);GO:0005515(protein binding);GO:0005829(cytosol);GO:0005925(focal adhesion);GO:0008284(positive regulation of cell population proliferation);GO:0016477(cell migration);GO:0030054(cell junction);GO:0035556(intracellular signal transduction);GO:0048286(lung alveolus development);GO:0048286(lung alveolus development)	NA	no
Erdr1	NA	NA	no
Plcxd1	GO:0006629(lipid metabolic process);GO:0008081(phosphoric diester hydrolase activity);GO:0008081(phosphoric diester hydrolase activity)	NA	no
Zbed4	GO:0000976(transcription regulatory region sequence-specific DNA binding);GO:0003677(DNA binding);GO:0003723(RNA binding);GO:0005634(nucleus);GO:0005654(nucleoplasm);GO:0005737(cytoplasm);GO:0042802(identical protein binding);GO:0045944(positive regulation of transcription by RNA polymerase II);GO:0046872(metal ion binding);GO:0046983(protein dimerization activity);GO:0046983(protein dimerization…	NA	no
Uhrf1bp1l	GO:0005737(cytoplasm);GO:0005768(endosome);GO:0005769(early endosome);GO:0005829(cytosol);GO:0008150(biological_process);GO:0042803(protein homodimerization activity);GO:0062069(GARP complex binding);GO:0062069(GARP complex binding)	NA	no
Ptgr2	GO:0005737(cytoplasm);GO:0005739(mitochondrion);GO:0005829(cytosol);GO:0006693(prostaglandin metabolic process);GO:0016491(oxidoreductase activity);GO:0036132(13-prostaglandin reductase activity);GO:0047522(15-oxoprostaglandin 13-oxidase activity);GO:0055114(oxidation-reduction process);GO:0055114(oxidation-reduction process)	NA	no
Zc3hav1	GO:0002376(immune system process);GO:0003723(RNA binding);GO:0003950(NAD+ ADP-ribosyltransferase activity);GO:0005634(nucleus);GO:0005737(cytoplasm);GO:0005829(cytosol);GO:0006471(protein ADP-ribosylation);GO:0009615(response to virus);GO:0017151(DEAD/H-box RNA helicase binding);GO:0032481(positive regulation of type I interferon production);GO:0032727(positive regulation of interferon-alpha prod…	NA	no
Ctss	GO:0001968(fibronectin binding);GO:0002250(adaptive immune response);GO:0004197(cysteine-type endopeptidase activity);GO:0005518(collagen binding);GO:0005576(extracellular region);GO:0005615(extracellular space);GO:0005764(lysosome);GO:0005770(late endosome);GO:0006508(proteolysis);GO:0006955(immune response);GO:0008233(peptidase activity);GO:0008234(cysteine-type peptidase activity);GO:0009986(c…	04142(Lysosome);04145(Phagosome);04210(Apoptosis);04612(Antigen processing and presentation);05152(Tuberculosis);05152(Tuberculosis)	no
Acer2	GO:0000139(Golgi membrane);GO:0001953(negative regulation of cell-matrix adhesion);GO:0005794(Golgi apparatus);GO:0006629(lipid metabolic process);GO:0006665(sphingolipid metabolic process);GO:0006672(ceramide metabolic process);GO:0006919(activation of cysteine-type endopeptidase activity involved in apoptotic process);GO:0006974(cellular response to DNA damage stimulus);GO:0008284(positive regu…	00600(Sphingolipid metabolism);04071(Sphingolipid signaling pathway);04071(Sphingolipid signaling pathway)	no
H2-K1	GO:0001916(positive regulation of T cell mediated cytotoxicity);GO:0002376(immune system process);GO:0002474(antigen processing and presentation of peptide antigen via MHC class I);GO:0002476(antigen processing and presentation of endogenous peptide antigen via MHC class Ib);GO:0002485(antigen processing and presentation of endogenous peptide antigen via MHC class I via ER pathway, TAP-dependent)…	04144(Endocytosis);04145(Phagosome);04218(Cellular senescence);04514(Cell adhesion molecules (CAMs));04612(Antigen processing and presentation);04650(Natural killer cell mediated cytotoxicity);04940(Type I diabetes mellitus);05163(Human cytomegalovirus infection);05165(Human papillomavirus infection);05166(Human T-cell leukemia virus 1 infection);05167(Kaposi sarcoma-associated herpesvirus infect…	no
Pcdhga4	GO:0003674(molecular_function);GO:0005509(calcium ion binding);GO:0005886(plasma membrane);GO:0005887(integral component of plasma membrane);GO:0007155(cell adhesion);GO:0007156(homophilic cell adhesion via plasma membrane adhesion molecules);GO:0007283(spermatogenesis);GO:0016020(membrane);GO:0016021(integral component of membrane);GO:0016021(integral component of membrane)	NA	yes
Slfn8	GO:0000049(tRNA binding);GO:0000166(nucleotide binding);GO:0002376(immune system process);GO:0004518(nuclease activity);GO:0004519(endonuclease activity);GO:0004521(endoribonuclease activity);GO:0005524(ATP binding);GO:0005737(cytoplasm);GO:0008270(zinc ion binding);GO:0016075(rRNA catabolic process);GO:0016078(tRNA catabolic process);GO:0016787(hydrolase activity);GO:0046872(metal ion binding);G…	NA	no
Wars	GO:0000166(nucleotide binding);GO:0001525(angiogenesis);GO:0001933(negative regulation of protein phosphorylation);GO:0004812(aminoacyl-tRNA ligase activity);GO:0004830(tryptophan-tRNA ligase activity);GO:0005524(ATP binding);GO:0005634(nucleus);GO:0005737(cytoplasm);GO:0005829(cytosol);GO:0006412(translation);GO:0006418(tRNA aminoacylation for protein translation);GO:0006436(tryptophanyl-tRNA am…	00970(Aminoacyl-tRNA biosynthesis);00970(Aminoacyl-tRNA biosynthesis)	no
Npnt	GO:0001657(ureteric bud development);GO:0001658(branching involved in ureteric bud morphogenesis);GO:0005178(integrin binding);GO:0005509(calcium ion binding);GO:0005576(extracellular region);GO:0005604(basement membrane);GO:0007155(cell adhesion);GO:0007160(cell-matrix adhesion);GO:0007275(multicellular organism development);GO:0010694(positive regulation of alkaline phosphatase activity);GO:001…	04512(ECM-receptor interaction);04512(ECM-receptor interaction)	no
Cacna2d1	GO:0005244(voltage-gated ion channel activity);GO:0005245(voltage-gated calcium channel activity);GO:0005262(calcium channel activity);GO:0005515(protein binding);GO:0005891(voltage-gated calcium channel complex);GO:0006811(ion transport);GO:0006816(calcium ion transport);GO:0016020(membrane);GO:0016021(integral component of membrane);GO:0016529(sarcoplasmic reticulum);GO:0030315(T-tubule);GO:003…	04010(MAPK signaling pathway);04260(Cardiac muscle contraction);04261(Adrenergic signaling in cardiomyocytes);04921(Oxytocin signaling pathway);05410(Hypertrophic cardiomyopathy (HCM));05412(Arrhythmogenic right ventricular cardiomyopathy (ARVC));05414(Dilated cardiomyopathy (DCM));05414(Dilated cardiomyopathy (DCM))	no
Septin2	GO:0000145(exocyst);GO:0000166(nucleotide binding);GO:0000775(chromosome, centromeric region);GO:0000776(kinetochore);GO:0000777(condensed chromosome kinetochore);GO:0002036(regulation of L-glutamate import across plasma membrane);GO:0003924(GTPase activity);GO:0005515(protein binding);GO:0005525(GTP binding);GO:0005634(nucleus);GO:0005654(nucleoplasm);GO:0005694(chromosome);GO:0005737(cytoplasm)…	NA	yes
Arrdc3	GO:0001659(temperature homeostasis);GO:0005737(cytoplasm);GO:0005764(lysosome);GO:0005768(endosome);GO:0005769(early endosome);GO:0005886(plasma membrane);GO:0015031(protein transport);GO:0016020(membrane);GO:0031651(negative regulation of heat generation);GO:0031699(beta-3 adrenergic receptor binding);GO:0043588(skin development);GO:0051443(positive regulation of ubiquitin-protein transferase ac…	NA	no
AK157302	GO:0005198(structural molecule activity);GO:0005737(cytoplasm);GO:0005739(mitochondrion);GO:0016226(iron-sulfur cluster assembly);GO:0051536(iron-sulfur cluster binding);GO:0051537(2 iron, 2 sulfur cluster binding);GO:0097428(protein maturation by iron-sulfur cluster transfer)	NA	no
Mrpl53	GO:0003674(molecular_function);GO:0005739(mitochondrion);GO:0005762(mitochondrial large ribosomal subunit);GO:0005840(ribosome);GO:0008150(biological_process);GO:0008150(biological_process)	NA	no
Cybrd1	GO:0000293(ferric-chelate reductase activity);GO:0005765(lysosomal membrane);GO:0010039(response to iron ion);GO:0016020(membrane);GO:0016021(integral component of membrane);GO:0016491(oxidoreductase activity);GO:0031526(brush border membrane);GO:0046872(metal ion binding);GO:0055114(oxidation-reduction process)	04978(Mineral absorption)	no
Eva1c	GO:0005576(extracellular region);GO:0005886(plasma membrane);GO:0008150(biological_process);GO:0008201(heparin binding);GO:0016020(membrane);GO:0016021(integral component of membrane);GO:0030246(carbohydrate binding);GO:0030246(carbohydrate binding)	NA	no
Kcne2	GO:0005242(inward rectifier potassium channel activity);GO:0005249(voltage-gated potassium channel activity);GO:0005251(delayed rectifier potassium channel activity);GO:0005783(endoplasmic reticulum);GO:0005794(Golgi apparatus);GO:0005886(plasma membrane);GO:0006811(ion transport);GO:0006813(potassium ion transport);GO:0007568(aging);GO:0008076(voltage-gated potassium channel complex);GO:0009986(…	04971(Gastric acid secretion);04971(Gastric acid secretion)	yes
Mgat1	GO:0000139(Golgi membrane);GO:0001701(in utero embryonic development);GO:0003827(alpha-1,3-mannosylglycoprotein 2-beta-N-acetylglucosaminyltransferase activity);GO:0005737(cytoplasm);GO:0005794(Golgi apparatus);GO:0006049(UDP-N-acetylglucosamine catabolic process);GO:0006486(protein glycosylation);GO:0006487(protein N-linked glycosylation);GO:0008375(acetylglucosaminyltransferase activity);GO:001…	00510(N-Glycan biosynthesis);00510(N-Glycan biosynthesis)	no
Pgap2	GO:0000139(Golgi membrane);GO:0005783(endoplasmic reticulum);GO:0005789(endoplasmic reticulum membrane);GO:0005794(Golgi apparatus);GO:0006506(GPI anchor biosynthetic process);GO:0016020(membrane);GO:0016021(integral component of membrane);GO:0072659(protein localization to plasma membrane);GO:0072659(protein localization to plasma membrane)	NA	no
mt-Th	NA	NA	no
H2-D1	GO:0001916(positive regulation of T cell mediated cytotoxicity);GO:0002376(immune system process);GO:0002474(antigen processing and presentation of peptide antigen via MHC class I);GO:0002476(antigen processing and presentation of endogenous peptide antigen via MHC class Ib);GO:0002485(antigen processing and presentation of endogenous peptide antigen via MHC class I via ER pathway, TAP-dependent)…	04144(Endocytosis);04145(Phagosome);04218(Cellular senescence);04514(Cell adhesion molecules (CAMs));04612(Antigen processing and presentation);04650(Natural killer cell mediated cytotoxicity);04940(Type I diabetes mellitus);05163(Human cytomegalovirus infection);05165(Human papillomavirus infection);05166(Human T-cell leukemia virus 1 infection);05167(Kaposi sarcoma-associated herpesvirus infect…	no
Lysmd2	NA	NA	no
Drp2	GO:0005515(protein binding);GO:0005886(plasma membrane);GO:0007417(central nervous system development);GO:0008270(zinc ion binding);GO:0014069(postsynaptic density);GO:0016020(membrane);GO:0030054(cell junction);GO:0030425(dendrite);GO:0042995(cell projection);GO:0043204(perikaryon);GO:0045202(synapse);GO:0046872(metal ion binding);GO:0050808(synapse organization);GO:0098978(glutamatergic synapse…	NA	no
Ccl28	GO:0001954(positive regulation of cell-matrix adhesion);GO:0005125(cytokine activity);GO:0005576(extracellular region);GO:0005615(extracellular space);GO:0006935(chemotaxis);GO:0006955(immune response);GO:0007165(signal transduction);GO:0007204(positive regulation of cytosolic calcium ion concentration);GO:0008009(chemokine activity);GO:0030141(secretory granule);GO:0031640(killing of cells of ot…	04060(Cytokine-cytokine receptor interaction);04062(Chemokine signaling pathway);04672(Intestinal immune network for IgA production);04672(Intestinal immune network for IgA production)	no
Wfikkn2	GO:0001501(skeletal system development);GO:0004857(enzyme inhibitor activity);GO:0004867(serine-type endopeptidase inhibitor activity);GO:0005515(protein binding);GO:0005576(extracellular region);GO:0005615(extracellular space);GO:0007179(transforming growth factor beta receptor signaling pathway);GO:0008191(metalloendopeptidase inhibitor activity);GO:0010466(negative regulation of peptidase acti…	NA	yes
Golga1	GO:0001669(acrosomal vesicle);GO:0005515(protein binding);GO:0005794(Golgi apparatus);GO:0005802(trans-Golgi network);GO:0008150(biological_process);GO:0016020(membrane);GO:0031410(cytoplasmic vesicle);GO:0048471(perinuclear region of cytoplasm);GO:0048471(perinuclear region of cytoplasm)	NA	no
Ifi44	GO:0003674(molecular_function);GO:0005737(cytoplasm);GO:0006955(immune response);GO:0009617(response to bacterium);GO:0009617(response to bacterium)	NA	no
Gbp3	GO:0000139(Golgi membrane);GO:0000166(nucleotide binding);GO:0003924(GTPase activity);GO:0005525(GTP binding);GO:0005634(nucleus);GO:0005737(cytoplasm);GO:0005794(Golgi apparatus);GO:0005829(cytosol);GO:0005886(plasma membrane);GO:0016020(membrane);GO:0016787(hydrolase activity);GO:0020005(symbiont-containing vacuole membrane);GO:0031410(cytoplasmic vesicle);GO:0035458(cellular response to interf…	04621(NOD-like receptor signaling pathway);04621(NOD-like receptor signaling pathway)	no
Mmp15	GO:0004222(metalloendopeptidase activity);GO:0005887(integral component of plasma membrane);GO:0006508(proteolysis);GO:0008233(peptidase activity);GO:0008237(metallopeptidase activity);GO:0008270(zinc ion binding);GO:0016020(membrane);GO:0016021(integral component of membrane);GO:0016787(hydrolase activity);GO:0030198(extracellular matrix organization);GO:0030574(collagen catabolic process);GO:00…	04928(Parathyroid hormone synthesis, secretion and action);04928(Parathyroid hormone synthesis, secretion and action)	no
Igha	GO:0002385(mucosal immune response);GO:0002455(humoral immune response mediated by circulating immunoglobulin);GO:0003823(antigen binding);GO:0006910(phagocytosis, recognition);GO:0006911(phagocytosis, engulfment);GO:0006958(complement activation, classical pathway);GO:0009897(external side of plasma membrane);GO:0016064(immunoglobulin mediated immune response);GO:0034987(immunoglobulin receptor …	NA	yes
Emp3	GO:0005886(plasma membrane);GO:0008219(cell death);GO:0016020(membrane);GO:0016021(integral component of membrane);GO:0032060(bleb assembly);GO:0032060(bleb assembly)	NA	no
Knstrn	GO:0000070(mitotic sister chromatid segregation);GO:0000226(microtubule cytoskeleton organization);GO:0000775(chromosome, centromeric region);GO:0000776(kinetochore);GO:0000777(condensed chromosome kinetochore);GO:0000922(spindle pole);GO:0001726(ruffle);GO:0005515(protein binding);GO:0005634(nucleus);GO:0005694(chromosome);GO:0005737(cytoplasm);GO:0005856(cytoskeleton);GO:0005874(microtubule);GO…	NA	no
Gatad1	GO:0005634(nucleus);GO:0005654(nucleoplasm);GO:0006325(chromatin organization);GO:0006338(chromatin remodeling);GO:0006355(regulation of transcription, DNA-templated);GO:0008270(zinc ion binding);GO:0043565(sequence-specific DNA binding);GO:0046872(metal ion binding);GO:0046872(metal ion binding)	NA	no
Spata1	GO:0003674(molecular_function);GO:0005575(cellular_component);GO:0008150(biological_process);GO:0008150(biological_process)	NA	no
Ifi27l2a	GO:0003674(molecular_function);GO:0005634(nucleus);GO:0005637(nuclear inner membrane);GO:0005739(mitochondrion);GO:0007568(aging);GO:0009615(response to virus);GO:0016020(membrane);GO:0016021(integral component of membrane);GO:0097190(apoptotic signaling pathway)	NA	yes
Hopx	GO:0000122(negative regulation of transcription by RNA polymerase II);GO:0001829(trophectodermal cell differentiation);GO:0003677(DNA binding);GO:0005515(protein binding);GO:0005634(nucleus);GO:0005737(cytoplasm);GO:0006357(regulation of transcription by RNA polymerase II);GO:0007275(multicellular organism development);GO:0007507(heart development);GO:0008016(regulation of heart contraction);GO:0…	NA	no
Dpy19l4	GO:0000030(mannosyltransferase activity);GO:0005637(nuclear inner membrane);GO:0016020(membrane);GO:0016021(integral component of membrane);GO:0016740(transferase activity);GO:0016757(transferase activity, transferring glycosyl groups);GO:0018406(protein C-linked glycosylation via 2'-alpha-mannosyl-L-tryptophan);GO:0018406(protein C-linked glycosylation via 2'-alpha-mannosyl-L-tryptophan)	NA	no
Ttr	GO:0005179(hormone activity);GO:0005515(protein binding);GO:0005576(extracellular region);GO:0005615(extracellular space);GO:0006144(purine nucleobase metabolic process);GO:0007165(signal transduction);GO:0032991(protein-containing complex);GO:0042562(hormone binding);GO:0042572(retinol metabolic process);GO:0042802(identical protein binding);GO:0044877(protein-containing complex binding);GO:0070…	04918(Thyroid hormone synthesis)	yes
Thbs1	GO:0000187(activation of MAPK activity);GO:0001786(phosphatidylserine binding);GO:0001937(negative regulation of endothelial cell proliferation);GO:0001953(negative regulation of cell-matrix adhesion);GO:0001968(fibronectin binding);GO:0002040(sprouting angiogenesis);GO:0002544(chronic inflammatory response);GO:0002581(negative regulation of antigen processing and presentation of peptide or polys…	04015(Rap1 signaling pathway);04115(p53 signaling pathway);04145(Phagosome);04151(PI3K-Akt signaling pathway);04350(TGF-beta signaling pathway);04510(Focal adhesion);04512(ECM-receptor interaction);05144(Malaria);05165(Human papillomavirus infection);05205(Proteoglycans in cancer);05206(MicroRNAs in cancer);05219(Bladder cancer);05219(Bladder cancer)	no
Ide	GO:0001540(amyloid-beta binding);GO:0003824(catalytic activity);GO:0004175(endopeptidase activity);GO:0004222(metalloendopeptidase activity);GO:0005524(ATP binding);GO:0005615(extracellular space);GO:0005634(nucleus);GO:0005737(cytoplasm);GO:0005739(mitochondrion);GO:0005777(peroxisome);GO:0005782(peroxisomal matrix);GO:0005829(cytosol);GO:0006508(proteolysis);GO:0008233(peptidase activity);GO:00…	05010(Alzheimer disease);05010(Alzheimer disease)	no
Mapk4	GO:0000165(MAPK cascade);GO:0000166(nucleotide binding);GO:0004672(protein kinase activity);GO:0004674(protein serine/threonine kinase activity);GO:0004707(MAP kinase activity);GO:0005524(ATP binding);GO:0005634(nucleus);GO:0005737(cytoplasm);GO:0006468(protein phosphorylation);GO:0007049(cell cycle);GO:0010468(regulation of gene expression);GO:0016301(kinase activity);GO:0016310(phosphorylation)…	04657(IL-17 signaling pathway);04657(IL-17 signaling pathway)	no
Onecut1	GO:0000978(RNA polymerase II cis-regulatory region sequence-specific DNA binding);GO:0000981(DNA-binding transcription factor activity, RNA polymerase II-specific);GO:0001228(DNA-binding transcription activator activity, RNA polymerase II-specific);GO:0001889(liver development);GO:0001952(regulation of cell-matrix adhesion);GO:0002064(epithelial cell development);GO:0003677(DNA binding);GO:000368…	04550(Signaling pathways regulating pluripotency of stem cells);04950(Maturity onset diabetes of the young);04950(Maturity onset diabetes of the young)	no
Pisd	GO:0004609(phosphatidylserine decarboxylase activity);GO:0005634(nucleus);GO:0005739(mitochondrion);GO:0005743(mitochondrial inner membrane);GO:0006629(lipid metabolic process);GO:0006646(phosphatidylethanolamine biosynthetic process);GO:0008654(phospholipid biosynthetic process);GO:0016020(membrane);GO:0016021(integral component of membrane);GO:0016540(protein autoprocessing);GO:0016829(lyase ac…	00564(Glycerophospholipid metabolism);00564(Glycerophospholipid metabolism)	no
Ice2	GO:0005634(nucleus);GO:0005654(nucleoplasm);GO:0005829(cytosol);GO:0008023(transcription elongation factor complex);GO:0015030(Cajal body);GO:0016604(nuclear body);GO:0035327(transcriptionally active chromatin);GO:0035363(histone locus body);GO:0042795(snRNA transcription by RNA polymerase II);GO:0042796(snRNA transcription by RNA polymerase III);GO:0045945(positive regulation of transcription by…	NA	no
Marchf8	GO:0000209(protein polyubiquitination);GO:0002250(adaptive immune response);GO:0002376(immune system process);GO:0002495(antigen processing and presentation of peptide antigen via MHC class II);GO:0004842(ubiquitin-protein transferase activity);GO:0005737(cytoplasm);GO:0005764(lysosome);GO:0005765(lysosomal membrane);GO:0005768(endosome);GO:0006955(immune response);GO:0008270(zinc ion binding);GO…	NA	no
Kcns1	GO:0005216(ion channel activity);GO:0005244(voltage-gated ion channel activity);GO:0005249(voltage-gated potassium channel activity);GO:0005251(delayed rectifier potassium channel activity);GO:0005267(potassium channel activity);GO:0005515(protein binding);GO:0005886(plasma membrane);GO:0006811(ion transport);GO:0006813(potassium ion transport);GO:0008076(voltage-gated potassium channel complex);…	NA	no
Slc1a3	GO:0005313(L-glutamate transmembrane transporter activity);GO:0005314(high-affinity glutamate transmembrane transporter activity);GO:0005515(protein binding);GO:0005743(mitochondrial inner membrane);GO:0005886(plasma membrane);GO:0005887(integral component of plasma membrane);GO:0006865(amino acid transport);GO:0007605(sensory perception of sound);GO:0009416(response to light stimulus);GO:0009449…	04721(Synaptic vesicle cycle);04724(Glutamatergic synapse);04724(Glutamatergic synapse)	no
Ptpro	GO:0000902(cell morphogenesis);GO:0002548(monocyte chemotaxis);GO:0003093(regulation of glomerular filtration);GO:0003105(negative regulation of glomerular filtration);GO:0004721(phosphoprotein phosphatase activity);GO:0004725(protein tyrosine phosphatase activity);GO:0005515(protein binding);GO:0005886(plasma membrane);GO:0006470(protein dephosphorylation);GO:0007411(axon guidance);GO:0016020(me…	NA	no
Rassf2	GO:0000775(chromosome, centromeric region);GO:0000776(kinetochore);GO:0000777(condensed chromosome kinetochore);GO:0001501(skeletal system development);GO:0001503(ossification);GO:0004672(protein kinase activity);GO:0005515(protein binding);GO:0005634(nucleus);GO:0005654(nucleoplasm);GO:0005694(chromosome);GO:0005737(cytoplasm);GO:0005794(Golgi apparatus);GO:0005829(cytosol);GO:0005886(plasma mem…	04392(Hippo signaling pathway - multiple species);04392(Hippo signaling pathway - multiple species)	no
Zmym1	GO:0008150(biological_process);GO:0008270(zinc ion binding);GO:0046983(protein dimerization activity);GO:0046983(protein dimerization activity)	NA	no
Hps3	GO:0005737(cytoplasm);GO:0005829(cytosol);GO:0006996(organelle organization);GO:0031084(BLOC-2 complex);GO:0043473(pigmentation);GO:0043473(pigmentation)	NA	no
Klhl3	GO:0003779(actin binding);GO:0003824(catalytic activity);GO:0005515(protein binding);GO:0005737(cytoplasm);GO:0005829(cytosol);GO:0005856(cytoskeleton);GO:0006511(ubiquitin-dependent protein catabolic process);GO:0016567(protein ubiquitination);GO:0031463(Cul3-RING ubiquitin ligase complex);GO:0050801(ion homeostasis);GO:0070294(renal sodium ion absorption);GO:0070936(protein K48-linked ubiquitin…	NA	no
Rnf13	GO:0004842(ubiquitin-protein transferase activity);GO:0005634(nucleus);GO:0005637(nuclear inner membrane);GO:0005654(nucleoplasm);GO:0005737(cytoplasm);GO:0005764(lysosome);GO:0005765(lysosomal membrane);GO:0005768(endosome);GO:0005783(endoplasmic reticulum);GO:0005789(endoplasmic reticulum membrane);GO:0005829(cytosol);GO:0006511(ubiquitin-dependent protein catabolic process);GO:0008432(JUN kina…	NA	no
Gnb5	GO:0005096(GTPase activator activity);GO:0005515(protein binding);GO:0005634(nucleus);GO:0005737(cytoplasm);GO:0005829(cytosol);GO:0005834(heterotrimeric G-protein complex);GO:0005886(plasma membrane);GO:0007165(signal transduction);GO:0007186(G protein-coupled receptor signaling pathway);GO:0007212(dopamine receptor signaling pathway);GO:0016020(membrane);GO:0031682(G-protein gamma-subunit bindi…	04014(Ras signaling pathway);04062(Chemokine signaling pathway);04151(PI3K-Akt signaling pathway);04371(Apelin signaling pathway);04713(Circadian entrainment);04723(Retrograde endocannabinoid signaling);04724(Glutamatergic synapse);04725(Cholinergic synapse);04726(Serotonergic synapse);04727(GABAergic synapse);04728(Dopaminergic synapse);04926(Relaxin signaling pathway);05032(Morphine addiction);…	no
Dph1	GO:0005515(protein binding);GO:0005634(nucleus);GO:0005654(nucleoplasm);GO:0005737(cytoplasm);GO:0008283(cell population proliferation);GO:0016740(transferase activity);GO:0017183(peptidyl-diphthamide biosynthetic process from peptidyl-histidine);GO:0030054(cell junction);GO:0030054(cell junction)	NA	no
Tfrc	GO:0001934(positive regulation of protein phosphorylation);GO:0003725(double-stranded RNA binding);GO:0004998(transferrin receptor activity);GO:0005381(iron ion transmembrane transporter activity);GO:0005515(protein binding);GO:0005576(extracellular region);GO:0005615(extracellular space);GO:0005634(nucleus);GO:0005737(cytoplasm);GO:0005739(mitochondrion);GO:0005768(endosome);GO:0005769(early end…	04066(HIF-1 signaling pathway);04144(Endocytosis);04145(Phagosome);04216(Ferroptosis);04640(Hematopoietic cell lineage);04640(Hematopoietic cell lineage)	no
Sh2d5	GO:0005515(protein binding);GO:0008150(biological_process);GO:0014069(postsynaptic density);GO:0030054(cell junction);GO:0045202(synapse);GO:0045202(synapse)	NA	no
H4c9	GO:0000228(nuclear chromosome);GO:0000786(nucleosome);GO:0000788(nuclear nucleosome);GO:0003677(DNA binding);GO:0005515(protein binding);GO:0005634(nucleus);GO:0005654(nucleoplasm);GO:0005694(chromosome);GO:0006334(nucleosome assembly);GO:0006335(DNA replication-dependent nucleosome assembly);GO:0006336(DNA replication-independent nucleosome assembly);GO:0006352(DNA-templated transcription, initi…	05034(Alcoholism);05203(Viral carcinogenesis);05322(Systemic lupus erythematosus)	no
Prdm16	GO:0000122(negative regulation of transcription by RNA polymerase II);GO:0003676(nucleic acid binding);GO:0003677(DNA binding);GO:0003712(transcription coregulator activity);GO:0003713(transcription coactivator activity);GO:0005515(protein binding);GO:0005634(nucleus);GO:0005654(nucleoplasm);GO:0005737(cytoplasm);GO:0005829(cytosol);GO:0006355(regulation of transcription, DNA-templated);GO:000816…	04714(Thermogenesis);04714(Thermogenesis)	no
Gbp5	GO:0000139(Golgi membrane);GO:0000166(nucleotide binding);GO:0002376(immune system process);GO:0003924(GTPase activity);GO:0005515(protein binding);GO:0005525(GTP binding);GO:0005737(cytoplasm);GO:0005794(Golgi apparatus);GO:0006954(inflammatory response);GO:0009617(response to bacterium);GO:0016020(membrane);GO:0016787(hydrolase activity);GO:0031410(cytoplasmic vesicle);GO:0032611(interleukin-1 …	04621(NOD-like receptor signaling pathway);04621(NOD-like receptor signaling pathway)	no
Ndst4	GO:0000139(Golgi membrane);GO:0003824(catalytic activity);GO:0005794(Golgi apparatus);GO:0008146(sulfotransferase activity);GO:0008152(metabolic process);GO:0015012(heparan sulfate proteoglycan biosynthetic process);GO:0015014(heparan sulfate proteoglycan biosynthetic process, polysaccharide chain biosynthetic process);GO:0015016([heparan sulfate]-glucosamine N-sulfotransferase activity);GO:00160…	00534(Glycosaminoglycan biosynthesis - heparan sulfate / heparin);00534(Glycosaminoglycan biosynthesis - heparan sulfate / heparin)	no
Dcbld2	GO:0005887(integral component of plasma membrane);GO:0009986(cell surface);GO:0016020(membrane);GO:0016021(integral component of membrane);GO:0030308(negative regulation of cell growth);GO:0042060(wound healing);GO:0042060(wound healing)	NA	no
Il27ra	GO:0002692(negative regulation of cellular extravasation);GO:0002827(positive regulation of T-helper 1 type immune response);GO:0002829(negative regulation of type 2 immune response);GO:0004896(cytokine receptor activity);GO:0005143(interleukin-12 receptor binding);GO:0005515(protein binding);GO:0005576(extracellular region);GO:0005737(cytoplasm);GO:0005886(plasma membrane);GO:0009897(external si…	04060(Cytokine-cytokine receptor interaction);04630(Jak-STAT signaling pathway);04659(Th17 cell differentiation);04659(Th17 cell differentiation)	no
Ube2d2a	GO:0000151(ubiquitin ligase complex);GO:0000166(nucleotide binding);GO:0000209(protein polyubiquitination);GO:0004842(ubiquitin-protein transferase activity);GO:0005515(protein binding);GO:0005524(ATP binding);GO:0005634(nucleus);GO:0016567(protein ubiquitination);GO:0016740(transferase activity);GO:0032991(protein-containing complex);GO:0051865(protein autoubiquitination);GO:0061631(ubiquitin co…	04120(Ubiquitin mediated proteolysis);04141(Protein processing in endoplasmic reticulum);04141(Protein processing in endoplasmic reticulum)	no
Il11ra1	GO:0001779(natural killer cell differentiation);GO:0001890(placenta development);GO:0004896(cytokine receptor activity);GO:0004921(interleukin-11 receptor activity);GO:0005515(protein binding);GO:0005576(extracellular region);GO:0008284(positive regulation of cell population proliferation);GO:0009897(external side of plasma membrane);GO:0016020(membrane);GO:0016021(integral component of membrane)…	04060(Cytokine-cytokine receptor interaction);04630(Jak-STAT signaling pathway);04640(Hematopoietic cell lineage);04640(Hematopoietic cell lineage)	no
Vkorc1l1	GO:0005783(endoplasmic reticulum);GO:0005789(endoplasmic reticulum membrane);GO:0016020(membrane);GO:0016021(integral component of membrane);GO:0016491(oxidoreductase activity);GO:0017187(peptidyl-glutamic acid carboxylation);GO:0034599(cellular response to oxidative stress);GO:0042373(vitamin K metabolic process);GO:0047057(vitamin-K-epoxide reductase (warfarin-sensitive) activity);GO:0048038(qu…	00130(Ubiquinone and other terpenoid-quinone biosynthesis);00130(Ubiquinone and other terpenoid-quinone biosynthesis)	yes
Tyrobp	GO:0002274(myeloid leukocyte activation);GO:0002281(macrophage activation involved in immune response);GO:0002282(microglial cell activation involved in immune response);GO:0002283(neutrophil activation involved in immune response);GO:0002376(immune system process);GO:0005102(signaling receptor binding);GO:0005515(protein binding);GO:0005886(plasma membrane);GO:0007229(integrin-mediated signaling…	04380(Osteoclast differentiation);04650(Natural killer cell mediated cytotoxicity);04650(Natural killer cell mediated cytotoxicity)	no
Rnf220	GO:0004842(ubiquitin-protein transferase activity);GO:0005515(protein binding);GO:0005737(cytoplasm);GO:0016567(protein ubiquitination);GO:0016740(transferase activity);GO:0046872(metal ion binding);GO:0051865(protein autoubiquitination);GO:0061630(ubiquitin protein ligase activity);GO:0090263(positive regulation of canonical Wnt signaling pathway);GO:0090263(positive regulation of canonical Wnt …	NA	no
Kcnc2	GO:0001508(action potential);GO:0005216(ion channel activity);GO:0005244(voltage-gated ion channel activity);GO:0005249(voltage-gated potassium channel activity);GO:0005251(delayed rectifier potassium channel activity);GO:0005267(potassium channel activity);GO:0005515(protein binding);GO:0005886(plasma membrane);GO:0005887(integral component of plasma membrane);GO:0006811(ion transport);GO:000681…	NA	no
Etfrf1	GO:0003674(molecular_function);GO:0005739(mitochondrion);GO:0022904(respiratory electron transport chain);GO:0022904(respiratory electron transport chain)	NA	no
Tnfaip2	GO:0000145(exocyst);GO:0000149(SNARE binding);GO:0001525(angiogenesis);GO:0006887(exocytosis);GO:0007275(multicellular organism development);GO:0030154(cell differentiation);GO:0051601(exocyst localization);GO:0051601(exocyst localization)	NA	no
Igsf1	GO:0005576(extracellular region);GO:0006355(regulation of transcription, DNA-templated);GO:0015026(coreceptor activity);GO:0016020(membrane);GO:0016021(integral component of membrane);GO:0032926(negative regulation of activin receptor signaling pathway);GO:0034711(inhibin binding);GO:0038102(activin receptor antagonist activity);GO:0038102(activin receptor antagonist activity)	NA	no
Prdm8	GO:0003676(nucleic acid binding);GO:0005515(protein binding);GO:0005634(nucleus);GO:0005634(nucleus)	NA	no
Cd160	GO:0002250(adaptive immune response);GO:0002376(immune system process);GO:0002385(mucosal immune response);GO:0002729(positive regulation of natural killer cell cytokine production);GO:0002819(regulation of adaptive immune response);GO:0002857(positive regulation of natural killer cell mediated immune response to tumor cell);GO:0004888(transmembrane signaling receptor activity);GO:0005102(signali…	NA	no
Cog6	GO:0000139(Golgi membrane);GO:0005794(Golgi apparatus);GO:0006891(intra-Golgi vesicle-mediated transport);GO:0015031(protein transport);GO:0016020(membrane);GO:0017119(Golgi transport complex);GO:0070085(glycosylation);GO:0070085(glycosylation)	NA	no
Bst2	GO:0002376(immune system process);GO:0002737(negative regulation of plasmacytoid dendritic cell cytokine production);GO:0005737(cytoplasm);GO:0005768(endosome);GO:0005770(late endosome);GO:0005794(Golgi apparatus);GO:0005886(plasma membrane);GO:0008191(metalloendopeptidase inhibitor activity);GO:0009615(response to virus);GO:0009986(cell surface);GO:0010951(negative regulation of endopeptidase ac…	05168(Herpes simplex virus 1 infection);05170(Human immunodeficiency virus 1 infection);05170(Human immunodeficiency virus 1 infection)	no
Tex52	GO:0003674(molecular_function);GO:0005575(cellular_component);GO:0008150(biological_process);GO:0008150(biological_process)	NA	no
Dipk1c	GO:0003674(molecular_function);GO:0005575(cellular_component);GO:0005783(endoplasmic reticulum);GO:0005789(endoplasmic reticulum membrane);GO:0008150(biological_process);GO:0016020(membrane);GO:0016021(integral component of membrane);GO:0016021(integral component of membrane)	NA	no
Adamts1	GO:0001542(ovulation from ovarian follicle);GO:0001822(kidney development);GO:0004222(metalloendopeptidase activity);GO:0005515(protein binding);GO:0005576(extracellular region);GO:0005604(basement membrane);GO:0006508(proteolysis);GO:0008201(heparin binding);GO:0008233(peptidase activity);GO:0008237(metallopeptidase activity);GO:0008270(zinc ion binding);GO:0010976(positive regulation of neuron …	NA	no
Stk38	GO:0000166(nucleotide binding);GO:0000287(magnesium ion binding);GO:0004672(protein kinase activity);GO:0004674(protein serine/threonine kinase activity);GO:0005515(protein binding);GO:0005524(ATP binding);GO:0005634(nucleus);GO:0005737(cytoplasm);GO:0005829(cytosol);GO:0006464(cellular protein modification process);GO:0006468(protein phosphorylation);GO:0016301(kinase activity);GO:0016310(phosph…	NA	no
Rps27	GO:0000028(ribosomal small subunit assembly);GO:0003723(RNA binding);GO:0003735(structural constituent of ribosome);GO:0005515(protein binding);GO:0005840(ribosome);GO:0006364(rRNA processing);GO:0006412(translation);GO:0022627(cytosolic small ribosomal subunit);GO:0046872(metal ion binding);GO:0046872(metal ion binding)	03010(Ribosome);03010(Ribosome)	no
Dusp1	GO:0000188(inactivation of MAPK activity);GO:0001706(endoderm formation);GO:0004721(phosphoprotein phosphatase activity);GO:0004722(protein serine/threonine phosphatase activity);GO:0004725(protein tyrosine phosphatase activity);GO:0005634(nucleus);GO:0005737(cytoplasm);GO:0006470(protein dephosphorylation);GO:0007049(cell cycle);GO:0007162(negative regulation of cell adhesion);GO:0008138(protein…	04010(MAPK signaling pathway);04726(Serotonergic synapse);05418(Fluid shear stress and atherosclerosis);05418(Fluid shear stress and atherosclerosis)	no
Tap2	GO:0000166(nucleotide binding);GO:0001916(positive regulation of T cell mediated cytotoxicity);GO:0002237(response to molecule of bacterial origin);GO:0002250(adaptive immune response);GO:0002376(immune system process);GO:0002481(antigen processing and presentation of exogenous protein antigen via MHC class Ib, TAP-dependent);GO:0002485(antigen processing and presentation of endogenous peptide an…	02010(ABC transporters);04145(Phagosome);04612(Antigen processing and presentation);05163(Human cytomegalovirus infection);05168(Herpes simplex virus 1 infection);05169(Epstein-Barr virus infection);05170(Human immunodeficiency virus 1 infection);05340(Primary immunodeficiency);05340(Primary immunodeficiency)	no
Slc39a9	GO:0003674(molecular_function);GO:0005575(cellular_component);GO:0006811(ion transport);GO:0006829(zinc ion transport);GO:0008150(biological_process);GO:0016020(membrane);GO:0016021(integral component of membrane);GO:0030001(metal ion transport);GO:0046873(metal ion transmembrane transporter activity);GO:0055085(transmembrane transport);GO:0055085(transmembrane transport)	NA	no
Col20a1	GO:0005515(protein binding);GO:0005576(extracellular region);GO:0005581(collagen trimer);GO:0005615(extracellular space);GO:0062023(collagen-containing extracellular matrix);GO:0062023(collagen-containing extracellular matrix)	NA	no
Ndn	GO:0000978(RNA polymerase II cis-regulatory region sequence-specific DNA binding);GO:0001228(DNA-binding transcription activator activity, RNA polymerase II-specific);GO:0001764(neuron migration);GO:0003016(respiratory system process);GO:0003677(DNA binding);GO:0005515(protein binding);GO:0005634(nucleus);GO:0005654(nucleoplasm);GO:0005737(cytoplasm);GO:0005813(centrosome);GO:0005829(cytosol);GO:…	NA	no
Apcdd1	GO:0001942(hair follicle development);GO:0005886(plasma membrane);GO:0005887(integral component of plasma membrane);GO:0016020(membrane);GO:0016021(integral component of membrane);GO:0016055(Wnt signaling pathway);GO:0017147(Wnt-protein binding);GO:0030178(negative regulation of Wnt signaling pathway);GO:0042487(regulation of odontogenesis of dentin-containing tooth);GO:0042802(identical protein …	NA	no
Tmem254a	GO:0003674(molecular_function);GO:0005575(cellular_component);GO:0008150(biological_process);GO:0016020(membrane);GO:0016021(integral component of membrane);GO:0016021(integral component of membrane)	NA	yes
Scn4b	GO:0001518(voltage-gated sodium channel complex);GO:0005244(voltage-gated ion channel activity);GO:0005248(voltage-gated sodium channel activity);GO:0005272(sodium channel activity);GO:0005886(plasma membrane);GO:0006811(ion transport);GO:0006814(sodium ion transport);GO:0010765(positive regulation of sodium ion transport);GO:0014704(intercalated disc);GO:0016020(membrane);GO:0016021(integral com…	04261(Adrenergic signaling in cardiomyocytes)	no
Atp8a1	GO:0000166(nucleotide binding);GO:0000287(magnesium ion binding);GO:0005515(protein binding);GO:0005524(ATP binding);GO:0005783(endoplasmic reticulum);GO:0005794(Golgi apparatus);GO:0005802(trans-Golgi network);GO:0005886(plasma membrane);GO:0006869(lipid transport);GO:0007612(learning);GO:0015914(phospholipid transport);GO:0016020(membrane);GO:0016021(integral component of membrane);GO:0016887(A…	NA	no
Mob2	GO:0001934(positive regulation of protein phosphorylation);GO:0003674(molecular_function);GO:0005634(nucleus);GO:0005654(nucleoplasm);GO:0005730(nucleolus);GO:0005737(cytoplasm);GO:0005829(cytosol);GO:0010976(positive regulation of neuron projection development);GO:0030036(actin cytoskeleton organization);GO:0044306(neuron projection terminus);GO:0046872(metal ion binding);GO:0048471(perinuclear …	NA	no
Pou2f1	GO:0000976(transcription regulatory region sequence-specific DNA binding);GO:0000978(RNA polymerase II cis-regulatory region sequence-specific DNA binding);GO:0000979(RNA polymerase II core promoter sequence-specific DNA binding);GO:0000981(DNA-binding transcription factor activity, RNA polymerase II-specific);GO:0001228(DNA-binding transcription activator activity, RNA polymerase II-specific);GO…	05168(Herpes simplex virus 1 infection);05168(Herpes simplex virus 1 infection)	yes
AC160336	NA	NA	no
Lypd6	GO:0005575(cellular_component);GO:0005576(extracellular region);GO:0005737(cytoplasm);GO:0005886(plasma membrane);GO:0016020(membrane);GO:0030054(cell junction);GO:0030548(acetylcholine receptor regulator activity);GO:0030550(acetylcholine receptor inhibitor activity);GO:0031225(anchored component of membrane);GO:0043005(neuron projection);GO:0045121(membrane raft);GO:0045202(synapse);GO:0090263(…	NA	no
Ebf3	GO:0000978(RNA polymerase II cis-regulatory region sequence-specific DNA binding);GO:0001228(DNA-binding transcription activator activity, RNA polymerase II-specific);GO:0003677(DNA binding);GO:0003700(DNA-binding transcription factor activity);GO:0005515(protein binding);GO:0005634(nucleus);GO:0006355(regulation of transcription, DNA-templated);GO:0007275(multicellular organism development);GO:0…	NA	yes
Zic2	GO:0003676(nucleic acid binding);GO:0003677(DNA binding);GO:0005634(nucleus);GO:0005654(nucleoplasm);GO:0016604(nuclear body);GO:0046872(metal ion binding);GO:0046872(metal ion binding)	NA	no
Cdc42se1	GO:0005737(cytoplasm);GO:0005856(cytoskeleton);GO:0005886(plasma membrane);GO:0005938(cell cortex);GO:0006909(phagocytosis);GO:0007264(small GTPase mediated signal transduction);GO:0008360(regulation of cell shape);GO:0016020(membrane);GO:0017048(Rho GTPase binding);GO:0030054(cell junction);GO:0035023(regulation of Rho protein signal transduction);GO:0046329(negative regulation of JNK cascade);G…	NA	no
Pim1	GO:0000166(nucleotide binding);GO:0004672(protein kinase activity);GO:0004674(protein serine/threonine kinase activity);GO:0005515(protein binding);GO:0005524(ATP binding);GO:0005634(nucleus);GO:0005730(nucleolus);GO:0005737(cytoplasm);GO:0005829(cytosol);GO:0005886(plasma membrane);GO:0006468(protein phosphorylation);GO:0006915(apoptotic process);GO:0007049(cell cycle);GO:0008134(transcription f…	04630(Jak-STAT signaling pathway);04933(AGE-RAGE signaling pathway in diabetic complications);05200(Pathways in cancer);05206(MicroRNAs in cancer);05221(Acute myeloid leukemia);05221(Acute myeloid leukemia)	no
Hba-a1	GO:0001701(in utero embryonic development);GO:0004601(peroxidase activity);GO:0005344(oxygen carrier activity);GO:0005506(iron ion binding);GO:0005615(extracellular space);GO:0005833(hemoglobin complex);GO:0009617(response to bacterium);GO:0015671(oxygen transport);GO:0019825(oxygen binding);GO:0020037(heme binding);GO:0022627(cytosolic small ribosomal subunit);GO:0031720(haptoglobin binding);GO:…	05143(African trypanosomiasis);05144(Malaria);05144(Malaria)	no
Crocc2	GO:0003674(molecular_function);GO:0005575(cellular_component);GO:0008150(biological_process)	NA	yes
Ecrg4	GO:0005184(neuropeptide hormone activity);GO:0005576(extracellular region);GO:0005615(extracellular space);GO:0005737(cytoplasm);GO:0005886(plasma membrane);GO:0007218(neuropeptide signaling pathway);GO:0007417(central nervous system development);GO:0008285(negative regulation of cell population proliferation);GO:0009611(response to wounding);GO:0016020(membrane);GO:0016324(apical plasma membrane…	NA	yes
Tmem9	GO:0003674(molecular_function);GO:0005764(lysosome);GO:0005765(lysosomal membrane);GO:0005768(endosome);GO:0005770(late endosome);GO:0008150(biological_process);GO:0016020(membrane);GO:0016021(integral component of membrane);GO:0031902(late endosome membrane);GO:0090263(positive regulation of canonical Wnt signaling pathway);GO:0090263(positive regulation of canonical Wnt signaling pathway)	NA	no
Resf1	GO:0000930(gamma-tubulin complex);GO:0005634(nucleus);GO:0009617(response to bacterium);GO:0045869(negative regulation of single stranded viral RNA replication via double stranded DNA intermediate);GO:0090309(positive regulation of methylation-dependent chromatin silencing);GO:1990226(histone methyltransferase binding);GO:1990226(histone methyltransferase binding)	NA	no
Npr1	GO:0000166(nucleotide binding);GO:0001653(peptide receptor activity);GO:0004383(guanylate cyclase activity);GO:0004672(protein kinase activity);GO:0005524(ATP binding);GO:0005525(GTP binding);GO:0005886(plasma membrane);GO:0006182(cGMP biosynthetic process);GO:0006468(protein phosphorylation);GO:0007165(signal transduction);GO:0007166(cell surface receptor signaling pathway);GO:0007168(receptor g…	00230(Purine metabolism);04022(cGMP-PKG signaling pathway);04024(cAMP signaling pathway);04270(Vascular smooth muscle contraction);04714(Thermogenesis);04921(Oxytocin signaling pathway);04923(Regulation of lipolysis in adipocytes);04924(Renin secretion);04925(Aldosterone synthesis and secretion);04925(Aldosterone synthesis and secretion)	no
Klf2	GO:0000122(negative regulation of transcription by RNA polymerase II);GO:0000790(nuclear chromatin);GO:0000902(cell morphogenesis);GO:0000976(transcription regulatory region sequence-specific DNA binding);GO:0000981(DNA-binding transcription factor activity, RNA polymerase II-specific);GO:0001701(in utero embryonic development);GO:0003676(nucleic acid binding);GO:0003677(DNA binding);GO:0003700(D…	04068(FoxO signaling pathway);04371(Apelin signaling pathway);05418(Fluid shear stress and atherosclerosis)	no
Fabp7	GO:0001964(startle response);GO:0005504(fatty acid binding);GO:0005634(nucleus);GO:0005737(cytoplasm);GO:0005829(cytosol);GO:0005911(cell-cell junction);GO:0008289(lipid binding);GO:0021846(cell proliferation in forebrain);GO:0022008(neurogenesis);GO:0042995(cell projection);GO:0043025(neuronal cell body);GO:0044297(cell body);GO:0050673(epithelial cell proliferation);GO:0060134(prepulse inhibiti…	03320(PPAR signaling pathway);03320(PPAR signaling pathway)	no
Coro6	GO:0005515(protein binding);GO:0007015(actin filament organization);GO:0016477(cell migration);GO:0051015(actin filament binding);GO:0051015(actin filament binding)	NA	no
Kcp	GO:0002244(hematopoietic progenitor cell differentiation);GO:0005515(protein binding);GO:0005576(extracellular region);GO:0005615(extracellular space);GO:0030513(positive regulation of BMP signaling pathway);GO:0030513(positive regulation of BMP signaling pathway)	NA	no
Itm2a	GO:0001540(amyloid-beta binding);GO:0002317(plasma cell differentiation);GO:0002377(immunoglobulin production);GO:0005794(Golgi apparatus);GO:0005886(plasma membrane);GO:0016020(membrane);GO:0016021(integral component of membrane);GO:0042985(negative regulation of amyloid precursor protein biosynthetic process)	NA	no
Calb2	GO:0005509(calcium ion binding);GO:0005634(nucleus);GO:0005737(cytoplasm);GO:0005829(cytosol);GO:0005921(gap junction);GO:0030425(dendrite);GO:0032420(stereocilium);GO:0032437(cuticular plate);GO:0043005(neuron projection);GO:0043195(terminal bouton);GO:0045202(synapse);GO:0046872(metal ion binding);GO:0051480(regulation of cytosolic calcium ion concentration);GO:0097060(synaptic membrane);GO:009…	NA	no
Map3k14	GO:0000165(MAPK cascade);GO:0000166(nucleotide binding);GO:0000186(activation of MAPKK activity);GO:0001650(fibrillar center);GO:0004672(protein kinase activity);GO:0004674(protein serine/threonine kinase activity);GO:0004704(NF-kappaB-inducing kinase activity);GO:0004709(MAP kinase kinase kinase activity);GO:0005515(protein binding);GO:0005524(ATP binding);GO:0005654(nucleoplasm);GO:0005737(cyto…	04010(MAPK signaling pathway);04064(NF-kappa B signaling pathway);04210(Apoptosis);04380(Osteoclast differentiation);04625(C-type lectin receptor signaling pathway);04660(T cell receptor signaling pathway);04668(TNF signaling pathway);04672(Intestinal immune network for IgA production);05166(Human T-cell leukemia virus 1 infection);05169(Epstein-Barr virus infection);05169(Epstein-Barr virus infe…	no
Zfp948	GO:0003676(nucleic acid binding);GO:0006355(regulation of transcription, DNA-templated);GO:0046872(metal ion binding)	05168(Herpes simplex virus 1 infection)	no
Zfp14	GO:0001835(blastocyst hatching);GO:0003676(nucleic acid binding);GO:0003677(DNA binding);GO:0005634(nucleus);GO:0006355(regulation of transcription, DNA-templated);GO:0046872(metal ion binding);GO:0046872(metal ion binding)	05168(Herpes simplex virus 1 infection);05168(Herpes simplex virus 1 infection)	no
Shank2	GO:0001750(photoreceptor outer segment);GO:0001917(photoreceptor inner segment);GO:0005515(protein binding);GO:0005737(cytoplasm);GO:0005883(neurofilament);GO:0005886(plasma membrane);GO:0007416(synapse assembly);GO:0007612(learning);GO:0007613(memory);GO:0008022(protein C-terminus binding);GO:0008328(ionotropic glutamate receptor complex);GO:0014069(postsynaptic density);GO:0016020(membrane);GO:…	04724(Glutamatergic synapse);04724(Glutamatergic synapse)	no
Psmb8	GO:0000502(proteasome complex);GO:0002376(immune system process);GO:0004175(endopeptidase activity);GO:0004298(threonine-type endopeptidase activity);GO:0005515(protein binding);GO:0005634(nucleus);GO:0005654(nucleoplasm);GO:0005737(cytoplasm);GO:0005829(cytosol);GO:0005839(proteasome core complex);GO:0006508(proteolysis);GO:0008233(peptidase activity);GO:0010498(proteasomal protein catabolic pro…	03050(Proteasome);03050(Proteasome)	no
Scn1a	GO:0001508(action potential);GO:0001518(voltage-gated sodium channel complex);GO:0005216(ion channel activity);GO:0005244(voltage-gated ion channel activity);GO:0005248(voltage-gated sodium channel activity);GO:0005261(cation channel activity);GO:0005272(sodium channel activity);GO:0005654(nucleoplasm);GO:0005886(plasma membrane);GO:0006811(ion transport);GO:0006814(sodium ion transport);GO:00076…	04728(Dopaminergic synapse);04728(Dopaminergic synapse)	no
Stpg1	GO:0003674(molecular_function);GO:0005634(nucleus);GO:0005737(cytoplasm);GO:0005739(mitochondrion);GO:0006915(apoptotic process);GO:0043065(positive regulation of apoptotic process);GO:1902110(positive regulation of mitochondrial membrane permeability involved in apoptotic process);GO:1902110(positive regulation of mitochondrial membrane permeability involved in apoptotic process)	NA	no
Camk2g	GO:0000082(G1/S transition of mitotic cell cycle);GO:0000166(nucleotide binding);GO:0001666(response to hypoxia);GO:0004672(protein kinase activity);GO:0004674(protein serine/threonine kinase activity);GO:0004683(calmodulin-dependent protein kinase activity);GO:0005516(calmodulin binding);GO:0005524(ATP binding);GO:0005737(cytoplasm);GO:0005954(calcium- and calmodulin-dependent protein kinase com…	04012(ErbB signaling pathway);04020(Calcium signaling pathway);04024(cAMP signaling pathway);04066(HIF-1 signaling pathway);04114(Oocyte meiosis);04217(Necroptosis);04261(Adrenergic signaling in cardiomyocytes);04310(Wnt signaling pathway);04360(Axon guidance);04713(Circadian entrainment);04720(Long-term potentiation);04722(Neurotrophin signaling pathway);04725(Cholinergic synapse);04728(Dopamine…	no
Dact1	GO:0000122(negative regulation of transcription by RNA polymerase II);GO:0001085(RNA polymerase II transcription factor binding);GO:0001702(gastrulation with mouth forming second);GO:0005080(protein kinase C binding);GO:0005515(protein binding);GO:0005634(nucleus);GO:0005654(nucleoplasm);GO:0005737(cytoplasm);GO:0007275(multicellular organism development);GO:0007399(nervous system development);GO…	NA	no
Otx2	GO:0000978(RNA polymerase II cis-regulatory region sequence-specific DNA binding);GO:0000981(DNA-binding transcription factor activity, RNA polymerase II-specific);GO:0001228(DNA-binding transcription activator activity, RNA polymerase II-specific);GO:0003677(DNA binding);GO:0003700(DNA-binding transcription factor activity);GO:0005634(nucleus);GO:0006355(regulation of transcription, DNA-template…	NA	yes
St18	GO:0000122(negative regulation of transcription by RNA polymerase II);GO:0000977(RNA polymerase II regulatory region sequence-specific DNA binding);GO:0000978(RNA polymerase II cis-regulatory region sequence-specific DNA binding);GO:0003677(DNA binding);GO:0005634(nucleus);GO:0006355(regulation of transcription, DNA-templated);GO:0006357(regulation of transcription by RNA polymerase II);GO:000827…	NA	no
Fam216b	GO:0003674(molecular_function);GO:0005575(cellular_component);GO:0008150(biological_process);GO:0008150(biological_process)	NA	no
Dlst	GO:0004149(dihydrolipoyllysine-residue succinyltransferase activity);GO:0005515(protein binding);GO:0005634(nucleus);GO:0005739(mitochondrion);GO:0005759(mitochondrial matrix);GO:0005886(plasma membrane);GO:0006099(tricarboxylic acid cycle);GO:0006103(2-oxoglutarate metabolic process);GO:0006104(succinyl-CoA metabolic process);GO:0006734(NADH metabolic process);GO:0016740(transferase activity);GO…	00020(Citrate cycle (TCA cycle));00310(Lysine degradation);00380(Tryptophan metabolism);00380(Tryptophan metabolism)	no
B3gnt3	GO:0000139(Golgi membrane);GO:0005794(Golgi apparatus);GO:0006486(protein glycosylation);GO:0008375(acetylglucosaminyltransferase activity);GO:0008376(acetylgalactosaminyltransferase activity);GO:0008457(beta-galactosyl-N-acetylglucosaminylgalactosylglucosyl-ceramide beta-1,3-acetylglucosaminyltransferase activity);GO:0008532(N-acetyllactosaminide beta-1,3-N-acetylglucosaminyltransferase activity…	00601(Glycosphingolipid biosynthesis - lacto and neolacto series)	no
Ahrr	GO:0005634(nucleus);GO:0005654(nucleoplasm);GO:0005829(cytosol);GO:0006355(regulation of transcription, DNA-templated);GO:0006805(xenobiotic metabolic process);GO:0009410(response to xenobiotic stimulus);GO:0046983(protein dimerization activity);GO:0046983(protein dimerization activity)	NA	no
Trim30d	GO:0000209(protein polyubiquitination);GO:0004842(ubiquitin-protein transferase activity);GO:0005515(protein binding);GO:0005634(nucleus);GO:0005654(nucleoplasm);GO:0005737(cytoplasm);GO:0005829(cytosol);GO:0006914(autophagy);GO:0008270(zinc ion binding);GO:0010468(regulation of gene expression);GO:0010508(positive regulation of autophagy);GO:0016567(protein ubiquitination);GO:0019901(protein kin…	05170(Human immunodeficiency virus 1 infection);05170(Human immunodeficiency virus 1 infection)	no
Lratd2	GO:0003674(molecular_function);GO:0005737(cytoplasm);GO:0005886(plasma membrane);GO:0008150(biological_process);GO:0008150(biological_process)	NA	no
Cpt1b	GO:0004095(carnitine O-palmitoyltransferase activity);GO:0005739(mitochondrion);GO:0005741(mitochondrial outer membrane);GO:0006629(lipid metabolic process);GO:0006631(fatty acid metabolic process);GO:0006635(fatty acid beta-oxidation);GO:0009437(carnitine metabolic process);GO:0009637(response to blue light);GO:0015909(long-chain fatty acid transport);GO:0016020(membrane);GO:0016021(integral com…	00071(Fatty acid degradation);03320(PPAR signaling pathway);04152(AMPK signaling pathway);04714(Thermogenesis);04920(Adipocytokine signaling pathway);04922(Glucagon signaling pathway);04931(Insulin resistance);04931(Insulin resistance)	yes
Cacnb4	GO:0005244(voltage-gated ion channel activity);GO:0005245(voltage-gated calcium channel activity);GO:0005262(calcium channel activity);GO:0005515(protein binding);GO:0005730(nucleolus);GO:0005737(cytoplasm);GO:0005886(plasma membrane);GO:0005891(voltage-gated calcium channel complex);GO:0006811(ion transport);GO:0006816(calcium ion transport);GO:0007214(gamma-aminobutyric acid signaling pathway);…	04010(MAPK signaling pathway);04260(Cardiac muscle contraction);04261(Adrenergic signaling in cardiomyocytes);04921(Oxytocin signaling pathway);05410(Hypertrophic cardiomyopathy (HCM));05412(Arrhythmogenic right ventricular cardiomyopathy (ARVC));05414(Dilated cardiomyopathy (DCM));05414(Dilated cardiomyopathy (DCM))	no
Pcdh8	GO:0001756(somitogenesis);GO:0005509(calcium ion binding);GO:0005886(plasma membrane);GO:0005887(integral component of plasma membrane);GO:0007155(cell adhesion);GO:0007156(homophilic cell adhesion via plasma membrane adhesion molecules);GO:0007268(chemical synaptic transmission);GO:0016020(membrane);GO:0016021(integral component of membrane);GO:0016331(morphogenesis of embryonic epithelium);GO:0…	NA	no
Cnih3	GO:0005886(plasma membrane);GO:0016020(membrane);GO:0016021(integral component of membrane);GO:0016192(vesicle-mediated transport);GO:0016247(channel regulator activity);GO:0030054(cell junction);GO:0032281(AMPA glutamate receptor complex);GO:0035249(synaptic transmission, glutamatergic);GO:0042391(regulation of membrane potential);GO:0043198(dendritic shaft);GO:0045202(synapse);GO:0045211(postsy…	NA	no
Stox2	GO:0001893(maternal placenta development);GO:0003674(molecular_function);GO:0005575(cellular_component);GO:0006357(regulation of transcription by RNA polymerase II);GO:0009617(response to bacterium);GO:0009792(embryo development ending in birth or egg hatching);GO:0009792(embryo development ending in birth or egg hatching)	NA	no
Zfp58	GO:0003676(nucleic acid binding);GO:0003677(DNA binding);GO:0005634(nucleus);GO:0006355(regulation of transcription, DNA-templated);GO:0046872(metal ion binding);GO:0046872(metal ion binding)	05168(Herpes simplex virus 1 infection);05168(Herpes simplex virus 1 infection)	no
Fos	GO:0000976(transcription regulatory region sequence-specific DNA binding);GO:0000978(RNA polymerase II cis-regulatory region sequence-specific DNA binding);GO:0000979(RNA polymerase II core promoter sequence-specific DNA binding);GO:0000981(DNA-binding transcription factor activity, RNA polymerase II-specific);GO:0001102(RNA polymerase II activating transcription factor binding);GO:0001228(DNA-bi…	01522(Endocrine resistance);04010(MAPK signaling pathway);04024(cAMP signaling pathway);04210(Apoptosis);04380(Osteoclast differentiation);04620(Toll-like receptor signaling pathway);04657(IL-17 signaling pathway);04658(Th1 and Th2 cell differentiation);04659(Th17 cell differentiation);04660(T cell receptor signaling pathway);04662(B cell receptor signaling pathway);04668(TNF signaling pathway);0…	no
Apol8	GO:0005576(extracellular region);GO:0006869(lipid transport);GO:0008150(biological_process);GO:0008289(lipid binding);GO:0016020(membrane);GO:0016021(integral component of membrane);GO:0042157(lipoprotein metabolic process);GO:0042157(lipoprotein metabolic process)	NA	no
Edaradd	GO:0005515(protein binding);GO:0007165(signal transduction);GO:1901224(positive regulation of NIK/NF-kappaB signaling)	NA	yes
Pcdh9	GO:0005509(calcium ion binding);GO:0005515(protein binding);GO:0005886(plasma membrane);GO:0005887(integral component of plasma membrane);GO:0007155(cell adhesion);GO:0007156(homophilic cell adhesion via plasma membrane adhesion molecules);GO:0016020(membrane);GO:0016021(integral component of membrane);GO:0030426(growth cone);GO:0044291(cell-cell contact zone);GO:0044291(cell-cell contact zone)	NA	no
Slc35d3	GO:0005461(UDP-glucuronic acid transmembrane transporter activity);GO:0005462(UDP-N-acetylglucosamine transmembrane transporter activity);GO:0005463(UDP-N-acetylgalactosamine transmembrane transporter activity);GO:0005515(protein binding);GO:0005769(early endosome);GO:0005783(endoplasmic reticulum);GO:0005794(Golgi apparatus);GO:0008643(carbohydrate transport);GO:0015165(pyrimidine nucleotide-sug…	NA	no
Ankdd1a	GO:0003674(molecular_function);GO:0005515(protein binding);GO:0005575(cellular_component);GO:0007165(signal transduction);GO:0008150(biological_process);GO:0008150(biological_process)	NA	no
Camk2b	GO:0000082(G1/S transition of mitotic cell cycle);GO:0000166(nucleotide binding);GO:0002030(inhibitory G protein-coupled receptor phosphorylation);GO:0004672(protein kinase activity);GO:0004674(protein serine/threonine kinase activity);GO:0004683(calmodulin-dependent protein kinase activity);GO:0005515(protein binding);GO:0005516(calmodulin binding);GO:0005524(ATP binding);GO:0005737(cytoplasm);G…	04012(ErbB signaling pathway);04020(Calcium signaling pathway);04024(cAMP signaling pathway);04066(HIF-1 signaling pathway);04114(Oocyte meiosis);04217(Necroptosis);04261(Adrenergic signaling in cardiomyocytes);04310(Wnt signaling pathway);04360(Axon guidance);04713(Circadian entrainment);04720(Long-term potentiation);04722(Neurotrophin signaling pathway);04725(Cholinergic synapse);04728(Dopamine…	no
Oas1b	GO:0001730(2'-5'-oligoadenylate synthetase activity);GO:0003723(RNA binding);GO:0003725(double-stranded RNA binding);GO:0016779(nucleotidyltransferase activity);GO:0051607(defense response to virus);GO:0051607(defense response to virus)	04621(NOD-like receptor signaling pathway);05160(Hepatitis C);05162(Measles);05164(Influenza A);05168(Herpes simplex virus 1 infection);05169(Epstein-Barr virus infection);05169(Epstein-Barr virus infection)	yes
Smim15	GO:0003674(molecular_function);GO:0005575(cellular_component);GO:0008150(biological_process);GO:0016020(membrane);GO:0016021(integral component of membrane);GO:0016021(integral component of membrane)	NA	no
Hapln2	GO:0001501(skeletal system development);GO:0005540(hyaluronic acid binding);GO:0005576(extracellular region);GO:0007155(cell adhesion);GO:0007417(central nervous system development);GO:0008065(establishment of blood-nerve barrier);GO:0031012(extracellular matrix);GO:0085029(extracellular matrix assembly);GO:0085029(extracellular matrix assembly)	NA	no
Mlph	GO:0006886(intracellular protein transport);GO:0017022(myosin binding);GO:0017137(Rab GTPase binding);GO:0030425(dendrite);GO:0030674(protein-macromolecule adaptor activity);GO:0048471(perinuclear region of cytoplasm);GO:0048471(perinuclear region of cytoplasm)	NA	no
Pds5a	GO:0000785(chromatin);GO:0005634(nucleus);GO:0005654(nucleoplasm);GO:0005886(plasma membrane);GO:0007049(cell cycle);GO:0007064(mitotic sister chromatid cohesion);GO:0008156(negative regulation of DNA replication);GO:0051301(cell division);GO:0051301(cell division)	NA	no
Ccdc9b	GO:0005575(cellular_component);GO:0008150(biological_process);GO:0008150(biological_process)	NA	no
Cd93	GO:0001849(complement component C1q complex binding);GO:0005509(calcium ion binding);GO:0005886(plasma membrane);GO:0007155(cell adhesion);GO:0009986(cell surface);GO:0016020(membrane);GO:0016021(integral component of membrane);GO:0030246(carbohydrate binding);GO:0031410(cytoplasmic vesicle);GO:0098609(cell-cell adhesion)	NA	no
Tpx2	GO:0000922(spindle pole);GO:0005515(protein binding);GO:0005634(nucleus);GO:0005654(nucleoplasm);GO:0005737(cytoplasm);GO:0005818(aster);GO:0005819(spindle);GO:0005856(cytoskeleton);GO:0005874(microtubule);GO:0005876(spindle microtubule);GO:0006915(apoptotic process);GO:0007020(microtubule nucleation);GO:0007026(negative regulation of microtubule depolymerization);GO:0007049(cell cycle);GO:001563…	NA	no
Syt17	GO:0000149(SNARE binding);GO:0001786(phosphatidylserine binding);GO:0005509(calcium ion binding);GO:0005544(calcium-dependent phospholipid binding);GO:0005802(trans-Golgi network);GO:0005886(plasma membrane);GO:0014059(regulation of dopamine secretion);GO:0016020(membrane);GO:0016192(vesicle-mediated transport);GO:0017156(calcium-ion regulated exocytosis);GO:0017158(regulation of calcium ion-depe…	NA	no
Tas1r3	GO:0001582(detection of chemical stimulus involved in sensory perception of sweet taste);GO:0004930(G protein-coupled receptor activity);GO:0005515(protein binding);GO:0005886(plasma membrane);GO:0005887(integral component of plasma membrane);GO:0007165(signal transduction);GO:0007186(G protein-coupled receptor signaling pathway);GO:0008527(taste receptor activity);GO:0016020(membrane);GO:0016021…	04742(Taste transduction);04973(Carbohydrate digestion and absorption)	no
Hkdc1	GO:0000166(nucleotide binding);GO:0001678(cellular glucose homeostasis);GO:0004340(glucokinase activity);GO:0004396(hexokinase activity);GO:0005524(ATP binding);GO:0005536(glucose binding);GO:0005739(mitochondrion);GO:0005829(cytosol);GO:0005975(carbohydrate metabolic process);GO:0006096(glycolytic process);GO:0008865(fructokinase activity);GO:0016020(membrane);GO:0016301(kinase activity);GO:0016…	00010(Glycolysis / Gluconeogenesis);00051(Fructose and mannose metabolism);00052(Galactose metabolism);00500(Starch and sucrose metabolism);00520(Amino sugar and nucleotide sugar metabolism);00524(Neomycin, kanamycin and gentamicin biosynthesis);04066(HIF-1 signaling pathway);04910(Insulin signaling pathway);04930(Type II diabetes mellitus);04973(Carbohydrate digestion and absorption);05230(Centr…	no
Pag1	GO:0002250(adaptive immune response);GO:0002376(immune system process);GO:0005515(protein binding);GO:0005886(plasma membrane);GO:0016020(membrane);GO:0016021(integral component of membrane);GO:0035556(intracellular signal transduction);GO:0042169(SH2 domain binding);GO:0045121(membrane raft);GO:0050863(regulation of T cell activation);GO:0050868(negative regulation of T cell activation);GO:00508…	NA	no
Tas1r1	GO:0004930(G protein-coupled receptor activity);GO:0005886(plasma membrane);GO:0007165(signal transduction);GO:0007186(G protein-coupled receptor signaling pathway);GO:0008527(taste receptor activity);GO:0016020(membrane);GO:0016021(integral component of membrane);GO:0050912(detection of chemical stimulus involved in sensory perception of taste);GO:0050917(sensory perception of umami taste)	04742(Taste transduction)	no
Col15a1	GO:0001525(angiogenesis);GO:0001886(endothelial cell morphogenesis);GO:0005198(structural molecule activity);GO:0005201(extracellular matrix structural constituent);GO:0005576(extracellular region);GO:0005581(collagen trimer);GO:0005604(basement membrane);GO:0005615(extracellular space);GO:0007155(cell adhesion);GO:0030020(extracellular matrix structural constituent conferring tensile strength);G…	04974(Protein digestion and absorption);04974(Protein digestion and absorption)	no
Foxf1	GO:0000122(negative regulation of transcription by RNA polymerase II);GO:0000976(transcription regulatory region sequence-specific DNA binding);GO:0000977(RNA polymerase II regulatory region sequence-specific DNA binding);GO:0000978(RNA polymerase II cis-regulatory region sequence-specific DNA binding);GO:0000981(DNA-binding transcription factor activity, RNA polymerase II-specific);GO:0001228(DN…	NA	no
Slc22a17	GO:0004888(transmembrane signaling receptor activity);GO:0005515(protein binding);GO:0005773(vacuole);GO:0005774(vacuolar membrane);GO:0005886(plasma membrane);GO:0005887(integral component of plasma membrane);GO:0006811(ion transport);GO:0015891(siderophore transport);GO:0016020(membrane);GO:0016021(integral component of membrane);GO:0022857(transmembrane transporter activity);GO:0031301(integra…	NA	no
Osmr	GO:0004896(cytokine receptor activity);GO:0004924(oncostatin-M receptor activity);GO:0005515(protein binding);GO:0005900(oncostatin-M receptor complex);GO:0008284(positive regulation of cell population proliferation);GO:0016020(membrane);GO:0016021(integral component of membrane);GO:0016324(apical plasma membrane);GO:0019221(cytokine-mediated signaling pathway);GO:0019838(growth factor binding);G…	04060(Cytokine-cytokine receptor interaction);04151(PI3K-Akt signaling pathway);04630(Jak-STAT signaling pathway);04630(Jak-STAT signaling pathway)	no
Slc12a3	GO:0005515(protein binding);GO:0005829(cytosol);GO:0005886(plasma membrane);GO:0006811(ion transport);GO:0006814(sodium ion transport);GO:0006821(chloride transport);GO:0006884(cell volume homeostasis);GO:0008511(sodium:potassium:chloride symporter activity);GO:0015081(sodium ion transmembrane transporter activity);GO:0015293(symporter activity);GO:0015377(cation:chloride symporter activity);GO:0…	NA	yes
Mkln1	GO:0000151(ubiquitin ligase complex);GO:0001726(ruffle);GO:0002090(regulation of receptor internalization);GO:0005515(protein binding);GO:0005634(nucleus);GO:0005654(nucleoplasm);GO:0005737(cytoplasm);GO:0005829(cytosol);GO:0005938(cell cortex);GO:0007160(cell-matrix adhesion);GO:0008360(regulation of cell shape);GO:0030054(cell junction);GO:0031532(actin cytoskeleton reorganization);GO:0042802(i…	NA	no
Sema3b	GO:0005515(protein binding);GO:0030215(semaphorin receptor binding);GO:0030215(semaphorin receptor binding)	04360(Axon guidance);04360(Axon guidance)	no
Usp18	GO:0004197(cysteine-type endopeptidase activity);GO:0004843(thiol-dependent ubiquitin-specific protease activity);GO:0005515(protein binding);GO:0005634(nucleus);GO:0005829(cytosol);GO:0006508(proteolysis);GO:0006511(ubiquitin-dependent protein catabolic process);GO:0008233(peptidase activity);GO:0008234(cysteine-type peptidase activity);GO:0009617(response to bacterium);GO:0016579(protein deubiq…	NA	no
Plekhb1	GO:0001750(photoreceptor outer segment);GO:0005515(protein binding);GO:0005737(cytoplasm);GO:0007275(multicellular organism development);GO:0016020(membrane);GO:0016021(integral component of membrane);GO:0045595(regulation of cell differentiation);GO:0045595(regulation of cell differentiation)	NA	no
Cxxc4	GO:0003677(DNA binding);GO:0005515(protein binding);GO:0005634(nucleus);GO:0005737(cytoplasm);GO:0008270(zinc ion binding);GO:0008327(methyl-CpG binding);GO:0016055(Wnt signaling pathway);GO:0030165(PDZ domain binding);GO:0030178(negative regulation of Wnt signaling pathway);GO:0031410(cytoplasmic vesicle);GO:0046872(metal ion binding);GO:0046872(metal ion binding)	04310(Wnt signaling pathway);04310(Wnt signaling pathway)	no
Sox13	GO:0000122(negative regulation of transcription by RNA polymerase II);GO:0000976(transcription regulatory region sequence-specific DNA binding);GO:0000977(RNA polymerase II regulatory region sequence-specific DNA binding);GO:0001217(DNA-binding transcription repressor activity);GO:0003677(DNA binding);GO:0005515(protein binding);GO:0005634(nucleus);GO:0005654(nucleoplasm);GO:0005737(cytoplasm);GO…	NA	no
Tceal3	GO:0005634(nucleus);GO:0050699(WW domain binding);GO:0050699(WW domain binding)	NA	no
Eif4e	GO:0000082(G1/S transition of mitotic cell cycle);GO:0000340(RNA 7-methylguanosine cap binding);GO:0000932(P-body);GO:0001662(behavioral fear response);GO:0003723(RNA binding);GO:0003743(translation initiation factor activity);GO:0005515(protein binding);GO:0005737(cytoplasm);GO:0005829(cytosol);GO:0005845(mRNA cap binding complex);GO:0006412(translation);GO:0006413(translational initiation);GO:0…	01521(EGFR tyrosine kinase inhibitor resistance);03013(RNA transport);04066(HIF-1 signaling pathway);04150(mTOR signaling pathway);04151(PI3K-Akt signaling pathway);04211(Longevity regulating pathway);04910(Insulin signaling pathway);04910(Insulin signaling pathway)	no
Tmem114	GO:0003674(molecular_function);GO:0005886(plasma membrane);GO:0008150(biological_process);GO:0016020(membrane);GO:0016021(integral component of membrane);GO:0016324(apical plasma membrane);GO:0016327(apicolateral plasma membrane)	NA	no
Hectd2	GO:0004842(ubiquitin-protein transferase activity);GO:0016567(protein ubiquitination);GO:0016740(transferase activity);GO:0016740(transferase activity)	NA	no
Pkd2l1	GO:0001581(detection of chemical stimulus involved in sensory perception of sour taste);GO:0005227(calcium activated cation channel activity);GO:0005261(cation channel activity);GO:0005262(calcium channel activity);GO:0005272(sodium channel activity);GO:0005509(calcium ion binding);GO:0005515(protein binding);GO:0005783(endoplasmic reticulum);GO:0005886(plasma membrane);GO:0005887(integral compon…	04742(Taste transduction);04742(Taste transduction)	no
Atp11a	GO:0000166(nucleotide binding);GO:0000287(magnesium ion binding);GO:0005524(ATP binding);GO:0005768(endosome);GO:0005769(early endosome);GO:0005783(endoplasmic reticulum);GO:0005802(trans-Golgi network);GO:0005886(plasma membrane);GO:0006869(lipid transport);GO:0015914(phospholipid transport);GO:0016020(membrane);GO:0016021(integral component of membrane);GO:0034204(lipid translocation);GO:004323…	NA	no
Rbm43	GO:0003674(molecular_function);GO:0003676(nucleic acid binding);GO:0003723(RNA binding);GO:0005575(cellular_component);GO:0008150(biological_process);GO:0008150(biological_process)	NA	no
Txlnb	GO:0003674(molecular_function);GO:0005737(cytoplasm);GO:0008150(biological_process);GO:0019905(syntaxin binding);GO:0019905(syntaxin binding)	NA	no
Lingo2	GO:0003674(molecular_function);GO:0005515(protein binding);GO:0005615(extracellular space);GO:0016020(membrane);GO:0016021(integral component of membrane);GO:0031012(extracellular matrix);GO:0051965(positive regulation of synapse assembly);GO:0051965(positive regulation of synapse assembly)	NA	no
Zfp27	GO:0003676(nucleic acid binding);GO:0005634(nucleus);GO:0006355(regulation of transcription, DNA-templated);GO:0046872(metal ion binding);GO:0046872(metal ion binding)	05168(Herpes simplex virus 1 infection);05168(Herpes simplex virus 1 infection)	no
Pcgf6	GO:0000122(negative regulation of transcription by RNA polymerase II);GO:0000977(RNA polymerase II regulatory region sequence-specific DNA binding);GO:0001227(DNA-binding transcription repressor activity, RNA polymerase II-specific);GO:0003677(DNA binding);GO:0003700(DNA-binding transcription factor activity);GO:0005515(protein binding);GO:0005634(nucleus);GO:0019904(protein domain specific bindi…	04550(Signaling pathways regulating pluripotency of stem cells);04550(Signaling pathways regulating pluripotency of stem cells)	no
Trim7	GO:0005515(protein binding);GO:0005634(nucleus);GO:0005737(cytoplasm);GO:0008270(zinc ion binding);GO:0016567(protein ubiquitination);GO:0016740(transferase activity);GO:0046872(metal ion binding);GO:0061630(ubiquitin protein ligase activity);GO:0061630(ubiquitin protein ligase activity)	NA	no
Art3	GO:0003950(NAD+ ADP-ribosyltransferase activity);GO:0003956(NAD(P)+-protein-arginine ADP-ribosyltransferase activity);GO:0005886(plasma membrane);GO:0006471(protein ADP-ribosylation);GO:0016020(membrane);GO:0016740(transferase activity);GO:0016757(transferase activity, transferring glycosyl groups);GO:0018120(peptidyl-arginine ADP-ribosylation);GO:0031225(anchored component of membrane);GO:003122…	NA	no
Myo10	GO:0000166(nucleotide binding);GO:0001726(ruffle);GO:0003774(motor activity);GO:0003779(actin binding);GO:0005515(protein binding);GO:0005516(calmodulin binding);GO:0005524(ATP binding);GO:0005547(phosphatidylinositol-3,4,5-trisphosphate binding);GO:0005730(nucleolus);GO:0005737(cytoplasm);GO:0005829(cytosol);GO:0005856(cytoskeleton);GO:0005886(plasma membrane);GO:0005938(cell cortex);GO:0007165(…	04666(Fc gamma R-mediated phagocytosis);04666(Fc gamma R-mediated phagocytosis)	no
Crppa	GO:0003824(catalytic activity);GO:0005737(cytoplasm);GO:0005829(cytosol);GO:0006486(protein glycosylation);GO:0007411(axon guidance);GO:0008299(isoprenoid biosynthetic process);GO:0016740(transferase activity);GO:0016779(nucleotidyltransferase activity);GO:0035269(protein O-linked mannosylation);GO:0042803(protein homodimerization activity);GO:0047349(D-ribitol-5-phosphate cytidylyltransferase ac…	00040(Pentose and glucuronate interconversions);00515(Mannose type O-glycan biosynthesis);00515(Mannose type O-glycan biosynthesis)	no
Cbln1	GO:0005515(protein binding);GO:0005576(extracellular region);GO:0005886(plasma membrane);GO:0007157(heterophilic cell-cell adhesion via plasma membrane cell adhesion molecules);GO:0009306(protein secretion);GO:0016020(membrane);GO:0021707(cerebellar granule cell differentiation);GO:0030054(cell junction);GO:0042802(identical protein binding);GO:0045202(synapse);GO:0045211(postsynaptic membrane);G…	NA	no
mt-Tr	NA	NA	no
Zfp583	GO:0003676(nucleic acid binding);GO:0003677(DNA binding);GO:0005634(nucleus);GO:0006355(regulation of transcription, DNA-templated);GO:0046872(metal ion binding);GO:0046872(metal ion binding)	05168(Herpes simplex virus 1 infection);05168(Herpes simplex virus 1 infection)	no
Rgs20	GO:0005096(GTPase activator activity);GO:0005634(nucleus);GO:0005737(cytoplasm);GO:0005794(Golgi apparatus);GO:0005802(trans-Golgi network);GO:0007186(G protein-coupled receptor signaling pathway);GO:0009968(negative regulation of signal transduction);GO:0016020(membrane);GO:0043547(positive regulation of GTPase activity);GO:0043547(positive regulation of GTPase activity)	NA	no
Efcc1	GO:0003674(molecular_function);GO:0005509(calcium ion binding);GO:0005829(cytosol);GO:0008150(biological_process);GO:0008150(biological_process)	NA	no
Ifit1bl1	GO:0003723(RNA binding);GO:0005515(protein binding);GO:0005737(cytoplasm);GO:0005829(cytosol);GO:0009615(response to virus);GO:0050688(regulation of defense response to virus);GO:0051607(defense response to virus);GO:0071357(cellular response to type I interferon);GO:0071360(cellular response to exogenous dsRNA);GO:0071360(cellular response to exogenous dsRNA)	05160(Hepatitis C);05160(Hepatitis C)	no
Enpp2	GO:0001953(negative regulation of cell-matrix adhesion);GO:0003676(nucleic acid binding);GO:0003824(catalytic activity);GO:0004528(phosphodiesterase I activity);GO:0004551(nucleotide diphosphatase activity);GO:0004622(lysophospholipase activity);GO:0005044(scavenger receptor activity);GO:0005509(calcium ion binding);GO:0005576(extracellular region);GO:0005615(extracellular space);GO:0005737(cytop…	00565(Ether lipid metabolism);00565(Ether lipid metabolism)	no
Mrpl58	GO:0003747(translation release factor activity);GO:0004045(aminoacyl-tRNA hydrolase activity);GO:0005739(mitochondrion);GO:0005762(mitochondrial large ribosomal subunit);GO:0005840(ribosome);GO:0006412(translation);GO:0006415(translational termination);GO:0016150(translation release factor activity, codon nonspecific);GO:0016787(hydrolase activity);GO:0070126(mitochondrial translational terminati…	NA	no
Trim30a	GO:0000209(protein polyubiquitination);GO:0003677(DNA binding);GO:0004842(ubiquitin-protein transferase activity);GO:0005515(protein binding);GO:0005634(nucleus);GO:0005654(nucleoplasm);GO:0005737(cytoplasm);GO:0005829(cytosol);GO:0006914(autophagy);GO:0008270(zinc ion binding);GO:0009617(response to bacterium);GO:0010468(regulation of gene expression);GO:0010508(positive regulation of autophagy)…	NA	no
Anxa3	GO:0004859(phospholipase inhibitor activity);GO:0005509(calcium ion binding);GO:0005544(calcium-dependent phospholipid binding);GO:0005737(cytoplasm);GO:0005829(cytosol);GO:0005886(plasma membrane);GO:0006909(phagocytosis);GO:0010595(positive regulation of endothelial cell migration);GO:0016020(membrane);GO:0019834(phospholipase A2 inhibitor activity);GO:0021766(hippocampus development);GO:003042…	NA	no
Map1lc3b	GO:0000045(autophagosome assembly);GO:0000421(autophagosome membrane);GO:0000422(autophagy of mitochondrion);GO:0000423(mitophagy);GO:0005515(protein binding);GO:0005737(cytoplasm);GO:0005739(mitochondrion);GO:0005776(autophagosome);GO:0005829(cytosol);GO:0005856(cytoskeleton);GO:0005874(microtubule);GO:0005875(microtubule associated complex);GO:0005930(axoneme);GO:0006914(autophagy);GO:0006995(c…	04216(Ferroptosis);04216(Ferroptosis)	no
Asb4	GO:0004842(ubiquitin-protein transferase activity);GO:0005515(protein binding);GO:0016567(protein ubiquitination);GO:0019899(enzyme binding);GO:0031462(Cul2-RING ubiquitin ligase complex);GO:0031466(Cul5-RING ubiquitin ligase complex);GO:0031625(ubiquitin protein ligase binding);GO:0035556(intracellular signal transduction);GO:0051865(protein autoubiquitination);GO:0061630(ubiquitin protein ligas…	NA	no
Nfya	GO:0000976(transcription regulatory region sequence-specific DNA binding);GO:0000978(RNA polymerase II cis-regulatory region sequence-specific DNA binding);GO:0001221(transcription cofactor binding);GO:0001228(DNA-binding transcription activator activity, RNA polymerase II-specific);GO:0003677(DNA binding);GO:0003700(DNA-binding transcription factor activity);GO:0005515(protein binding);GO:000563…	04612(Antigen processing and presentation);05152(Tuberculosis);05152(Tuberculosis)	no
Pdf	GO:0005739(mitochondrion);GO:0006412(translation);GO:0008284(positive regulation of cell population proliferation);GO:0016787(hydrolase activity);GO:0018206(peptidyl-methionine modification);GO:0031365(N-terminal protein amino acid modification);GO:0042586(peptide deformylase activity);GO:0043686(co-translational protein modification);GO:0046872(metal ion binding);GO:0046872(metal ion binding)	NA	no
Syt2	GO:0005544(calcium-dependent phospholipid binding);GO:0007269(neurotransmitter secretion);GO:0008021(synaptic vesicle);GO:0016020(membrane);GO:0016021(integral component of membrane);GO:0030054(cell junction);GO:0030672(synaptic vesicle membrane);GO:0031410(cytoplasmic vesicle);GO:0042584(chromaffin granule membrane);GO:0045202(synapse);GO:1903861(positive regulation of dendrite extension);GO:190…	NA	no
Aldh1a1	GO:0001523(retinoid metabolic process);GO:0001758(retinal dehydrogenase activity);GO:0002072(optic cup morphogenesis involved in camera-type eye development);GO:0002138(retinoic acid biosynthetic process);GO:0004028(3-chloroallyl aldehyde dehydrogenase activity);GO:0004029(aldehyde dehydrogenase (NAD+) activity);GO:0005634(nucleus);GO:0005737(cytoplasm);GO:0005829(cytosol);GO:0006979(response to …	00830(Retinol metabolism);00830(Retinol metabolism)	no
Camta1	GO:0000981(DNA-binding transcription factor activity, RNA polymerase II-specific);GO:0003677(DNA binding);GO:0005515(protein binding);GO:0005634(nucleus);GO:0005730(nucleolus);GO:0005737(cytoplasm);GO:0005829(cytosol);GO:0006357(regulation of transcription by RNA polymerase II);GO:0035307(positive regulation of protein dephosphorylation);GO:0043565(sequence-specific DNA binding);GO:0045944(positi…	NA	no
C1ra	GO:0002376(immune system process);GO:0004252(serine-type endopeptidase activity);GO:0005509(calcium ion binding);GO:0005615(extracellular space);GO:0006508(proteolysis);GO:0006958(complement activation, classical pathway);GO:0008233(peptidase activity);GO:0008236(serine-type peptidase activity);GO:0016787(hydrolase activity);GO:0031638(zymogen activation);GO:0042802(identical protein binding);GO:…	04145(Phagosome);04610(Complement and coagulation cascades);05133(Pertussis);05150(Staphylococcus aureus infection);05322(Systemic lupus erythematosus)	no
Scgn	GO:0005509(calcium ion binding);GO:0005576(extracellular region);GO:0005634(nucleus);GO:0005737(cytoplasm);GO:0005829(cytosol);GO:0016020(membrane);GO:0030425(dendrite);GO:0030658(transport vesicle membrane);GO:0031410(cytoplasmic vesicle);GO:0043005(neuron projection);GO:0043195(terminal bouton);GO:0045202(synapse);GO:0046872(metal ion binding);GO:0051480(regulation of cytosolic calcium ion conc…	NA	no
Kcnh1	GO:0001964(startle response);GO:0005216(ion channel activity);GO:0005244(voltage-gated ion channel activity);GO:0005249(voltage-gated potassium channel activity);GO:0005251(delayed rectifier potassium channel activity);GO:0005267(potassium channel activity);GO:0005516(calmodulin binding);GO:0005637(nuclear inner membrane);GO:0005886(plasma membrane);GO:0005887(integral component of plasma membran…	NA	no
Ccnl2	GO:0000079(regulation of cyclin-dependent protein serine/threonine kinase activity);GO:0005515(protein binding);GO:0005634(nucleus);GO:0005654(nucleoplasm);GO:0006357(regulation of transcription by RNA polymerase II);GO:0016538(cyclin-dependent protein serine/threonine kinase regulator activity);GO:0016607(nuclear speck);GO:0042025(host cell nucleus);GO:0043231(intracellular membrane-bounded orga…	NA	no
Tet3	GO:0001939(female pronucleus);GO:0001940(male pronucleus);GO:0003677(DNA binding);GO:0005515(protein binding);GO:0005634(nucleus);GO:0005654(nucleoplasm);GO:0005694(chromosome);GO:0005737(cytoplasm);GO:0006211(5-methylcytosine catabolic process);GO:0006325(chromatin organization);GO:0006493(protein O-linked glycosylation);GO:0007275(multicellular organism development);GO:0008270(zinc ion binding)…	NA	no
Tsen34	GO:0000213(tRNA-intron endonuclease activity);GO:0000214(tRNA-intron endonuclease complex);GO:0000379(tRNA-type intron splice site recognition and cleavage);GO:0003676(nucleic acid binding);GO:0004518(nuclease activity);GO:0005515(protein binding);GO:0005634(nucleus);GO:0005654(nucleoplasm);GO:0005730(nucleolus);GO:0006388(tRNA splicing, via endonucleolytic cleavage and ligation);GO:0006397(mRNA …	NA	no
Depp1	GO:0003674(molecular_function);GO:0005737(cytoplasm);GO:0005739(mitochondrion);GO:0005777(peroxisome);GO:0006914(autophagy);GO:0010506(regulation of autophagy);GO:0043231(intracellular membrane-bounded organelle);GO:0043231(intracellular membrane-bounded organelle)	NA	no
Ebi3	GO:0004896(cytokine receptor activity);GO:0005125(cytokine activity);GO:0005515(protein binding);GO:0005576(extracellular region);GO:0005615(extracellular space);GO:0009897(external side of plasma membrane);GO:0016020(membrane);GO:0017046(peptide hormone binding);GO:0019221(cytokine-mediated signaling pathway);GO:0019955(cytokine binding);GO:0033210(leptin-mediated signaling pathway);GO:0042098(T…	NA	no
Dnah2	GO:0000166(nucleotide binding);GO:0003774(motor activity);GO:0003777(microtubule motor activity);GO:0005524(ATP binding);GO:0005737(cytoplasm);GO:0005856(cytoskeleton);GO:0005874(microtubule);GO:0005929(cilium);GO:0005930(axoneme);GO:0007018(microtubule-based movement);GO:0008569(ATP-dependent microtubule motor activity, minus-end-directed);GO:0030286(dynein complex);GO:0031514(motile cilium);GO:…	05016(Huntington disease);05016(Huntington disease)	no
Hsd11b1	GO:0003845(11-beta-hydroxysteroid dehydrogenase [NAD(P)] activity);GO:0005496(steroid binding);GO:0005737(cytoplasm);GO:0005783(endoplasmic reticulum);GO:0005789(endoplasmic reticulum membrane);GO:0005791(rough endoplasmic reticulum);GO:0006629(lipid metabolic process);GO:0006704(glucocorticoid biosynthetic process);GO:0006706(steroid catabolic process);GO:0006713(glucocorticoid catabolic process…	00140(Steroid hormone biosynthesis);00980(Metabolism of xenobiotics by cytochrome P450);05204(Chemical carcinogenesis);05204(Chemical carcinogenesis)	no
Dynlt1b	GO:0000132(establishment of mitotic spindle orientation);GO:0001917(photoreceptor inner segment);GO:0003774(motor activity);GO:0005515(protein binding);GO:0005737(cytoplasm);GO:0005794(Golgi apparatus);GO:0005819(spindle);GO:0005856(cytoskeleton);GO:0005868(cytoplasmic dynein complex);GO:0005874(microtubule);GO:0005881(cytoplasmic microtubule);GO:0007049(cell cycle);GO:0007399(nervous system deve…	NA	no
Acta2	GO:0000166(nucleotide binding);GO:0001725(stress fiber);GO:0005515(protein binding);GO:0005524(ATP binding);GO:0005737(cytoplasm);GO:0005856(cytoskeleton);GO:0005869(dynactin complex);GO:0006936(muscle contraction);GO:0008217(regulation of blood pressure);GO:0009615(response to virus);GO:0010628(positive regulation of gene expression);GO:0014829(vascular smooth muscle contraction);GO:0015629(acti…	04270(Vascular smooth muscle contraction);04371(Apelin signaling pathway);04926(Relaxin signaling pathway);04926(Relaxin signaling pathway)	no
Clic6	GO:0005244(voltage-gated ion channel activity);GO:0005254(chloride channel activity);GO:0005515(protein binding);GO:0005737(cytoplasm);GO:0005886(plasma membrane);GO:0006811(ion transport);GO:0006821(chloride transport);GO:0008022(protein C-terminus binding);GO:0016020(membrane);GO:0016021(integral component of membrane);GO:0031749(D2 dopamine receptor binding);GO:0031750(D3 dopamine receptor bin…	NA	no
Col1a2	GO:0001501(skeletal system development);GO:0001568(blood vessel development);GO:0002020(protease binding);GO:0005201(extracellular matrix structural constituent);GO:0005515(protein binding);GO:0005576(extracellular region);GO:0005581(collagen trimer);GO:0005584(collagen type I trimer);GO:0005615(extracellular space);GO:0005783(endoplasmic reticulum);GO:0007179(transforming growth factor beta rece…	04151(PI3K-Akt signaling pathway);04510(Focal adhesion);04512(ECM-receptor interaction);04611(Platelet activation);04926(Relaxin signaling pathway);04933(AGE-RAGE signaling pathway in diabetic complications);04974(Protein digestion and absorption);05146(Amoebiasis);05165(Human papillomavirus infection);05205(Proteoglycans in cancer);05205(Proteoglycans in cancer)	no
Dnd1	GO:0003676(nucleic acid binding);GO:0003723(RNA binding);GO:0003729(mRNA binding);GO:0003730(mRNA 3'-UTR binding);GO:0005515(protein binding);GO:0005634(nucleus);GO:0005737(cytoplasm);GO:0007275(multicellular organism development);GO:0007281(germ cell development);GO:0048255(mRNA stabilization);GO:0060965(negative regulation of gene silencing by miRNA);GO:0061158(3'-UTR-mediated mRNA destabilizat…	NA	no
Sik1	GO:0000122(negative regulation of transcription by RNA polymerase II);GO:0000166(nucleotide binding);GO:0000287(magnesium ion binding);GO:0002028(regulation of sodium ion transport);GO:0004672(protein kinase activity);GO:0004674(protein serine/threonine kinase activity);GO:0005515(protein binding);GO:0005524(ATP binding);GO:0005634(nucleus);GO:0005737(cytoplasm);GO:0005829(cytosol);GO:0006468(pro…	04922(Glucagon signaling pathway);04922(Glucagon signaling pathway)	no
Man2c1os	NA	NA	no
Edem3	GO:0003824(catalytic activity);GO:0004571(mannosyl-oligosaccharide 1,2-alpha-mannosidase activity);GO:0005509(calcium ion binding);GO:0005783(endoplasmic reticulum);GO:0005788(endoplasmic reticulum lumen);GO:0006486(protein glycosylation);GO:0006516(glycoprotein catabolic process);GO:0006986(response to unfolded protein);GO:0008152(metabolic process);GO:0016020(membrane);GO:0016787(hydrolase acti…	04141(Protein processing in endoplasmic reticulum);04141(Protein processing in endoplasmic reticulum)	no
Mtdh	GO:0000122(negative regulation of transcription by RNA polymerase II);GO:0001085(RNA polymerase II transcription factor binding);GO:0001650(fibrillar center);GO:0003712(transcription coregulator activity);GO:0003713(transcription coactivator activity);GO:0003725(double-stranded RNA binding);GO:0005515(protein binding);GO:0005634(nucleus);GO:0005730(nucleolus);GO:0005737(cytoplasm);GO:0005783(endo…	NA	no
Slc29a4	GO:0005326(neurotransmitter transmembrane transporter activity);GO:0005337(nucleoside transmembrane transporter activity);GO:0005342(organic acid transmembrane transporter activity);GO:0005886(plasma membrane);GO:0006836(neurotransmitter transport);GO:0008324(cation transmembrane transporter activity);GO:0008504(monoamine transmembrane transporter activity);GO:0015101(organic cation transmembrane…	NA	no
Nudt1	GO:0001669(acrosomal vesicle);GO:0003723(RNA binding);GO:0003924(GTPase activity);GO:0005615(extracellular space);GO:0005634(nucleus);GO:0005737(cytoplasm);GO:0005739(mitochondrion);GO:0005759(mitochondrial matrix);GO:0005829(cytosol);GO:0005886(plasma membrane);GO:0006195(purine nucleotide catabolic process);GO:0006203(dGTP catabolic process);GO:0006281(DNA repair);GO:0007568(aging);GO:0008413(8…	NA	no
Col6a3	GO:0004867(serine-type endopeptidase inhibitor activity);GO:0005515(protein binding);GO:0005581(collagen trimer);GO:0005615(extracellular space);GO:0007155(cell adhesion);GO:0010951(negative regulation of endopeptidase activity);GO:0030020(extracellular matrix structural constituent conferring tensile strength);GO:0031012(extracellular matrix);GO:0042383(sarcolemma);GO:0062023(collagen-containing…	04151(PI3K-Akt signaling pathway);04510(Focal adhesion);04512(ECM-receptor interaction);04974(Protein digestion and absorption);05165(Human papillomavirus infection);05165(Human papillomavirus infection)	no
Sytl4	GO:0001778(plasma membrane repair);GO:0005515(protein binding);GO:0005543(phospholipid binding);GO:0005768(endosome);GO:0005886(plasma membrane);GO:0006886(intracellular protein transport);GO:0006887(exocytosis);GO:0008270(zinc ion binding);GO:0016020(membrane);GO:0016324(apical plasma membrane);GO:0017137(Rab GTPase binding);GO:0019898(extrinsic component of membrane);GO:0030141(secretory granul…	NA	no
Vstm2b	GO:0003674(molecular_function);GO:0008150(biological_process);GO:0016020(membrane);GO:0016021(integral component of membrane);GO:0016021(integral component of membrane)	NA	no
Agpat1	GO:0001819(positive regulation of cytokine production);GO:0003841(1-acylglycerol-3-phosphate O-acyltransferase activity);GO:0005783(endoplasmic reticulum);GO:0006629(lipid metabolic process);GO:0006654(phosphatidic acid biosynthetic process);GO:0008654(phospholipid biosynthetic process);GO:0016020(membrane);GO:0016021(integral component of membrane);GO:0016740(transferase activity);GO:0016746(tra…	00561(Glycerolipid metabolism);00564(Glycerophospholipid metabolism);04072(Phospholipase D signaling pathway);04975(Fat digestion and absorption);04975(Fat digestion and absorption)	no
Tead1	GO:0000978(RNA polymerase II cis-regulatory region sequence-specific DNA binding);GO:0001228(DNA-binding transcription activator activity, RNA polymerase II-specific);GO:0003677(DNA binding);GO:0003700(DNA-binding transcription factor activity);GO:0005634(nucleus);GO:0005654(nucleoplasm);GO:0006355(regulation of transcription, DNA-templated);GO:0035329(hippo signaling);GO:0045944(positive regulat…	04390(Hippo signaling pathway);04392(Hippo signaling pathway - multiple species);04392(Hippo signaling pathway - multiple species)	no
Aldh3a1	GO:0001666(response to hypoxia);GO:0004028(3-chloroallyl aldehyde dehydrogenase activity);GO:0004029(aldehyde dehydrogenase (NAD+) activity);GO:0004030(aldehyde dehydrogenase [NAD(P)+] activity);GO:0005737(cytoplasm);GO:0005783(endoplasmic reticulum);GO:0005829(cytosol);GO:0005886(plasma membrane);GO:0006081(cellular aldehyde metabolic process);GO:0007568(aging);GO:0007584(response to nutrient);G…	00010(Glycolysis / Gluconeogenesis);00340(Histidine metabolism);00350(Tyrosine metabolism);00360(Phenylalanine metabolism);00410(beta-Alanine metabolism);00980(Metabolism of xenobiotics by cytochrome P450);00982(Drug metabolism - cytochrome P450);05204(Chemical carcinogenesis);05204(Chemical carcinogenesis)	no
Col3a1	GO:0001501(skeletal system development);GO:0001568(blood vessel development);GO:0002020(protease binding);GO:0005178(integrin binding);GO:0005201(extracellular matrix structural constituent);GO:0005515(protein binding);GO:0005576(extracellular region);GO:0005581(collagen trimer);GO:0005586(collagen type III trimer);GO:0005615(extracellular space);GO:0007160(cell-matrix adhesion);GO:0007179(transf…	04611(Platelet activation);04926(Relaxin signaling pathway);04933(AGE-RAGE signaling pathway in diabetic complications);04974(Protein digestion and absorption);05146(Amoebiasis);05146(Amoebiasis)	no
Gpr151	GO:0004930(G protein-coupled receptor activity);GO:0005886(plasma membrane);GO:0005887(integral component of plasma membrane);GO:0007165(signal transduction);GO:0007186(G protein-coupled receptor signaling pathway);GO:0010447(response to acidic pH);GO:0016020(membrane);GO:0016021(integral component of membrane);GO:0042802(identical protein binding)	NA	no
Aldoa	GO:0002020(protease binding);GO:0003824(catalytic activity);GO:0004332(fructose-bisphosphate aldolase activity);GO:0005615(extracellular space);GO:0005720(nuclear heterochromatin);GO:0005737(cytoplasm);GO:0005739(mitochondrion);GO:0005829(cytosol);GO:0005886(plasma membrane);GO:0006000(fructose metabolic process);GO:0006096(glycolytic process);GO:0006754(ATP biosynthetic process);GO:0006941(stria…	00010(Glycolysis / Gluconeogenesis);00030(Pentose phosphate pathway);00051(Fructose and mannose metabolism);04066(HIF-1 signaling pathway);04066(HIF-1 signaling pathway)	no
Btg2	GO:0000122(negative regulation of transcription by RNA polymerase II);GO:0001227(DNA-binding transcription repressor activity, RNA polymerase II-specific);GO:0005515(protein binding);GO:0005634(nucleus);GO:0005737(cytoplasm);GO:0006479(protein methylation);GO:0006974(cellular response to DNA damage stimulus);GO:0008285(negative regulation of cell population proliferation);GO:0008306(associative l…	03018(RNA degradation)	no
Rpap3	GO:0003674(molecular_function);GO:0005515(protein binding);GO:0005829(cytosol);GO:0008150(biological_process);GO:0097255(R2TP complex);GO:0097255(R2TP complex)	NA	no
Cpsf1	GO:0003676(nucleic acid binding);GO:0003723(RNA binding);GO:0005515(protein binding);GO:0005634(nucleus);GO:0005654(nucleoplasm);GO:0005847(mRNA cleavage and polyadenylation specificity factor complex);GO:0006378(mRNA polyadenylation);GO:0006397(mRNA processing);GO:0019899(enzyme binding);GO:0035925(mRNA 3'-UTR AU-rich region binding);GO:0035925(mRNA 3'-UTR AU-rich region binding)	03015(mRNA surveillance pathway);03015(mRNA surveillance pathway)	no
Pknox1	GO:0000978(RNA polymerase II cis-regulatory region sequence-specific DNA binding);GO:0000981(DNA-binding transcription factor activity, RNA polymerase II-specific);GO:0001525(angiogenesis);GO:0003677(DNA binding);GO:0003682(chromatin binding);GO:0005515(protein binding);GO:0005634(nucleus);GO:0005654(nucleoplasm);GO:0005667(transcription factor complex);GO:0005737(cytoplasm);GO:0006355(regulation…	NA	no
Crlf1	GO:0001657(ureteric bud development);GO:0004896(cytokine receptor activity);GO:0005125(cytokine activity);GO:0005127(ciliary neurotrophic factor receptor binding);GO:0005515(protein binding);GO:0005576(extracellular region);GO:0005615(extracellular space);GO:0008284(positive regulation of cell population proliferation);GO:0009897(external side of plasma membrane);GO:0019221(cytokine-mediated sign…	NA	no
Ak4	GO:0000166(nucleotide binding);GO:0001889(liver development);GO:0002082(regulation of oxidative phosphorylation);GO:0004017(adenylate kinase activity);GO:0004550(nucleoside diphosphate kinase activity);GO:0005524(ATP binding);GO:0005525(GTP binding);GO:0005737(cytoplasm);GO:0005739(mitochondrion);GO:0005759(mitochondrial matrix);GO:0006139(nucleobase-containing compound metabolic process);GO:0006…	00230(Purine metabolism);00730(Thiamine metabolism);00730(Thiamine metabolism)	no
Wwtr1	GO:0000122(negative regulation of transcription by RNA polymerase II);GO:0001649(osteoblast differentiation);GO:0001894(tissue homeostasis);GO:0001933(negative regulation of protein phosphorylation);GO:0003015(heart process);GO:0003713(transcription coactivator activity);GO:0003714(transcription corepressor activity);GO:0005515(protein binding);GO:0005634(nucleus);GO:0005654(nucleoplasm);GO:00056…	04390(Hippo signaling pathway);04392(Hippo signaling pathway - multiple species);04392(Hippo signaling pathway - multiple species)	no
Zfp451	GO:0003676(nucleic acid binding);GO:0003677(DNA binding);GO:0003714(transcription corepressor activity);GO:0005634(nucleus);GO:0005654(nucleoplasm);GO:0010468(regulation of gene expression);GO:0016605(PML body);GO:0016740(transferase activity);GO:0016925(protein sumoylation);GO:0030512(negative regulation of transforming growth factor beta receptor signaling pathway);GO:0046872(metal ion binding)…	NA	no
AC132288	NA	NA	no
Rpl29	GO:0002181(cytoplasmic translation);GO:0003735(structural constituent of ribosome);GO:0005840(ribosome);GO:0006412(translation);GO:0008201(heparin binding);GO:0008283(cell population proliferation);GO:0019898(extrinsic component of membrane);GO:0022625(cytosolic large ribosomal subunit);GO:0022626(cytosolic ribosome);GO:0031589(cell-substrate adhesion);GO:0035264(multicellular organism growth);GO…	03010(Ribosome);03010(Ribosome)	no
Upk1a	GO:0005515(protein binding);GO:0005783(endoplasmic reticulum);GO:0005886(plasma membrane);GO:0005887(integral component of plasma membrane);GO:0009986(cell surface);GO:0016020(membrane);GO:0016021(integral component of membrane);GO:0016324(apical plasma membrane);GO:0030855(epithelial cell differentiation);GO:0032991(protein-containing complex);GO:0120001(apical plasma membrane urothelial plaque)	NA	no
Vegfc	GO:0001525(angiogenesis);GO:0001666(response to hypoxia);GO:0001934(positive regulation of protein phosphorylation);GO:0001938(positive regulation of endothelial cell proliferation);GO:0002040(sprouting angiogenesis);GO:0002052(positive regulation of neuroblast proliferation);GO:0005172(vascular endothelial growth factor receptor binding);GO:0005576(extracellular region);GO:0005615(extracellular …	04010(MAPK signaling pathway);04014(Ras signaling pathway);04015(Rap1 signaling pathway);04151(PI3K-Akt signaling pathway);04510(Focal adhesion);04926(Relaxin signaling pathway);04933(AGE-RAGE signaling pathway in diabetic complications);05200(Pathways in cancer);05200(Pathways in cancer)	no
Ace2	GO:0001618(virus receptor activity);GO:0003051(angiotensin-mediated drinking behavior);GO:0003081(regulation of systemic arterial blood pressure by renin-angiotensin);GO:0004175(endopeptidase activity);GO:0004180(carboxypeptidase activity);GO:0004181(metallocarboxypeptidase activity);GO:0005515(protein binding);GO:0005576(extracellular region);GO:0005615(extracellular space);GO:0005737(cytoplasm)…	04614(Renin-angiotensin system);04974(Protein digestion and absorption);04974(Protein digestion and absorption)	no
Gnb4	GO:0003924(GTPase activity);GO:0005515(protein binding);GO:0005737(cytoplasm);GO:0005834(heterotrimeric G-protein complex);GO:0007165(signal transduction);GO:0007186(G protein-coupled receptor signaling pathway);GO:0031682(G-protein gamma-subunit binding);GO:0043209(myelin sheath);GO:0044297(cell body);GO:0044877(protein-containing complex binding);GO:0044877(protein-containing complex binding)	04014(Ras signaling pathway);04062(Chemokine signaling pathway);04151(PI3K-Akt signaling pathway);04371(Apelin signaling pathway);04713(Circadian entrainment);04723(Retrograde endocannabinoid signaling);04724(Glutamatergic synapse);04725(Cholinergic synapse);04726(Serotonergic synapse);04727(GABAergic synapse);04728(Dopaminergic synapse);04926(Relaxin signaling pathway);05032(Morphine addiction);…	no
Ypel3	GO:0003674(molecular_function);GO:0005575(cellular_component);GO:0005634(nucleus);GO:0005730(nucleolus);GO:0006915(apoptotic process);GO:0046872(metal ion binding);GO:2000774(positive regulation of cellular senescence);GO:2000774(positive regulation of cellular senescence)	NA	no
Tmem229b	GO:0003674(molecular_function);GO:0005575(cellular_component);GO:0009617(response to bacterium);GO:0016020(membrane);GO:0016021(integral component of membrane);GO:0016021(integral component of membrane)	NA	no
Mx2	GO:0000166(nucleotide binding);GO:0000266(mitochondrial fission);GO:0002376(immune system process);GO:0003374(dynamin family protein polymerization involved in mitochondrial fission);GO:0003924(GTPase activity);GO:0005525(GTP binding);GO:0005634(nucleus);GO:0005737(cytoplasm);GO:0005886(plasma membrane);GO:0008017(microtubule binding);GO:0009615(response to virus);GO:0014069(postsynaptic density)…	05160(Hepatitis C);05162(Measles);05164(Influenza A);05165(Human papillomavirus infection);05165(Human papillomavirus infection)	no
Wdr13	GO:0005515(protein binding);GO:0005634(nucleus);GO:0005654(nucleoplasm);GO:0005886(plasma membrane);GO:0034451(centriolar satellite);GO:1904691(negative regulation of type B pancreatic cell proliferation);GO:1990841(promoter-specific chromatin binding);GO:1990841(promoter-specific chromatin binding)	NA	no
Synpr	GO:0008021(synaptic vesicle);GO:0016020(membrane);GO:0016021(integral component of membrane);GO:0017075(syntaxin-1 binding);GO:0030054(cell junction);GO:0030285(integral component of synaptic vesicle membrane);GO:0030672(synaptic vesicle membrane);GO:0031410(cytoplasmic vesicle);GO:0043005(neuron projection);GO:0045202(synapse);GO:0045202(synapse)	NA	no
Commd1b	GO:0005768(endosome);GO:0031398(positive regulation of protein ubiquitination);GO:0032434(regulation of proteasomal ubiquitin-dependent protein catabolic process);GO:0055070(copper ion homeostasis);GO:1902306(negative regulation of sodium ion transmembrane transport);GO:2000009(negative regulation of protein localization to cell surface)	NA	no
Loxl3	GO:0001837(epithelial to mesenchymal transition);GO:0001968(fibronectin binding);GO:0004720(protein-lysine 6-oxidase activity);GO:0005044(scavenger receptor activity);GO:0005507(copper ion binding);GO:0005576(extracellular region);GO:0005615(extracellular space);GO:0005634(nucleus);GO:0005737(cytoplasm);GO:0006897(endocytosis);GO:0006954(inflammatory response);GO:0016020(membrane);GO:0016491(oxid…	NA	no
Scn5a	GO:0001518(voltage-gated sodium channel complex);GO:0002027(regulation of heart rate);GO:0003231(cardiac ventricle development);GO:0005216(ion channel activity);GO:0005244(voltage-gated ion channel activity);GO:0005248(voltage-gated sodium channel activity);GO:0005261(cation channel activity);GO:0005272(sodium channel activity);GO:0005515(protein binding);GO:0005516(calmodulin binding);GO:0005654…	04261(Adrenergic signaling in cardiomyocytes);04261(Adrenergic signaling in cardiomyocytes)	no
Soga1	GO:0005615(extracellular space);GO:0010506(regulation of autophagy);GO:0010506(regulation of autophagy)	NA	no
Fam181a	GO:0003674(molecular_function);GO:0005575(cellular_component);GO:0008150(biological_process);GO:0008150(biological_process)	NA	no
Erich5	GO:0003674(molecular_function);GO:0005575(cellular_component);GO:0008150(biological_process)	NA	no
Col8a1	GO:0001525(angiogenesis);GO:0005201(extracellular matrix structural constituent);GO:0005515(protein binding);GO:0005576(extracellular region);GO:0005581(collagen trimer);GO:0005604(basement membrane);GO:0005615(extracellular space);GO:0007155(cell adhesion);GO:0010811(positive regulation of cell-substrate adhesion);GO:0030020(extracellular matrix structural constituent conferring tensile strength…	NA	no
Sirpa	GO:0001933(negative regulation of protein phosphorylation);GO:0002244(hematopoietic progenitor cell differentiation);GO:0005515(protein binding);GO:0005886(plasma membrane);GO:0005887(integral component of plasma membrane);GO:0006910(phagocytosis, recognition);GO:0006911(phagocytosis, engulfment);GO:0007010(cytoskeleton organization);GO:0007015(actin filament organization);GO:0007160(cell-matrix …	04380(Osteoclast differentiation);04380(Osteoclast differentiation)	no
Nsun7	GO:0003723(RNA binding);GO:0008168(methyltransferase activity);GO:0016740(transferase activity);GO:0030317(flagellated sperm motility);GO:0030382(sperm mitochondrion organization);GO:0032259(methylation);GO:0032259(methylation)	NA	no
Ddx6	GO:0000166(nucleotide binding);GO:0000792(heterochromatin);GO:0000932(P-body);GO:0001520(outer dense fiber);GO:0003676(nucleic acid binding);GO:0003723(RNA binding);GO:0003724(RNA helicase activity);GO:0003729(mRNA binding);GO:0004386(helicase activity);GO:0005524(ATP binding);GO:0005634(nucleus);GO:0005730(nucleolus);GO:0005737(cytoplasm);GO:0005739(mitochondrion);GO:0005829(cytosol);GO:0005912(…	03018(RNA degradation);03018(RNA degradation)	no
Ret	GO:0000165(MAPK cascade);GO:0000166(nucleotide binding);GO:0000187(activation of MAPK activity);GO:0001657(ureteric bud development);GO:0001755(neural crest cell migration);GO:0001838(embryonic epithelial tube formation);GO:0004672(protein kinase activity);GO:0004713(protein tyrosine kinase activity);GO:0004714(transmembrane receptor protein tyrosine kinase activity);GO:0005509(calcium ion bindin…	05200(Pathways in cancer);05216(Thyroid cancer);05230(Central carbon metabolism in cancer);05230(Central carbon metabolism in cancer)	no
Sap18	GO:0005654(nucleoplasm);GO:0005829(cytosol);GO:0008150(biological_process);GO:0016604(nuclear body);GO:0016607(nuclear speck);GO:0035145(exon-exon junction complex);GO:0061574(ASAP complex);GO:0061574(ASAP complex)	03013(RNA transport);03015(mRNA surveillance pathway);03015(mRNA surveillance pathway)	no
Lair1	GO:0005886(plasma membrane);GO:0016020(membrane);GO:0016021(integral component of membrane);GO:0016021(integral component of membrane)	NA	no
Nfia	GO:0000122(negative regulation of transcription by RNA polymerase II);GO:0000978(RNA polymerase II cis-regulatory region sequence-specific DNA binding);GO:0000981(DNA-binding transcription factor activity, RNA polymerase II-specific);GO:0001228(DNA-binding transcription activator activity, RNA polymerase II-specific);GO:0003677(DNA binding);GO:0003682(chromatin binding);GO:0003700(DNA-binding tra…	NA	no
Tspan15	GO:0005768(endosome);GO:0005886(plasma membrane);GO:0005887(integral component of plasma membrane);GO:0009986(cell surface);GO:0016020(membrane);GO:0016021(integral component of membrane);GO:0019899(enzyme binding);GO:0031902(late endosome membrane);GO:0045746(negative regulation of Notch signaling pathway);GO:0051604(protein maturation);GO:0072659(protein localization to plasma membrane);GO:0097…	NA	no
Rpl7a	GO:0000470(maturation of LSU-rRNA);GO:0003723(RNA binding);GO:0005515(protein binding);GO:0005730(nucleolus);GO:0005840(ribosome);GO:0016020(membrane);GO:0022625(cytosolic large ribosomal subunit);GO:0042254(ribosome biogenesis);GO:0042788(polysomal ribosome);GO:0045202(synapse);GO:1990904(ribonucleoprotein complex);GO:1990904(ribonucleoprotein complex)	03010(Ribosome);03010(Ribosome)	no
Lum	GO:0005515(protein binding);GO:0005518(collagen binding);GO:0005576(extracellular region);GO:0005583(fibrillar collagen trimer);GO:0005615(extracellular space);GO:0007601(visual perception);GO:0014070(response to organic cyclic compound);GO:0030021(extracellular matrix structural constituent conferring compression resistance);GO:0030199(collagen fibril organization);GO:0031012(extracellular matri…	05205(Proteoglycans in cancer)	no
Rspo1	GO:0001664(G protein-coupled receptor binding);GO:0001934(positive regulation of protein phosphorylation);GO:0002090(regulation of receptor internalization);GO:0005102(signaling receptor binding);GO:0008201(heparin binding);GO:0016055(Wnt signaling pathway);GO:0030177(positive regulation of Wnt signaling pathway);GO:0050896(response to stimulus);GO:0090263(positive regulation of canonical Wnt sig…	04310(Wnt signaling pathway);04310(Wnt signaling pathway)	no
Atg4d	GO:0005654(nucleoplasm);GO:0005737(cytoplasm);GO:0005739(mitochondrion);GO:0005759(mitochondrial matrix);GO:0006508(proteolysis);GO:0006914(autophagy);GO:0006915(apoptotic process);GO:0008233(peptidase activity);GO:0008234(cysteine-type peptidase activity);GO:0015031(protein transport);GO:0016787(hydrolase activity);GO:0016787(hydrolase activity)	04136(Autophagy - other);04140(Autophagy - animal);04140(Autophagy - animal)	no
Urod	GO:0004853(uroporphyrinogen decarboxylase activity);GO:0005654(nucleoplasm);GO:0005737(cytoplasm);GO:0005829(cytosol);GO:0006779(porphyrin-containing compound biosynthetic process);GO:0006782(protoporphyrinogen IX biosynthetic process);GO:0006783(heme biosynthetic process);GO:0008198(ferrous iron binding);GO:0016829(lyase activity);GO:0016831(carboxy-lyase activity);GO:0042168(heme metabolic proc…	00860(Porphyrin and chlorophyll metabolism);00860(Porphyrin and chlorophyll metabolism)	no
Drd2	GO:0000139(Golgi membrane);GO:0001591(dopamine neurotransmitter receptor activity, coupled via Gi/Go);GO:0001659(temperature homeostasis);GO:0001666(response to hypoxia);GO:0001669(acrosomal vesicle);GO:0001933(negative regulation of protein phosphorylation);GO:0001963(synaptic transmission, dopaminergic);GO:0001964(startle response);GO:0001975(response to amphetamine);GO:0001976(nervous system p…	04015(Rap1 signaling pathway);04024(cAMP signaling pathway);04080(Neuroactive ligand-receptor interaction);04540(Gap junction);04728(Dopaminergic synapse);05012(Parkinson disease);05030(Cocaine addiction);05034(Alcoholism)	no
Psg16	GO:0003674(molecular_function);GO:0007565(female pregnancy);GO:0008150(biological_process);GO:0009986(cell surface);GO:0009986(cell surface)	NA	no
Mettl11b	GO:0005634(nucleus);GO:0005737(cytoplasm);GO:0006480(N-terminal protein amino acid methylation);GO:0008168(methyltransferase activity);GO:0016740(transferase activity);GO:0032259(methylation);GO:0071885(N-terminal protein N-methyltransferase activity);GO:0071885(N-terminal protein N-methyltransferase activity)	NA	no
Col1a1	GO:0001501(skeletal system development);GO:0001503(ossification);GO:0001568(blood vessel development);GO:0001649(osteoblast differentiation);GO:0001957(intramembranous ossification);GO:0001958(endochondral ossification);GO:0002020(protease binding);GO:0005201(extracellular matrix structural constituent);GO:0005515(protein binding);GO:0005576(extracellular region);GO:0005581(collagen trimer);GO:00…	04151(PI3K-Akt signaling pathway);04510(Focal adhesion);04512(ECM-receptor interaction);04611(Platelet activation);04926(Relaxin signaling pathway);04933(AGE-RAGE signaling pathway in diabetic complications);04974(Protein digestion and absorption);05146(Amoebiasis);05165(Human papillomavirus infection);05205(Proteoglycans in cancer);05205(Proteoglycans in cancer)	no
Clec3b	GO:0001503(ossification);GO:0001652(granular component);GO:0005509(calcium ion binding);GO:0005615(extracellular space);GO:0005737(cytoplasm);GO:0008201(heparin binding);GO:0030246(carbohydrate binding);GO:0030282(bone mineralization);GO:0036143(kringle domain binding);GO:0071310(cellular response to organic substance);GO:0071560(cellular response to transforming growth factor beta stimulus)	NA	no
Colgalt1	GO:0005783(endoplasmic reticulum);GO:0005788(endoplasmic reticulum lumen);GO:0016740(transferase activity);GO:0016757(transferase activity, transferring glycosyl groups);GO:0050211(procollagen galactosyltransferase activity);GO:1904028(positive regulation of collagen fibril organization);GO:1904028(positive regulation of collagen fibril organization)	00310(Lysine degradation);00514(Other types of O-glycan biosynthesis);00514(Other types of O-glycan biosynthesis)	no
Rasal3	GO:0005096(GTPase activator activity);GO:0005737(cytoplasm);GO:0005938(cell cortex);GO:0007165(signal transduction);GO:0042802(identical protein binding);GO:0043087(regulation of GTPase activity);GO:0043547(positive regulation of GTPase activity);GO:0046580(negative regulation of Ras protein signal transduction);GO:0051142(positive regulation of NK T cell proliferation);GO:0098562(cytoplasmic sid…	04014(Ras signaling pathway);04014(Ras signaling pathway)	no
B4gat1	GO:0000139(Golgi membrane);GO:0005794(Golgi apparatus);GO:0006486(protein glycosylation);GO:0007411(axon guidance);GO:0015020(glucuronosyltransferase activity);GO:0016020(membrane);GO:0016021(integral component of membrane);GO:0016740(transferase activity);GO:0016757(transferase activity, transferring glycosyl groups);GO:0035269(protein O-linked mannosylation);GO:0046872(metal ion binding);GO:004…	00515(Mannose type O-glycan biosynthesis);00515(Mannose type O-glycan biosynthesis)	no
Ahsa2	GO:0001671(ATPase activator activity);GO:0005829(cytosol);GO:0006457(protein folding);GO:0032781(positive regulation of ATPase activity);GO:0051087(chaperone binding);GO:0051879(Hsp90 protein binding);GO:0051879(Hsp90 protein binding)	NA	no
Trpc3	GO:0005216(ion channel activity);GO:0005262(calcium channel activity);GO:0005515(protein binding);GO:0005887(integral component of plasma membrane);GO:0006811(ion transport);GO:0010524(positive regulation of calcium ion transport into cytosol);GO:0016020(membrane);GO:0016021(integral component of membrane);GO:0033198(response to ATP);GO:0051592(response to calcium ion);GO:0055085(transmembrane tr…	04360(Axon guidance);04360(Axon guidance)	no
Serpinh1	GO:0003433(chondrocyte development involved in endochondral bone morphogenesis);GO:0004867(serine-type endopeptidase inhibitor activity);GO:0005515(protein binding);GO:0005518(collagen binding);GO:0005615(extracellular space);GO:0005737(cytoplasm);GO:0005783(endoplasmic reticulum);GO:0005788(endoplasmic reticulum lumen);GO:0005793(endoplasmic reticulum-Golgi intermediate compartment);GO:0010951(n…	NA	no
Phf19	GO:0000122(negative regulation of transcription by RNA polymerase II);GO:0003677(DNA binding);GO:0003682(chromatin binding);GO:0005634(nucleus);GO:0006325(chromatin organization);GO:0006355(regulation of transcription, DNA-templated);GO:0019827(stem cell population maintenance);GO:0035064(methylated histone binding);GO:0035098(ESC/E(Z) complex);GO:0046872(metal ion binding);GO:0048863(stem cell d…	NA	no
Syt6	GO:0000149(SNARE binding);GO:0001786(phosphatidylserine binding);GO:0005509(calcium ion binding);GO:0005515(protein binding);GO:0005544(calcium-dependent phospholipid binding);GO:0005737(cytoplasm);GO:0005829(cytosol);GO:0005886(plasma membrane);GO:0007340(acrosome reaction);GO:0014059(regulation of dopamine secretion);GO:0016020(membrane);GO:0016021(integral component of membrane);GO:0016192(ves…	NA	no
Rbpms2	GO:0003676(nucleic acid binding);GO:0003723(RNA binding);GO:0003729(mRNA binding);GO:0005737(cytoplasm);GO:0007275(multicellular organism development);GO:0030514(negative regulation of BMP signaling pathway);GO:0042802(identical protein binding);GO:0042803(protein homodimerization activity);GO:0048557(embryonic digestive tract morphogenesis);GO:0048661(positive regulation of smooth muscle cell pr…	NA	no
Trp53rkb	GO:0000166(nucleotide binding);GO:0004672(protein kinase activity);GO:0004674(protein serine/threonine kinase activity);GO:0005524(ATP binding);GO:0006468(protein phosphorylation);GO:0008033(tRNA processing);GO:0016301(kinase activity);GO:0016310(phosphorylation);GO:0016740(transferase activity);GO:0016740(transferase activity)	NA	no
Sirt7	GO:0000122(negative regulation of transcription by RNA polymerase II);GO:0000785(chromatin);GO:0001649(osteoblast differentiation);GO:0003682(chromatin binding);GO:0003714(transcription corepressor activity);GO:0004407(histone deacetylase activity);GO:0005515(protein binding);GO:0005634(nucleus);GO:0005654(nucleoplasm);GO:0005694(chromosome);GO:0005730(nucleolus);GO:0005731(nucleolus organizer re…	NA	no
Mbd4	GO:0003677(DNA binding);GO:0003824(catalytic activity);GO:0005634(nucleus);GO:0006281(DNA repair);GO:0006974(cellular response to DNA damage stimulus);GO:0008263(pyrimidine-specific mismatch base pair DNA N-glycosylase activity);GO:0016607(nuclear speck);GO:0016787(hydrolase activity);GO:0032355(response to estradiol);GO:0042025(host cell nucleus);GO:0042025(host cell nucleus)	03410(Base excision repair);03410(Base excision repair)	no
Npas4	GO:0000977(RNA polymerase II regulatory region sequence-specific DNA binding);GO:0000978(RNA polymerase II cis-regulatory region sequence-specific DNA binding);GO:0000981(DNA-binding transcription factor activity, RNA polymerase II-specific);GO:0001228(DNA-binding transcription activator activity, RNA polymerase II-specific);GO:0003677(DNA binding);GO:0005515(protein binding);GO:0005634(nucleus);…	NA	no
Fyco1	GO:0005764(lysosome);GO:0005768(endosome);GO:0005770(late endosome);GO:0005776(autophagosome);GO:0005794(Golgi apparatus);GO:0031410(cytoplasmic vesicle);GO:0043231(intracellular membrane-bounded organelle);GO:0046872(metal ion binding);GO:0072383(plus-end-directed vesicle transport along microtubule);GO:1901098(positive regulation of autophagosome maturation);GO:1901098(positive regulation of au…	NA	no
Cyp4f17	GO:0004497(monooxygenase activity);GO:0005506(iron ion binding);GO:0005575(cellular_component);GO:0016020(membrane);GO:0016021(integral component of membrane);GO:0016491(oxidoreductase activity);GO:0016705(oxidoreductase activity, acting on paired donors, with incorporation or reduction of molecular oxygen);GO:0020037(heme binding);GO:0046872(metal ion binding);GO:0055114(oxidation-reduction proc…	NA	no
Rho	GO:0001750(photoreceptor outer segment);GO:0001917(photoreceptor inner segment);GO:0004930(G protein-coupled receptor activity);GO:0005502(11-cis retinal binding);GO:0005515(protein binding);GO:0005794(Golgi apparatus);GO:0005886(plasma membrane);GO:0005887(integral component of plasma membrane);GO:0005911(cell-cell junction);GO:0006468(protein phosphorylation);GO:0007165(signal transduction);GO:…	04744(Phototransduction);04744(Phototransduction)	no
Cartpt	GO:0000186(activation of MAPKK activity);GO:0001678(cellular glucose homeostasis);GO:0005184(neuropeptide hormone activity);GO:0005576(extracellular region);GO:0005615(extracellular space);GO:0007186(G protein-coupled receptor signaling pathway);GO:0007218(neuropeptide signaling pathway);GO:0007268(chemical synaptic transmission);GO:0008343(adult feeding behavior);GO:0009267(cellular response to …	NA	no
Gramd1b	GO:0001786(phosphatidylserine binding);GO:0005783(endoplasmic reticulum);GO:0005789(endoplasmic reticulum membrane);GO:0005886(plasma membrane);GO:0006869(lipid transport);GO:0008289(lipid binding);GO:0015485(cholesterol binding);GO:0015918(sterol transport);GO:0016020(membrane);GO:0016021(integral component of membrane);GO:0042632(cholesterol homeostasis);GO:0070300(phosphatidic acid binding);GO…	NA	no
Morc4	GO:0003674(molecular_function);GO:0005634(nucleus);GO:0005654(nucleoplasm);GO:0008150(biological_process);GO:0008270(zinc ion binding);GO:0046872(metal ion binding);GO:0046872(metal ion binding)	NA	no
Dctn5	GO:0000775(chromosome, centromeric region);GO:0000776(kinetochore);GO:0000777(condensed chromosome kinetochore);GO:0003281(ventricular septum development);GO:0003674(molecular_function);GO:0005654(nucleoplasm);GO:0005694(chromosome);GO:0005737(cytoplasm);GO:0005813(centrosome);GO:0005856(cytoskeleton);GO:0031965(nuclear membrane);GO:0035904(aorta development);GO:0060976(coronary vasculature devel…	04962(Vasopressin-regulated water reabsorption);04962(Vasopressin-regulated water reabsorption)	no
Fgfbp3	GO:0005576(extracellular region);GO:0007267(cell-cell signaling);GO:0008201(heparin binding);GO:0017134(fibroblast growth factor binding);GO:0019838(growth factor binding);GO:0030534(adult behavior);GO:0031646(positive regulation of nervous system process);GO:0043117(positive regulation of vascular permeability);GO:0045743(positive regulation of fibroblast growth factor receptor signaling pathway…	NA	no
H2-Q7	GO:0002376(immune system process);GO:0002474(antigen processing and presentation of peptide antigen via MHC class I);GO:0002476(antigen processing and presentation of endogenous peptide antigen via MHC class Ib);GO:0005102(signaling receptor binding);GO:0005615(extracellular space);GO:0005783(endoplasmic reticulum);GO:0005794(Golgi apparatus);GO:0005797(Golgi medial cisterna);GO:0005886(plasma me…	04144(Endocytosis);04145(Phagosome);04218(Cellular senescence);04514(Cell adhesion molecules (CAMs));04612(Antigen processing and presentation);04650(Natural killer cell mediated cytotoxicity);04940(Type I diabetes mellitus);05163(Human cytomegalovirus infection);05165(Human papillomavirus infection);05166(Human T-cell leukemia virus 1 infection);05167(Kaposi sarcoma-associated herpesvirus infect…	no
Pde10a	GO:0000166(nucleotide binding);GO:0003824(catalytic activity);GO:0004112(cyclic-nucleotide phosphodiesterase activity);GO:0004114(3',5'-cyclic-nucleotide phosphodiesterase activity);GO:0004118(cGMP-stimulated cyclic-nucleotide phosphodiesterase activity);GO:0005515(protein binding);GO:0005737(cytoplasm);GO:0006198(cAMP catabolic process);GO:0007165(signal transduction);GO:0008081(phosphoric diest…	00230(Purine metabolism);04024(cAMP signaling pathway);05032(Morphine addiction);05032(Morphine addiction)	no
Zfp13	GO:0000122(negative regulation of transcription by RNA polymerase II);GO:0000977(RNA polymerase II regulatory region sequence-specific DNA binding);GO:0001227(DNA-binding transcription repressor activity, RNA polymerase II-specific);GO:0003676(nucleic acid binding);GO:0003677(DNA binding);GO:0005634(nucleus);GO:0005739(mitochondrion);GO:0006355(regulation of transcription, DNA-templated);GO:00107…	05168(Herpes simplex virus 1 infection);05168(Herpes simplex virus 1 infection)	no
Tenm4	GO:0001702(gastrulation with mouth forming second);GO:0005634(nucleus);GO:0005737(cytoplasm);GO:0005886(plasma membrane);GO:0005887(integral component of plasma membrane);GO:0007157(heterophilic cell-cell adhesion via plasma membrane cell adhesion molecules);GO:0007165(signal transduction);GO:0007275(multicellular organism development);GO:0016020(membrane);GO:0016021(integral component of membran…	NA	no
Ddx60	GO:0000166(nucleotide binding);GO:0003676(nucleic acid binding);GO:0003690(double-stranded DNA binding);GO:0003723(RNA binding);GO:0003725(double-stranded RNA binding);GO:0003727(single-stranded RNA binding);GO:0005515(protein binding);GO:0005524(ATP binding);GO:0005737(cytoplasm);GO:0005829(cytosol);GO:0009615(response to virus);GO:0045111(intermediate filament cytoskeleton);GO:0051607(defense r…	NA	no
Pcsk2os1	NA	NA	no
Lipt1	GO:0005739(mitochondrion);GO:0006464(cellular protein modification process);GO:0009249(protein lipoylation);GO:0016740(transferase activity);GO:0016746(transferase activity, transferring acyl groups);GO:0016746(transferase activity, transferring acyl groups)	00785(Lipoic acid metabolism);00785(Lipoic acid metabolism)	no
Mpeg1	GO:0016020(membrane);GO:0016021(integral component of membrane);GO:0030659(cytoplasmic vesicle membrane);GO:0031410(cytoplasmic vesicle)	NA	no
Map3k6	GO:0000165(MAPK cascade);GO:0000166(nucleotide binding);GO:0000186(activation of MAPKK activity);GO:0000287(magnesium ion binding);GO:0004672(protein kinase activity);GO:0004674(protein serine/threonine kinase activity);GO:0004709(MAP kinase kinase kinase activity);GO:0005524(ATP binding);GO:0006468(protein phosphorylation);GO:0006468(protein phosphorylation)	04010(MAPK signaling pathway);04010(MAPK signaling pathway)	no
Cenpf	GO:0000278(mitotic cell cycle);GO:0000775(chromosome, centromeric region);GO:0000922(spindle pole);GO:0000940(condensed chromosome outer kinetochore);GO:0001822(kidney development);GO:0005634(nucleus);GO:0005635(nuclear envelope);GO:0005654(nucleoplasm);GO:0005737(cytoplasm);GO:0005813(centrosome);GO:0005819(spindle);GO:0005930(axoneme);GO:0007059(chromosome segregation);GO:0008017(microtubule bi…	NA	no
Azin1	GO:0003824(catalytic activity);GO:0004586(ornithine decarboxylase activity);GO:0005634(nucleus);GO:0005737(cytoplasm);GO:0005813(centrosome);GO:0006595(polyamine metabolic process);GO:0006596(polyamine biosynthetic process);GO:0010825(positive regulation of centrosome duplication);GO:0033387(putrescine biosynthetic process from ornithine);GO:0042177(negative regulation of protein catabolic proces…	NA	no
Emc8	GO:0003674(molecular_function);GO:0005737(cytoplasm);GO:0005739(mitochondrion);GO:0005829(cytosol);GO:0008150(biological_process);GO:0072546(ER membrane protein complex);GO:0072546(ER membrane protein complex)	NA	no
BC004004	GO:0000139(Golgi membrane);GO:0003674(molecular_function);GO:0005730(nucleolus);GO:0005737(cytoplasm);GO:0005794(Golgi apparatus);GO:0005886(plasma membrane);GO:0016020(membrane);GO:0016021(integral component of membrane);GO:0030496(midbody);GO:0042060(wound healing);GO:0045787(positive regulation of cell cycle);GO:0050673(epithelial cell proliferation);GO:1901727(positive regulation of histone d…	NA	no
Serpine1	GO:0001300(chronological cell aging);GO:0001525(angiogenesis);GO:0002020(protease binding);GO:0004867(serine-type endopeptidase inhibitor activity);GO:0005102(signaling receptor binding);GO:0005576(extracellular region);GO:0005615(extracellular space);GO:0010469(regulation of signaling receptor activity);GO:0010757(negative regulation of plasminogen activation);GO:0010951(negative regulation of e…	04066(HIF-1 signaling pathway);04115(p53 signaling pathway);04218(Cellular senescence);04371(Apelin signaling pathway);04390(Hippo signaling pathway);04610(Complement and coagulation cascades);04933(AGE-RAGE signaling pathway in diabetic complications);05142(Chagas disease (American trypanosomiasis));05142(Chagas disease (American trypanosomiasis))	no
Pcdhb3	GO:0005509(calcium ion binding);GO:0005886(plasma membrane);GO:0005887(integral component of plasma membrane);GO:0007155(cell adhesion);GO:0007156(homophilic cell adhesion via plasma membrane adhesion molecules);GO:0016020(membrane);GO:0016021(integral component of membrane)	NA	no
Cask	GO:0000166(nucleotide binding);GO:0001953(negative regulation of cell-matrix adhesion);GO:0004672(protein kinase activity);GO:0004674(protein serine/threonine kinase activity);GO:0005515(protein binding);GO:0005516(calmodulin binding);GO:0005524(ATP binding);GO:0005604(basement membrane);GO:0005634(nucleus);GO:0005652(nuclear lamina);GO:0005730(nucleolus);GO:0005737(cytoplasm);GO:0005829(cytosol)…	NA	no
Pex5l	GO:0000268(peroxisome targeting sequence binding);GO:0005052(peroxisome matrix targeting signal-1 binding);GO:0005221(intracellular cyclic nucleotide activated cation channel activity);GO:0005515(protein binding);GO:0005737(cytoplasm);GO:0005778(peroxisomal membrane);GO:0005829(cytosol);GO:0016020(membrane);GO:0016560(protein import into peroxisome matrix, docking);GO:0017071(intracellular cyclic…	04146(Peroxisome);04146(Peroxisome)	no
Ppp1r12c	GO:0004857(enzyme inhibitor activity);GO:0005515(protein binding);GO:0005737(cytoplasm);GO:0005856(cytoskeleton);GO:0007165(signal transduction);GO:0019208(phosphatase regulator activity);GO:0019901(protein kinase binding);GO:0043086(negative regulation of catalytic activity);GO:0050790(regulation of catalytic activity);GO:0050790(regulation of catalytic activity)	04270(Vascular smooth muscle contraction);04510(Focal adhesion);04810(Regulation of actin cytoskeleton);04921(Oxytocin signaling pathway);05205(Proteoglycans in cancer);05205(Proteoglycans in cancer)	no
Elp5	GO:0002098(tRNA wobble uridine modification);GO:0005634(nucleus);GO:0005654(nucleoplasm);GO:0005737(cytoplasm);GO:0005829(cytosol);GO:0008033(tRNA processing);GO:0030335(positive regulation of cell migration);GO:0033588(Elongator holoenzyme complex);GO:0033588(Elongator holoenzyme complex)	NA	no
Cdkn2c	GO:0000079(regulation of cyclin-dependent protein serine/threonine kinase activity);GO:0000082(G1/S transition of mitotic cell cycle);GO:0004861(cyclin-dependent protein serine/threonine kinase inhibitor activity);GO:0005515(protein binding);GO:0005634(nucleus);GO:0005737(cytoplasm);GO:0007049(cell cycle);GO:0007050(cell cycle arrest);GO:0008285(negative regulation of cell population proliferatio…	01522(Endocrine resistance);04110(Cell cycle);04934(Cushing syndrome);05166(Human T-cell leukemia virus 1 infection);05202(Transcriptional misregulation in cancer);05202(Transcriptional misregulation in cancer)	no
Pex11b	GO:0005739(mitochondrion);GO:0005777(peroxisome);GO:0005778(peroxisomal membrane);GO:0005779(integral component of peroxisomal membrane);GO:0007031(peroxisome organization);GO:0007165(signal transduction);GO:0016020(membrane);GO:0016021(integral component of membrane);GO:0016559(peroxisome fission);GO:0032991(protein-containing complex);GO:0042802(identical protein binding);GO:0042803(protein hom…	04146(Peroxisome);04146(Peroxisome)	no
Igsf3	GO:0003674(molecular_function);GO:0016020(membrane);GO:0016021(integral component of membrane);GO:0032808(lacrimal gland development);GO:0032808(lacrimal gland development)	NA	no
Nuf2	GO:0000775(chromosome, centromeric region);GO:0000776(kinetochore);GO:0000777(condensed chromosome kinetochore);GO:0000778(condensed nuclear chromosome kinetochore);GO:0005634(nucleus);GO:0005654(nucleoplasm);GO:0005694(chromosome);GO:0007049(cell cycle);GO:0007052(mitotic spindle organization);GO:0008608(attachment of spindle microtubules to kinetochore);GO:0031262(Ndc80 complex);GO:0044877(prot…	NA	no
Tmem8b	GO:0003674(molecular_function);GO:0005634(nucleus);GO:0005737(cytoplasm);GO:0005739(mitochondrion);GO:0005783(endoplasmic reticulum);GO:0005886(plasma membrane);GO:0007155(cell adhesion);GO:0007160(cell-matrix adhesion);GO:0009986(cell surface);GO:0016020(membrane);GO:0016021(integral component of membrane);GO:0040008(regulation of growth);GO:0040008(regulation of growth)	NA	no
Utp14b	GO:0005634(nucleus);GO:0005730(nucleolus);GO:0006364(rRNA processing);GO:0032040(small-subunit processome);GO:0032040(small-subunit processome)	03008(Ribosome biogenesis in eukaryotes);03008(Ribosome biogenesis in eukaryotes)	no
Pcdh12	GO:0005509(calcium ion binding);GO:0005576(extracellular region);GO:0005886(plasma membrane);GO:0005887(integral component of plasma membrane);GO:0005911(cell-cell junction);GO:0005977(glycogen metabolic process);GO:0007155(cell adhesion);GO:0007156(homophilic cell adhesion via plasma membrane adhesion molecules);GO:0016020(membrane);GO:0016021(integral component of membrane);GO:0016339(calcium-d…	NA	no
Fbxw7	GO:0001570(vasculogenesis);GO:0005515(protein binding);GO:0005634(nucleus);GO:0005654(nucleoplasm);GO:0005730(nucleolus);GO:0005737(cytoplasm);GO:0005739(mitochondrion);GO:0005783(endoplasmic reticulum);GO:0005794(Golgi apparatus);GO:0005829(cytosol);GO:0006974(cellular response to DNA damage stimulus);GO:0007062(sister chromatid cohesion);GO:0007219(Notch signaling pathway);GO:0010629(negative r…	04120(Ubiquitin mediated proteolysis);04120(Ubiquitin mediated proteolysis)	no
Aspn	GO:0005509(calcium ion binding);GO:0005515(protein binding);GO:0005518(collagen binding);GO:0005576(extracellular region);GO:0005615(extracellular space);GO:0030021(extracellular matrix structural constituent conferring compression resistance);GO:0030282(bone mineralization);GO:0030512(negative regulation of transforming growth factor beta receptor signaling pathway);GO:0031012(extracellular matr…	NA	no
Klf4	GO:0000122(negative regulation of transcription by RNA polymerase II);GO:0000785(chromatin);GO:0000790(nuclear chromatin);GO:0000976(transcription regulatory region sequence-specific DNA binding);GO:0000978(RNA polymerase II cis-regulatory region sequence-specific DNA binding);GO:0000981(DNA-binding transcription factor activity, RNA polymerase II-specific);GO:0000987(cis-regulatory region sequen…	04550(Signaling pathways regulating pluripotency of stem cells);04550(Signaling pathways regulating pluripotency of stem cells)	no
Plagl1	GO:0000977(RNA polymerase II regulatory region sequence-specific DNA binding);GO:0001228(DNA-binding transcription activator activity, RNA polymerase II-specific);GO:0003676(nucleic acid binding);GO:0003677(DNA binding);GO:0005515(protein binding);GO:0005794(Golgi apparatus);GO:0006357(regulation of transcription by RNA polymerase II);GO:0010468(regulation of gene expression);GO:0016604(nuclear b…	NA	no
Cysltr1	GO:0001631(cysteinyl leukotriene receptor activity);GO:0002437(inflammatory response to antigenic stimulus);GO:0004930(G protein-coupled receptor activity);GO:0004974(leukotriene receptor activity);GO:0005515(protein binding);GO:0005886(plasma membrane);GO:0005887(integral component of plasma membrane);GO:0006816(calcium ion transport);GO:0006935(chemotaxis);GO:0006954(inflammatory response);GO:0…	04020(Calcium signaling pathway);04080(Neuroactive ligand-receptor interaction);04080(Neuroactive ligand-receptor interaction)	no
Krt12	GO:0002009(morphogenesis of an epithelium);GO:0005198(structural molecule activity);GO:0005882(intermediate filament);GO:0061303(cornea development in camera-type eye)	04915(Estrogen signaling pathway)	no
Nadk	GO:0000166(nucleotide binding);GO:0003951(NAD+ kinase activity);GO:0005524(ATP binding);GO:0005829(cytosol);GO:0006741(NADP biosynthetic process);GO:0016301(kinase activity);GO:0016310(phosphorylation);GO:0016740(transferase activity);GO:0019674(NAD metabolic process);GO:0035774(positive regulation of insulin secretion involved in cellular response to glucose stimulus);GO:0046872(metal ion bindin…	00760(Nicotinate and nicotinamide metabolism);00760(Nicotinate and nicotinamide metabolism)	no
Cyp1b1	GO:0001525(angiogenesis);GO:0002930(trabecular meshwork development);GO:0004497(monooxygenase activity);GO:0005506(iron ion binding);GO:0005634(nucleus);GO:0005739(mitochondrion);GO:0005783(endoplasmic reticulum);GO:0005789(endoplasmic reticulum membrane);GO:0006304(DNA modification);GO:0006629(lipid metabolic process);GO:0006631(fatty acid metabolic process);GO:0006725(cellular aromatic compound…	00140(Steroid hormone biosynthesis);00380(Tryptophan metabolism);00980(Metabolism of xenobiotics by cytochrome P450);04913(Ovarian steroidogenesis);05204(Chemical carcinogenesis);05206(MicroRNAs in cancer);05206(MicroRNAs in cancer)	no
Smyd5	GO:0003674(molecular_function);GO:0005515(protein binding);GO:0005575(cellular_component);GO:0008150(biological_process);GO:0008168(methyltransferase activity);GO:0016740(transferase activity);GO:0032259(methylation);GO:0046872(metal ion binding);GO:0046872(metal ion binding)	NA	no
Ftl1	GO:0006826(iron ion transport);GO:0006879(cellular iron ion homeostasis);GO:0008199(ferric iron binding);GO:0046872(metal ion binding);GO:0046872(metal ion binding)	04216(Ferroptosis);04217(Necroptosis);04978(Mineral absorption);04978(Mineral absorption)	no
Mmgt2	GO:0000139(Golgi membrane);GO:0005375(copper ion transmembrane transporter activity);GO:0005384(manganese ion transmembrane transporter activity);GO:0005768(endosome);GO:0005769(early endosome);GO:0005794(Golgi apparatus);GO:0005886(plasma membrane);GO:0006812(cation transport);GO:0006824(cobalt ion transport);GO:0006825(copper ion transport);GO:0006828(manganese ion transport);GO:0015087(cobalt …	NA	no
Kdm2a	GO:0003677(DNA binding);GO:0005515(protein binding);GO:0005634(nucleus);GO:0006303(double-strand break repair via nonhomologous end joining);GO:0006325(chromatin organization);GO:0008270(zinc ion binding);GO:0010944(negative regulation of transcription by competitive promoter binding);GO:0016491(oxidoreductase activity);GO:0032922(circadian regulation of gene expression);GO:0042752(regulation of …	NA	no
Elk1	GO:0000978(RNA polymerase II cis-regulatory region sequence-specific DNA binding);GO:0000981(DNA-binding transcription factor activity, RNA polymerase II-specific);GO:0001085(RNA polymerase II transcription factor binding);GO:0001228(DNA-binding transcription activator activity, RNA polymerase II-specific);GO:0003677(DNA binding);GO:0003682(chromatin binding);GO:0003690(double-stranded DNA bindin…	04010(MAPK signaling pathway);04012(ErbB signaling pathway);04014(Ras signaling pathway);04510(Focal adhesion);04910(Insulin signaling pathway);04912(GnRH signaling pathway);04921(Oxytocin signaling pathway);05020(Prion diseases);05140(Leishmaniasis);05161(Hepatitis B);05163(Human cytomegalovirus infection);05166(Human T-cell leukemia virus 1 infection);05200(Pathways in cancer);05205(Proteoglyca…	no
AW551984	GO:0003674(molecular_function);GO:0005575(cellular_component);GO:0055007(cardiac muscle cell differentiation);GO:0060923(cardiac muscle cell fate commitment);GO:0060923(cardiac muscle cell fate commitment)	NA	no
Specc1l	GO:0005515(protein binding);GO:0005737(cytoplasm);GO:0005815(microtubule organizing center);GO:0005819(spindle);GO:0005829(cytosol);GO:0005856(cytoskeleton);GO:0005911(cell-cell junction);GO:0005921(gap junction);GO:0007026(negative regulation of microtubule depolymerization);GO:0007049(cell cycle);GO:0007155(cell adhesion);GO:0008013(beta-catenin binding);GO:0015629(actin cytoskeleton);GO:001563…	NA	no
Mir9-3hg	NA	NA	no
Mid1ip1	GO:0005515(protein binding);GO:0005634(nucleus);GO:0005737(cytoplasm);GO:0005829(cytosol);GO:0005856(cytoskeleton);GO:0005874(microtubule);GO:0006629(lipid metabolic process);GO:0007026(negative regulation of microtubule depolymerization);GO:0008022(protein C-terminus binding);GO:0015630(microtubule cytoskeleton);GO:0042802(identical protein binding);GO:0045723(positive regulation of fatty acid b…	NA	no
Shisa5	GO:0005634(nucleus);GO:0005635(nuclear envelope);GO:0005783(endoplasmic reticulum);GO:0005789(endoplasmic reticulum membrane);GO:0006915(apoptotic process);GO:0016020(membrane);GO:0016021(integral component of membrane);GO:0031965(nuclear membrane);GO:0042771(intrinsic apoptotic signaling pathway in response to DNA damage by p53 class mediator);GO:0050699(WW domain binding);GO:0072332(intrinsic a…	04115(p53 signaling pathway);04115(p53 signaling pathway)	no
Podxl	GO:0001726(ruffle);GO:0005737(cytoplasm);GO:0005886(plasma membrane);GO:0005902(microvillus);GO:0007155(cell adhesion);GO:0007162(negative regulation of cell adhesion);GO:0016020(membrane);GO:0016021(integral component of membrane);GO:0016324(apical plasma membrane);GO:0016477(cell migration);GO:0022407(regulation of cell-cell adhesion);GO:0022408(negative regulation of cell-cell adhesion);GO:003…	NA	no
Atp9b	GO:0000166(nucleotide binding);GO:0000287(magnesium ion binding);GO:0005524(ATP binding);GO:0005794(Golgi apparatus);GO:0005802(trans-Golgi network);GO:0015914(phospholipid transport);GO:0016020(membrane);GO:0016021(integral component of membrane);GO:0034204(lipid translocation);GO:0046872(metal ion binding);GO:0048471(perinuclear region of cytoplasm);GO:0140326(ATPase-coupled intramembrane lipid…	NA	no
Ifi35	GO:0003674(molecular_function);GO:0005634(nucleus);GO:0008150(biological_process);GO:0008150(biological_process)	NA	no
Lsm7	GO:0000398(mRNA splicing, via spliceosome);GO:0000956(nuclear-transcribed mRNA catabolic process);GO:0003723(RNA binding);GO:0005515(protein binding);GO:0005634(nucleus);GO:0005681(spliceosomal complex);GO:0005688(U6 snRNP);GO:0005689(U12-type spliceosomal complex);GO:0005737(cytoplasm);GO:0006397(mRNA processing);GO:0006402(mRNA catabolic process);GO:0008380(RNA splicing);GO:0046540(U4/U6 x U5 t…	03018(RNA degradation);03040(Spliceosome);03040(Spliceosome)	no
Ttll4	GO:0000166(nucleotide binding);GO:0000226(microtubule cytoskeleton organization);GO:0005515(protein binding);GO:0005524(ATP binding);GO:0005737(cytoplasm);GO:0005856(cytoskeleton);GO:0005874(microtubule);GO:0005929(cilium);GO:0006464(cellular protein modification process);GO:0015631(tubulin binding);GO:0016874(ligase activity);GO:0018095(protein polyglutamylation);GO:0018200(peptidyl-glutamic aci…	NA	no
Tyw5	GO:0000049(tRNA binding);GO:0005506(iron ion binding);GO:0005575(cellular_component);GO:0008033(tRNA processing);GO:0016491(oxidoreductase activity);GO:0016706(2-oxoglutarate-dependent dioxygenase activity);GO:0031591(wybutosine biosynthetic process);GO:0042803(protein homodimerization activity);GO:0046872(metal ion binding);GO:0051213(dioxygenase activity);GO:0055114(oxidation-reduction process)…	NA	no
Tgif2	GO:0000122(negative regulation of transcription by RNA polymerase II);GO:0003677(DNA binding);GO:0005634(nucleus);GO:0005654(nucleoplasm);GO:0005813(centrosome);GO:0006355(regulation of transcription, DNA-templated);GO:0010470(regulation of gastrulation);GO:0038092(nodal signaling pathway);GO:0045666(positive regulation of neuron differentiation);GO:0060041(retina development in camera-type eye);…	04350(TGF-beta signaling pathway);04350(TGF-beta signaling pathway)	no
Trp53i11	GO:0003674(molecular_function);GO:0005575(cellular_component);GO:0008150(biological_process);GO:0016020(membrane);GO:0016021(integral component of membrane);GO:0016021(integral component of membrane)	NA	no
Psme2b	GO:0000502(proteasome complex);GO:0005515(protein binding);GO:0005654(nucleoplasm);GO:0005737(cytoplasm);GO:0008537(proteasome activator complex);GO:0010950(positive regulation of endopeptidase activity);GO:0019884(antigen processing and presentation of exogenous antigen);GO:0042802(identical protein binding);GO:0061133(endopeptidase activator activity);GO:0061136(regulation of proteasomal protei…	03050(Proteasome);04612(Antigen processing and presentation)	no
Gramd2	GO:0005546(phosphatidylinositol-4,5-bisphosphate binding);GO:0005783(endoplasmic reticulum);GO:0005789(endoplasmic reticulum membrane);GO:0005886(plasma membrane);GO:0008289(lipid binding);GO:0016020(membrane);GO:0016021(integral component of membrane);GO:0031227(intrinsic component of endoplasmic reticulum membrane);GO:0031234(extrinsic component of cytoplasmic side of plasma membrane);GO:003509…	NA	no
Dnm1l	GO:0000139(Golgi membrane);GO:0000166(nucleotide binding);GO:0000266(mitochondrial fission);GO:0001836(release of cytochrome c from mitochondria);GO:0003374(dynamin family protein polymerization involved in mitochondrial fission);GO:0003924(GTPase activity);GO:0005515(protein binding);GO:0005525(GTP binding);GO:0005737(cytoplasm);GO:0005739(mitochondrion);GO:0005741(mitochondrial outer membrane);…	04217(Necroptosis);04621(NOD-like receptor signaling pathway);04668(TNF signaling pathway);04668(TNF signaling pathway)	no
Myl9	GO:0001725(stress fiber);GO:0005509(calcium ion binding);GO:0016459(myosin complex);GO:0016460(myosin II complex);GO:0030018(Z disc);GO:0032036(myosin heavy chain binding);GO:0046872(metal ion binding);GO:0046872(metal ion binding)	04022(cGMP-PKG signaling pathway);04024(cAMP signaling pathway);04270(Vascular smooth muscle contraction);04360(Axon guidance);04510(Focal adhesion);04530(Tight junction);04670(Leukocyte transendothelial migration);04810(Regulation of actin cytoskeleton);04921(Oxytocin signaling pathway);04921(Oxytocin signaling pathway)	no
Stx2	GO:0005198(structural molecule activity);GO:0005484(SNAP receptor activity);GO:0005615(extracellular space);GO:0005886(plasma membrane);GO:0006886(intracellular protein transport);GO:0007340(acrosome reaction);GO:0016020(membrane);GO:0016021(integral component of membrane);GO:0016192(vesicle-mediated transport);GO:0016323(basolateral plasma membrane);GO:0030027(lamellipodium);GO:0030154(cell diff…	04130(SNARE interactions in vesicular transport);04721(Synaptic vesicle cycle);04721(Synaptic vesicle cycle)	no
Eef1b2	GO:0003746(translation elongation factor activity);GO:0005085(guanyl-nucleotide exchange factor activity);GO:0005515(protein binding);GO:0005737(cytoplasm);GO:0005783(endoplasmic reticulum);GO:0005829(cytosol);GO:0005853(eukaryotic translation elongation factor 1 complex);GO:0006412(translation);GO:0006414(translational elongation);GO:0016020(membrane);GO:0016021(integral component of membrane);G…	NA	no
Clp1	GO:0000166(nucleotide binding);GO:0000214(tRNA-intron endonuclease complex);GO:0005524(ATP binding);GO:0005634(nucleus);GO:0005654(nucleoplasm);GO:0005829(cytosol);GO:0005849(mRNA cleavage factor complex);GO:0006378(mRNA polyadenylation);GO:0006388(tRNA splicing, via endonucleolytic cleavage and ligation);GO:0006396(RNA processing);GO:0006397(mRNA processing);GO:0008033(tRNA processing);GO:001630…	03015(mRNA surveillance pathway);03015(mRNA surveillance pathway)	no
Ino80d	GO:0003674(molecular_function);GO:0005634(nucleus);GO:0006281(DNA repair);GO:0006310(DNA recombination);GO:0006974(cellular response to DNA damage stimulus);GO:0008150(biological_process);GO:0008150(biological_process)	NA	no
Ing5	GO:0000123(histone acetyltransferase complex);GO:0003682(chromatin binding);GO:0005634(nucleus);GO:0005694(chromosome);GO:0006260(DNA replication);GO:0006325(chromatin organization);GO:0006473(protein acetylation);GO:0008285(negative regulation of cell population proliferation);GO:0016573(histone acetylation);GO:0035064(methylated histone binding);GO:0043065(positive regulation of apoptotic proce…	NA	no
Dqx1	GO:0000166(nucleotide binding);GO:0003678(DNA helicase activity);GO:0003723(RNA binding);GO:0004386(helicase activity);GO:0005524(ATP binding);GO:0005634(nucleus);GO:0005681(spliceosomal complex);GO:0016787(hydrolase activity);GO:0016887(ATPase activity);GO:0032508(DNA duplex unwinding);GO:0032508(DNA duplex unwinding)	NA	no
Anln	GO:0000281(mitotic cytokinesis);GO:0000915(actomyosin contractile ring assembly);GO:0002244(hematopoietic progenitor cell differentiation);GO:0003779(actin binding);GO:0005634(nucleus);GO:0005654(nucleoplasm);GO:0005737(cytoplasm);GO:0005826(actomyosin contractile ring);GO:0005856(cytoskeleton);GO:0005938(cell cortex);GO:0007049(cell cycle);GO:0015629(actin cytoskeleton);GO:0017049(GTP-Rho bindin…	NA	no
Clic5	GO:0002021(response to dietary excess);GO:0002024(diet induced thermogenesis);GO:0005244(voltage-gated ion channel activity);GO:0005254(chloride channel activity);GO:0005515(protein binding);GO:0005634(nucleus);GO:0005737(cytoplasm);GO:0005794(Golgi apparatus);GO:0005815(microtubule organizing center);GO:0005856(cytoskeleton);GO:0005886(plasma membrane);GO:0005938(cell cortex);GO:0006811(ion tran…	NA	no
Lbp	GO:0001530(lipopolysaccharide binding);GO:0002232(leukocyte chemotaxis involved in inflammatory response);GO:0002281(macrophage activation involved in immune response);GO:0002376(immune system process);GO:0005102(signaling receptor binding);GO:0005576(extracellular region);GO:0005615(extracellular space);GO:0006869(lipid transport);GO:0006953(acute-phase response);GO:0008228(opsonization);GO:0008…	04064(NF-kappa B signaling pathway);04620(Toll-like receptor signaling pathway);05132(Salmonella infection);05152(Tuberculosis);05152(Tuberculosis)	no
Pde4d	GO:0002027(regulation of heart rate);GO:0004114(3',5'-cyclic-nucleotide phosphodiesterase activity);GO:0004115(3',5'-cyclic-AMP phosphodiesterase activity);GO:0005515(protein binding);GO:0005737(cytoplasm);GO:0005813(centrosome);GO:0005815(microtubule organizing center);GO:0005829(cytosol);GO:0005856(cytoskeleton);GO:0005886(plasma membrane);GO:0005891(voltage-gated calcium channel complex);GO:00…	00230(Purine metabolism);04024(cAMP signaling pathway);04928(Parathyroid hormone synthesis, secretion and action);05032(Morphine addiction);05032(Morphine addiction)	no
Zfp811	GO:0000977(RNA polymerase II regulatory region sequence-specific DNA binding);GO:0003676(nucleic acid binding);GO:0005634(nucleus);GO:0006355(regulation of transcription, DNA-templated);GO:0006357(regulation of transcription by RNA polymerase II);GO:0046872(metal ion binding);GO:0046872(metal ion binding)	05168(Herpes simplex virus 1 infection);05168(Herpes simplex virus 1 infection)	no
Laptm5	GO:0005764(lysosome);GO:0005765(lysosomal membrane);GO:0016020(membrane);GO:0016021(integral component of membrane);GO:1990830(cellular response to leukemia inhibitory factor);GO:1990830(cellular response to leukemia inhibitory factor)	04142(Lysosome);04142(Lysosome)	no
Klc3	GO:0003777(microtubule motor activity);GO:0005515(protein binding);GO:0005737(cytoplasm);GO:0005856(cytoskeleton);GO:0005871(kinesin complex);GO:0005874(microtubule);GO:0008017(microtubule binding);GO:0008088(axo-dendritic transport);GO:0019894(kinesin binding);GO:0031514(motile cilium);GO:0035253(ciliary rootlet);GO:0042073(intraciliary transport);GO:0043005(neuron projection);GO:0043005(neuron …	05132(Salmonella infection);05132(Salmonella infection)	no
Apobr	GO:0005886(plasma membrane);GO:0006629(lipid metabolic process);GO:0006641(triglyceride metabolic process);GO:0006869(lipid transport);GO:0006897(endocytosis);GO:0008202(steroid metabolic process);GO:0008203(cholesterol metabolic process);GO:0016020(membrane);GO:0030228(lipoprotein particle receptor activity);GO:0030229(very-low-density lipoprotein particle receptor activity);GO:0034361(very-low-…	NA	no
Pcdhga2	GO:0003674(molecular_function);GO:0005509(calcium ion binding);GO:0005886(plasma membrane);GO:0007155(cell adhesion);GO:0007156(homophilic cell adhesion via plasma membrane adhesion molecules);GO:0016020(membrane);GO:0016021(integral component of membrane)	NA	no
Dpp4	GO:0001618(virus receptor activity);GO:0001662(behavioral fear response);GO:0001666(response to hypoxia);GO:0002020(protease binding);GO:0002709(regulation of T cell mediated immunity);GO:0004177(aminopeptidase activity);GO:0004252(serine-type endopeptidase activity);GO:0005102(signaling receptor binding);GO:0005518(collagen binding);GO:0005576(extracellular region);GO:0005783(endoplasmic reticul…	04974(Protein digestion and absorption);04974(Protein digestion and absorption)	no
Hmgb3	GO:0000400(four-way junction DNA binding);GO:0000790(nuclear chromatin);GO:0002376(immune system process);GO:0003677(DNA binding);GO:0003682(chromatin binding);GO:0003723(RNA binding);GO:0005634(nucleus);GO:0005694(chromosome);GO:0005737(cytoplasm);GO:0006310(DNA recombination);GO:0006338(chromatin remodeling);GO:0006355(regulation of transcription, DNA-templated);GO:0006357(regulation of transcr…	NA	no
Snhg20	NA	NA	no
Col4a3	GO:0005178(integrin binding);GO:0005201(extracellular matrix structural constituent);GO:0005576(extracellular region);GO:0005581(collagen trimer);GO:0005587(collagen type IV trimer);GO:0005604(basement membrane);GO:0005615(extracellular space);GO:0005783(endoplasmic reticulum);GO:0006919(activation of cysteine-type endopeptidase activity involved in apoptotic process);GO:0007155(cell adhesion);GO…	04151(PI3K-Akt signaling pathway);04510(Focal adhesion);04512(ECM-receptor interaction);04926(Relaxin signaling pathway);04933(AGE-RAGE signaling pathway in diabetic complications);04974(Protein digestion and absorption);05146(Amoebiasis);05165(Human papillomavirus infection);05200(Pathways in cancer);05222(Small cell lung cancer);05222(Small cell lung cancer)	no
Myo6	GO:0000166(nucleotide binding);GO:0001726(ruffle);GO:0003774(motor activity);GO:0003779(actin binding);GO:0005524(ATP binding);GO:0005634(nucleus);GO:0005654(nucleoplasm);GO:0005737(cytoplasm);GO:0005794(Golgi apparatus);GO:0005829(cytosol);GO:0005886(plasma membrane);GO:0005902(microvillus);GO:0005905(clathrin-coated pit);GO:0006897(endocytosis);GO:0007605(sensory perception of sound);GO:0015031…	NA	no
Fyttd1	GO:0003723(RNA binding);GO:0003729(mRNA binding);GO:0005634(nucleus);GO:0005654(nucleoplasm);GO:0006406(mRNA export from nucleus);GO:0016607(nuclear speck);GO:0051028(mRNA transport);GO:0051028(mRNA transport)	NA	no
Bcl7b	GO:0003674(molecular_function);GO:0005575(cellular_component);GO:0006915(apoptotic process);GO:0008150(biological_process);GO:0016055(Wnt signaling pathway);GO:0030154(cell differentiation);GO:0030154(cell differentiation)	NA	no
Kmt2d	GO:0000976(transcription regulatory region sequence-specific DNA binding);GO:0001228(DNA-binding transcription activator activity, RNA polymerase II-specific);GO:0001555(oocyte growth);GO:0001701(in utero embryonic development);GO:0003713(transcription coactivator activity);GO:0005515(protein binding);GO:0005634(nucleus);GO:0005654(nucleoplasm);GO:0006325(chromatin organization);GO:0006342(chroma…	00310(Lysine degradation);04934(Cushing syndrome);04934(Cushing syndrome)	no
Smarca2	GO:0000166(nucleotide binding);GO:0000790(nuclear chromatin);GO:0000976(transcription regulatory region sequence-specific DNA binding);GO:0003682(chromatin binding);GO:0003713(transcription coactivator activity);GO:0004386(helicase activity);GO:0005515(protein binding);GO:0005524(ATP binding);GO:0005634(nucleus);GO:0005654(nucleoplasm);GO:0006338(chromatin remodeling);GO:0006355(regulation of tra…	04714(Thermogenesis);05225(Hepatocellular carcinoma);05225(Hepatocellular carcinoma)	no
Hebp2	GO:0005737(cytoplasm);GO:0005739(mitochondrion);GO:0010917(negative regulation of mitochondrial membrane potential);GO:0010940(positive regulation of necrotic cell death);GO:0020037(heme binding);GO:0035794(positive regulation of mitochondrial membrane permeability);GO:0035794(positive regulation of mitochondrial membrane permeability)	NA	no
Metrn	GO:0005179(hormone activity);GO:0005576(extracellular region);GO:0005615(extracellular space);GO:0007165(signal transduction);GO:0007275(multicellular organism development);GO:0007399(nervous system development);GO:0010001(glial cell differentiation);GO:0030154(cell differentiation);GO:0050772(positive regulation of axonogenesis);GO:0050772(positive regulation of axonogenesis)	NA	no
Lca5	GO:0005929(cilium);GO:0032391(photoreceptor connecting cilium);GO:0036064(ciliary basal body);GO:0044877(protein-containing complex binding);GO:0044877(protein-containing complex binding)	NA	no
Nlrp6	GO:0000166(nucleotide binding);GO:0002376(immune system process);GO:0002862(negative regulation of inflammatory response to antigenic stimulus);GO:0005000(vasopressin receptor activity);GO:0005515(protein binding);GO:0005524(ATP binding);GO:0005575(cellular_component);GO:0005634(nucleus);GO:0005737(cytoplasm);GO:0005886(plasma membrane);GO:0006954(inflammatory response);GO:0007186(G protein-coupl…	04621(NOD-like receptor signaling pathway);04621(NOD-like receptor signaling pathway)	no
Fdx2	GO:0005739(mitochondrion);GO:0005759(mitochondrial matrix);GO:0008150(biological_process);GO:0009055(electron transfer activity);GO:0022900(electron transport chain);GO:0046872(metal ion binding);GO:0051536(iron-sulfur cluster binding);GO:0051537(2 iron, 2 sulfur cluster binding);GO:0055114(oxidation-reduction process);GO:0055114(oxidation-reduction process)	NA	no
Otud6b	GO:0004843(thiol-dependent ubiquitin-specific protease activity);GO:0006508(proteolysis);GO:0008233(peptidase activity);GO:0008234(cysteine-type peptidase activity);GO:0008283(cell population proliferation);GO:0016281(eukaryotic translation initiation factor 4F complex);GO:0016579(protein deubiquitination);GO:0016787(hydrolase activity);GO:0017148(negative regulation of translation);GO:0036459(th…	NA	no
Pdgfd	GO:0005161(platelet-derived growth factor receptor binding);GO:0005576(extracellular region);GO:0005615(extracellular space);GO:0007275(multicellular organism development);GO:0008083(growth factor activity);GO:0008284(positive regulation of cell population proliferation);GO:0009987(cellular process);GO:0014068(positive regulation of phosphatidylinositol 3-kinase signaling);GO:0016020(membrane);GO…	01521(EGFR tyrosine kinase inhibitor resistance);04010(MAPK signaling pathway);04014(Ras signaling pathway);04015(Rap1 signaling pathway);04072(Phospholipase D signaling pathway);04151(PI3K-Akt signaling pathway);04510(Focal adhesion);04540(Gap junction);04810(Regulation of actin cytoskeleton);05215(Prostate cancer);05218(Melanoma);05231(Choline metabolism in cancer);05231(Choline metabolism in c…	no
Parp10	GO:0003714(transcription corepressor activity);GO:0003950(NAD+ ADP-ribosyltransferase activity);GO:0005634(nucleus);GO:0005730(nucleolus);GO:0005737(cytoplasm);GO:0005794(Golgi apparatus);GO:0005829(cytosol);GO:0006281(DNA repair);GO:0006471(protein ADP-ribosylation);GO:0006974(cellular response to DNA damage stimulus);GO:0010629(negative regulation of gene expression);GO:0010847(regulation of ch…	NA	no
Amotl1	GO:0001525(angiogenesis);GO:0003365(establishment of cell polarity involved in ameboidal cell migration);GO:0005515(protein binding);GO:0005886(plasma membrane);GO:0005923(bicellular tight junction);GO:0008180(COP9 signalosome);GO:0016055(Wnt signaling pathway);GO:0016324(apical plasma membrane);GO:0030027(lamellipodium);GO:0030036(actin cytoskeleton organization);GO:0030054(cell junction);GO:003…	04530(Tight junction);04530(Tight junction)	no
H1f4	GO:0000122(negative regulation of transcription by RNA polymerase II);GO:0000166(nucleotide binding);GO:0000786(nucleosome);GO:0000788(nuclear nucleosome);GO:0000790(nuclear chromatin);GO:0003677(DNA binding);GO:0003690(double-stranded DNA binding);GO:0005509(calcium ion binding);GO:0005515(protein binding);GO:0005524(ATP binding);GO:0005525(GTP binding);GO:0005634(nucleus);GO:0005694(chromosome)…	NA	no
F2rl3	GO:0004930(G protein-coupled receptor activity);GO:0005829(cytosol);GO:0005886(plasma membrane);GO:0005887(integral component of plasma membrane);GO:0007165(signal transduction);GO:0007186(G protein-coupled receptor signaling pathway);GO:0007596(blood coagulation);GO:0007599(hemostasis);GO:0015057(thrombin-activated receptor activity);GO:0016020(membrane);GO:0016021(integral component of membrane…	04015(Rap1 signaling pathway);04080(Neuroactive ligand-receptor interaction);04610(Complement and coagulation cascades);04611(Platelet activation);05200(Pathways in cancer);05200(Pathways in cancer)	no
Atp5o	GO:0000276(mitochondrial proton-transporting ATP synthase complex, coupling factor F(o));GO:0005739(mitochondrion);GO:0005743(mitochondrial inner membrane);GO:0005753(mitochondrial proton-transporting ATP synthase complex);GO:0005886(plasma membrane);GO:0006754(ATP biosynthetic process);GO:0006811(ion transport);GO:0008144(drug binding);GO:0009986(cell surface);GO:0015986(ATP synthesis coupled pr…	00190(Oxidative phosphorylation);04714(Thermogenesis);05010(Alzheimer disease);05012(Parkinson disease);05016(Huntington disease);05016(Huntington disease)	no
Acat2	GO:0003824(catalytic activity);GO:0003985(acetyl-CoA C-acetyltransferase activity);GO:0003988(acetyl-CoA C-acyltransferase activity);GO:0005654(nucleoplasm);GO:0005730(nucleolus);GO:0005737(cytoplasm);GO:0005739(mitochondrion);GO:0005829(cytosol);GO:0006631(fatty acid metabolic process);GO:0006635(fatty acid beta-oxidation);GO:0016740(transferase activity);GO:0016746(transferase activity, transfe…	00071(Fatty acid degradation);00072(Synthesis and degradation of ketone bodies);00280(Valine, leucine and isoleucine degradation);00310(Lysine degradation);00380(Tryptophan metabolism);00620(Pyruvate metabolism);00630(Glyoxylate and dicarboxylate metabolism);00640(Propanoate metabolism);00650(Butanoate metabolism);00900(Terpenoid backbone biosynthesis);04975(Fat digestion and absorption);04975(Fa…	no
Ufsp1	GO:0006508(proteolysis);GO:0008233(peptidase activity);GO:0008234(cysteine-type peptidase activity);GO:0016787(hydrolase activity);GO:0016790(thiolester hydrolase activity);GO:0071567(UFM1 hydrolase activity);GO:0071567(UFM1 hydrolase activity)	NA	no
Pik3ip1	GO:0004252(serine-type endopeptidase activity);GO:0005886(plasma membrane);GO:0006508(proteolysis);GO:0014067(negative regulation of phosphatidylinositol 3-kinase signaling);GO:0016020(membrane);GO:0016021(integral component of membrane);GO:0036313(phosphatidylinositol 3-kinase catalytic subunit binding);GO:0043553(negative regulation of phosphatidylinositol 3-kinase activity);GO:0043553(negative…	NA	no
Pcdhga6	GO:0003674(molecular_function);GO:0005509(calcium ion binding);GO:0005886(plasma membrane);GO:0005887(integral component of plasma membrane);GO:0007155(cell adhesion);GO:0007156(homophilic cell adhesion via plasma membrane adhesion molecules);GO:0016020(membrane);GO:0016021(integral component of membrane)	NA	no
Ube2l6	GO:0000151(ubiquitin ligase complex);GO:0000166(nucleotide binding);GO:0000209(protein polyubiquitination);GO:0005515(protein binding);GO:0005524(ATP binding);GO:0005634(nucleus);GO:0006511(ubiquitin-dependent protein catabolic process);GO:0016567(protein ubiquitination);GO:0016740(transferase activity);GO:0019787(ubiquitin-like protein transferase activity);GO:0019941(modification-dependent prot…	04120(Ubiquitin mediated proteolysis);05012(Parkinson disease);05012(Parkinson disease)	no
Trim16	GO:0003677(DNA binding);GO:0005515(protein binding);GO:0005737(cytoplasm);GO:0005829(cytosol);GO:0005886(plasma membrane);GO:0008270(zinc ion binding);GO:0016605(PML body);GO:0016740(transferase activity);GO:0019966(interleukin-1 binding);GO:0032089(NACHT domain binding);GO:0032731(positive regulation of interleukin-1 beta production);GO:0043966(histone H3 acetylation);GO:0043967(histone H4 acety…	NA	no
Rnd2	GO:0000166(nucleotide binding);GO:0002080(acrosomal membrane);GO:0003924(GTPase activity);GO:0005515(protein binding);GO:0005525(GTP binding);GO:0005737(cytoplasm);GO:0005769(early endosome);GO:0005856(cytoskeleton);GO:0005886(plasma membrane);GO:0005938(cell cortex);GO:0007015(actin filament organization);GO:0007264(small GTPase mediated signal transduction);GO:0008360(regulation of cell shape);…	NA	no
Tgtp2	GO:0000166(nucleotide binding);GO:0002376(immune system process);GO:0003924(GTPase activity);GO:0005525(GTP binding);GO:0005737(cytoplasm);GO:0005783(endoplasmic reticulum);GO:0005789(endoplasmic reticulum membrane);GO:0005794(Golgi apparatus);GO:0006952(defense response);GO:0006955(immune response);GO:0009615(response to virus);GO:0009617(response to bacterium);GO:0016020(membrane);GO:0016787(hy…	NA	no
Mrpl17	GO:0000002(mitochondrial genome maintenance);GO:0003735(structural constituent of ribosome);GO:0005739(mitochondrion);GO:0005743(mitochondrial inner membrane);GO:0005762(mitochondrial large ribosomal subunit);GO:0005840(ribosome);GO:0006412(translation);GO:0015934(large ribosomal subunit);GO:0019904(protein domain specific binding);GO:0019904(protein domain specific binding)	03010(Ribosome);03010(Ribosome)	no
Ncf4	GO:0005515(protein binding);GO:0005737(cytoplasm);GO:0005768(endosome);GO:0005829(cytosol);GO:0006801(superoxide metabolic process);GO:0006909(phagocytosis);GO:0008289(lipid binding);GO:0010008(endosome membrane);GO:0016020(membrane);GO:0016175(superoxide-generating NADPH oxidase activity);GO:0016176(superoxide-generating NADPH oxidase activator activity);GO:0032266(phosphatidylinositol-3-phospha…	04145(Phagosome);04380(Osteoclast differentiation);04670(Leukocyte transendothelial migration);05140(Leishmaniasis);05140(Leishmaniasis)	no
Tbc1d16	GO:0001919(regulation of receptor recycling);GO:0005096(GTPase activator activity);GO:0005769(early endosome);GO:0005829(cytosol);GO:0006886(intracellular protein transport);GO:0017137(Rab GTPase binding);GO:0090630(activation of GTPase activity);GO:0090630(activation of GTPase activity)	NA	no
Plppr1	GO:0005654(nucleoplasm);GO:0005887(integral component of plasma membrane);GO:0006644(phospholipid metabolic process);GO:0007165(signal transduction);GO:0007399(nervous system development);GO:0008195(phosphatidate phosphatase activity);GO:0016020(membrane);GO:0016021(integral component of membrane);GO:0016791(phosphatase activity);GO:0042577(lipid phosphatase activity);GO:0046839(phospholipid deph…	NA	no
Zfhx4	GO:0000981(DNA-binding transcription factor activity, RNA polymerase II-specific);GO:0003676(nucleic acid binding);GO:0003677(DNA binding);GO:0005634(nucleus);GO:0006355(regulation of transcription, DNA-templated);GO:0006357(regulation of transcription by RNA polymerase II);GO:0008270(zinc ion binding);GO:0043565(sequence-specific DNA binding);GO:0043565(sequence-specific DNA binding)	NA	no
Cd38	GO:0001666(response to hypoxia);GO:0003953(NAD+ nucleosidase activity);GO:0005634(nucleus);GO:0005886(plasma membrane);GO:0007204(positive regulation of cytosolic calcium ion concentration);GO:0007565(female pregnancy);GO:0008284(positive regulation of cell population proliferation);GO:0009725(response to hormone);GO:0009986(cell surface);GO:0010977(negative regulation of neuron projection develo…	00760(Nicotinate and nicotinamide metabolism);04020(Calcium signaling pathway);04640(Hematopoietic cell lineage);04921(Oxytocin signaling pathway);04970(Salivary secretion);04972(Pancreatic secretion);04972(Pancreatic secretion)	no
Fmo2	GO:0004497(monooxygenase activity);GO:0004499(N,N-dimethylaniline monooxygenase activity);GO:0005783(endoplasmic reticulum);GO:0005789(endoplasmic reticulum membrane);GO:0006082(organic acid metabolic process);GO:0006739(NADP metabolic process);GO:0006805(xenobiotic metabolic process);GO:0009404(toxin metabolic process);GO:0016020(membrane);GO:0016021(integral component of membrane);GO:0016491(ox…	00982(Drug metabolism - cytochrome P450);00982(Drug metabolism - cytochrome P450)	no
Rasgrp4	GO:0005085(guanyl-nucleotide exchange factor activity);GO:0005088(Ras guanyl-nucleotide exchange factor activity);GO:0005654(nucleoplasm);GO:0005737(cytoplasm);GO:0005829(cytosol);GO:0005886(plasma membrane);GO:0007264(small GTPase mediated signal transduction);GO:0008283(cell population proliferation);GO:0009991(response to extracellular stimulus);GO:0016020(membrane);GO:0030154(cell differentia…	04010(MAPK signaling pathway);04014(Ras signaling pathway);05200(Pathways in cancer);05200(Pathways in cancer)	no
Syn3	GO:0000166(nucleotide binding);GO:0005524(ATP binding);GO:0007269(neurotransmitter secretion);GO:0008021(synaptic vesicle);GO:0014069(postsynaptic density);GO:0016020(membrane);GO:0030054(cell junction);GO:0030672(synaptic vesicle membrane);GO:0031410(cytoplasmic vesicle);GO:0045202(synapse);GO:0098850(extrinsic component of synaptic vesicle membrane);GO:0098850(extrinsic component of synaptic ve…	NA	no
Fat1	GO:0002088(lens development in camera-type eye);GO:0003382(epithelial cell morphogenesis);GO:0003412(establishment of epithelial cell apical/basal polarity involved in camera-type eye morphogenesis);GO:0005509(calcium ion binding);GO:0005515(protein binding);GO:0005634(nucleus);GO:0005886(plasma membrane);GO:0005911(cell-cell junction);GO:0007015(actin filament organization);GO:0007155(cell adhes…	NA	no
Cap1	GO:0000902(cell morphogenesis);GO:0001667(ameboidal-type cell migration);GO:0003779(actin binding);GO:0005515(protein binding);GO:0005576(extracellular region);GO:0005737(cytoplasm);GO:0005829(cytosol);GO:0005886(plasma membrane);GO:0006898(receptor-mediated endocytosis);GO:0007010(cytoskeleton organization);GO:0007163(establishment or maintenance of cell polarity);GO:0008154(actin polymerization…	NA	no
Nr4a1	GO:0000977(RNA polymerase II regulatory region sequence-specific DNA binding);GO:0000978(RNA polymerase II cis-regulatory region sequence-specific DNA binding);GO:0001228(DNA-binding transcription activator activity, RNA polymerase II-specific);GO:0001938(positive regulation of endothelial cell proliferation);GO:0002042(cell migration involved in sprouting angiogenesis);GO:0003677(DNA binding);GO…	04010(MAPK signaling pathway);04151(PI3K-Akt signaling pathway);04925(Aldosterone synthesis and secretion);04927(Cortisol synthesis and secretion);04934(Cushing syndrome);04934(Cushing syndrome)	no
Coa4	GO:0003674(molecular_function);GO:0005739(mitochondrion);GO:0005758(mitochondrial intermembrane space);GO:0033617(mitochondrial respiratory chain complex IV assembly);GO:0033617(mitochondrial respiratory chain complex IV assembly)	04714(Thermogenesis);04714(Thermogenesis)	no
Maz	GO:0000978(RNA polymerase II cis-regulatory region sequence-specific DNA binding);GO:0000981(DNA-binding transcription factor activity, RNA polymerase II-specific);GO:0003676(nucleic acid binding);GO:0006357(regulation of transcription by RNA polymerase II);GO:0006367(transcription initiation from RNA polymerase II promoter);GO:0006369(termination of RNA polymerase II transcription);GO:0008284(po…	NA	no
Zfp639	GO:0000976(transcription regulatory region sequence-specific DNA binding);GO:0000978(RNA polymerase II cis-regulatory region sequence-specific DNA binding);GO:0001228(DNA-binding transcription activator activity, RNA polymerase II-specific);GO:0003676(nucleic acid binding);GO:0003677(DNA binding);GO:0003700(DNA-binding transcription factor activity);GO:0005634(nucleus);GO:0005654(nucleoplasm);GO:…	NA	no
Ermard	GO:0003674(molecular_function);GO:0005575(cellular_component);GO:0008150(biological_process);GO:0008150(biological_process)	NA	no
Rab6b	GO:0000139(Golgi membrane);GO:0000166(nucleotide binding);GO:0003924(GTPase activity);GO:0005515(protein binding);GO:0005525(GTP binding);GO:0005793(endoplasmic reticulum-Golgi intermediate compartment);GO:0005794(Golgi apparatus);GO:0005829(cytosol);GO:0006886(intracellular protein transport);GO:0006890(retrograde vesicle-mediated transport, Golgi to endoplasmic reticulum);GO:0006891(intra-Golgi…	NA	no
Mapk10	GO:0000122(negative regulation of transcription by RNA polymerase II);GO:0000165(MAPK cascade);GO:0004672(protein kinase activity);GO:0004674(protein serine/threonine kinase activity);GO:0004705(JUN kinase activity);GO:0004707(MAP kinase activity);GO:0005524(ATP binding);GO:0005634(nucleus);GO:0006468(protein phosphorylation);GO:0007254(JNK cascade);GO:0007258(JUN phosphorylation);GO:0009414(resp…	01522(Endocrine resistance);04010(MAPK signaling pathway);04012(ErbB signaling pathway);04014(Ras signaling pathway);04024(cAMP signaling pathway);04068(FoxO signaling pathway);04071(Sphingolipid signaling pathway);04137(Mitophagy - animal);04140(Autophagy - animal);04141(Protein processing in endoplasmic reticulum);04210(Apoptosis);04215(Apoptosis - multiple species);04217(Necroptosis);04310(Wnt…	no
Pcdhb12	GO:0003674(molecular_function);GO:0005509(calcium ion binding);GO:0005886(plasma membrane);GO:0005887(integral component of plasma membrane);GO:0005911(cell-cell junction);GO:0007155(cell adhesion);GO:0007156(homophilic cell adhesion via plasma membrane adhesion molecules);GO:0016020(membrane);GO:0016021(integral component of membrane)	NA	no
Eno1b	GO:0000015(phosphopyruvate hydratase complex);GO:0000122(negative regulation of transcription by RNA polymerase II);GO:0000287(magnesium ion binding);GO:0000977(RNA polymerase II regulatory region sequence-specific DNA binding);GO:0001227(DNA-binding transcription repressor activity, RNA polymerase II-specific);GO:0001701(in utero embryonic development);GO:0003723(RNA binding);GO:0004634(phosphop…	00010(Glycolysis / Gluconeogenesis);03018(RNA degradation);04066(HIF-1 signaling pathway);04066(HIF-1 signaling pathway)	no
Vwa3b	GO:0003674(molecular_function);GO:0005654(nucleoplasm);GO:0005829(cytosol);GO:0008150(biological_process);GO:0008150(biological_process)	NA	no
Mybpc1	GO:0005200(structural constituent of cytoskeleton);GO:0005515(protein binding);GO:0005856(cytoskeleton);GO:0006936(muscle contraction);GO:0007010(cytoskeleton organization);GO:0007010(cytoskeleton organization)	NA	no
Ap4s1	GO:0005794(Golgi apparatus);GO:0005802(trans-Golgi network);GO:0006886(intracellular protein transport);GO:0015031(protein transport);GO:0016020(membrane);GO:0016192(vesicle-mediated transport);GO:0030124(AP-4 adaptor complex);GO:0043231(intracellular membrane-bounded organelle);GO:0043231(intracellular membrane-bounded organelle)	04142(Lysosome);04142(Lysosome)	no
Bicc1	GO:0001822(kidney development);GO:0003676(nucleic acid binding);GO:0003723(RNA binding);GO:0005515(protein binding);GO:0005737(cytoplasm);GO:0007275(multicellular organism development);GO:0007368(determination of left/right symmetry);GO:0007507(heart development);GO:0090090(negative regulation of canonical Wnt signaling pathway);GO:0090090(negative regulation of canonical Wnt signaling pathway)	NA	no
Mki67	GO:0000166(nucleotide binding);GO:0000775(chromosome, centromeric region);GO:0000793(condensed chromosome);GO:0003677(DNA binding);GO:0005515(protein binding);GO:0005524(ATP binding);GO:0005634(nucleus);GO:0005654(nucleoplasm);GO:0005694(chromosome);GO:0005730(nucleolus);GO:0005737(cytoplasm);GO:0007049(cell cycle);GO:0007088(regulation of mitotic nuclear division);GO:0008022(protein C-terminus b…	NA	no
C4a	NA	NA	no
Ablim3	GO:0001725(stress fiber);GO:0003779(actin binding);GO:0005737(cytoplasm);GO:0006351(transcription, DNA-templated);GO:0007010(cytoskeleton organization);GO:0015629(actin cytoskeleton);GO:0030027(lamellipodium);GO:0030032(lamellipodium assembly);GO:0030036(actin cytoskeleton organization);GO:0045944(positive regulation of transcription by RNA polymerase II);GO:0046872(metal ion binding);GO:0051015(…	04360(Axon guidance);04360(Axon guidance)	no
Rps27rt	GO:0000028(ribosomal small subunit assembly);GO:0003723(RNA binding);GO:0003735(structural constituent of ribosome);GO:0005515(protein binding);GO:0005840(ribosome);GO:0006364(rRNA processing);GO:0006412(translation);GO:0022627(cytosolic small ribosomal subunit);GO:0046872(metal ion binding)	03010(Ribosome)	no
Ap1s2	GO:0005515(protein binding);GO:0005794(Golgi apparatus);GO:0005905(clathrin-coated pit);GO:0006886(intracellular protein transport);GO:0008542(visual learning);GO:0015031(protein transport);GO:0016020(membrane);GO:0016192(vesicle-mediated transport);GO:0030117(membrane coat);GO:0030659(cytoplasmic vesicle membrane);GO:0031410(cytoplasmic vesicle);GO:0036465(synaptic vesicle recycling);GO:0043231(…	04142(Lysosome);05170(Human immunodeficiency virus 1 infection);05170(Human immunodeficiency virus 1 infection)	no
Cavin4	GO:0005096(GTPase activator activity);GO:0005737(cytoplasm);GO:0005829(cytosol);GO:0005886(plasma membrane);GO:0005901(caveola);GO:0007266(Rho protein signal transduction);GO:0007275(multicellular organism development);GO:0007517(muscle organ development);GO:0010468(regulation of gene expression);GO:0016020(membrane);GO:0030017(sarcomere);GO:0030018(Z disc);GO:0030154(cell differentiation);GO:003…	NA	no
Lrig3	GO:0005515(protein binding);GO:0005886(plasma membrane);GO:0007275(multicellular organism development);GO:0016020(membrane);GO:0016021(integral component of membrane);GO:0030659(cytoplasmic vesicle membrane);GO:0031410(cytoplasmic vesicle);GO:0032474(otolith morphogenesis);GO:0032474(otolith morphogenesis)	NA	no
Mtmr11	GO:0004438(phosphatidylinositol-3-phosphatase activity);GO:0005737(cytoplasm);GO:0046856(phosphatidylinositol dephosphorylation);GO:0046856(phosphatidylinositol dephosphorylation)	NA	no
Gabrq	GO:0004888(transmembrane signaling receptor activity);GO:0004890(GABA-A receptor activity);GO:0005216(ion channel activity);GO:0005230(extracellular ligand-gated ion channel activity);GO:0005254(chloride channel activity);GO:0005886(plasma membrane);GO:0005887(integral component of plasma membrane);GO:0006811(ion transport);GO:0006821(chloride transport);GO:0007165(signal transduction);GO:0007214…	04080(Neuroactive ligand-receptor interaction);04723(Retrograde endocannabinoid signaling);04727(GABAergic synapse);05032(Morphine addiction);05033(Nicotine addiction);05033(Nicotine addiction)	no
As3mt	GO:0005737(cytoplasm);GO:0005739(mitochondrion);GO:0005829(cytosol);GO:0008168(methyltransferase activity);GO:0009404(toxin metabolic process);GO:0016740(transferase activity);GO:0018872(arsonoacetate metabolic process);GO:0030791(arsenite methyltransferase activity);GO:0030792(methylarsonite methyltransferase activity);GO:0032259(methylation);GO:0046685(response to arsenic-containing substance);…	NA	no
Pls3	GO:0003779(actin binding);GO:0005509(calcium ion binding);GO:0005515(protein binding);GO:0005737(cytoplasm);GO:0005829(cytosol);GO:0005884(actin filament);GO:0005886(plasma membrane);GO:0032420(stereocilium);GO:0032432(actin filament bundle);GO:0046872(metal ion binding);GO:0051015(actin filament binding);GO:0051017(actin filament bundle assembly);GO:0051639(actin filament network formation);GO:0…	NA	no
Htr2a	GO:0001659(temperature homeostasis);GO:0001965(G-protein alpha-subunit binding);GO:0004930(G protein-coupled receptor activity);GO:0004993(G protein-coupled serotonin receptor activity);GO:0005737(cytoplasm);GO:0005829(cytosol);GO:0005886(plasma membrane);GO:0005887(integral component of plasma membrane);GO:0005901(caveola);GO:0006874(cellular calcium ion homeostasis);GO:0007165(signal transducti…	04020(Calcium signaling pathway);04080(Neuroactive ligand-receptor interaction);04540(Gap junction);04726(Serotonergic synapse);04750(Inflammatory mediator regulation of TRP channels)	no
Cd300a	GO:0001786(phosphatidylserine binding);GO:0002376(immune system process);GO:0002552(serotonin secretion by mast cell);GO:0005515(protein binding);GO:0005886(plasma membrane);GO:0006898(receptor-mediated endocytosis);GO:0008429(phosphatidylethanolamine binding);GO:0014063(negative regulation of serotonin secretion);GO:0016020(membrane);GO:0016021(integral component of membrane);GO:0019902(phosphat…	NA	no
Ppl	GO:0005515(protein binding);GO:0005737(cytoplasm);GO:0005856(cytoskeleton);GO:0009612(response to mechanical stimulus);GO:0045104(intermediate filament cytoskeleton organization);GO:0045104(intermediate filament cytoskeleton organization)	NA	no
Zfp606	GO:0003676(nucleic acid binding);GO:0005654(nucleoplasm);GO:0006355(regulation of transcription, DNA-templated);GO:0046872(metal ion binding);GO:0046872(metal ion binding)	NA	no
Otulinl	GO:0003674(molecular_function);GO:0005634(nucleus);GO:0005635(nuclear envelope);GO:0005737(cytoplasm);GO:0005783(endoplasmic reticulum);GO:0005789(endoplasmic reticulum membrane);GO:0006508(proteolysis);GO:0008150(biological_process);GO:0016020(membrane);GO:0042406(extrinsic component of endoplasmic reticulum membrane);GO:0042406(extrinsic component of endoplasmic reticulum membrane)	NA	no
Ifnar1	GO:0004896(cytokine receptor activity);GO:0004904(interferon receptor activity);GO:0004905(type I interferon receptor activity);GO:0005515(protein binding);GO:0005764(lysosome);GO:0005768(endosome);GO:0005770(late endosome);GO:0005886(plasma membrane);GO:0005887(integral component of plasma membrane);GO:0016020(membrane);GO:0016021(integral component of membrane);GO:0019221(cytokine-mediated sign…	04060(Cytokine-cytokine receptor interaction);04151(PI3K-Akt signaling pathway);04217(Necroptosis);04380(Osteoclast differentiation);04620(Toll-like receptor signaling pathway);04621(NOD-like receptor signaling pathway);04630(Jak-STAT signaling pathway);04650(Natural killer cell mediated cytotoxicity);05160(Hepatitis C);05161(Hepatitis B);05162(Measles);05164(Influenza A);05165(Human papillomavir…	no
Arxes2	GO:0004252(serine-type endopeptidase activity);GO:0005783(endoplasmic reticulum);GO:0005787(signal peptidase complex);GO:0005789(endoplasmic reticulum membrane);GO:0006465(signal peptide processing);GO:0008233(peptidase activity);GO:0016020(membrane);GO:0016021(integral component of membrane);GO:0045047(protein targeting to ER);GO:0045444(fat cell differentiation)	03060(Protein export)	no
Patj	GO:0005515(protein binding);GO:0005737(cytoplasm);GO:0005813(centrosome);GO:0005829(cytosol);GO:0005886(plasma membrane);GO:0005923(bicellular tight junction);GO:0016020(membrane);GO:0016324(apical plasma membrane);GO:0030054(cell junction);GO:0032991(protein-containing complex);GO:0034451(centriolar satellite);GO:0045177(apical part of cell);GO:0048471(perinuclear region of cytoplasm);GO:0048471…	04390(Hippo signaling pathway);04530(Tight junction);05165(Human papillomavirus infection);05165(Human papillomavirus infection)	no
Mbtd1	GO:0003682(chromatin binding);GO:0005634(nucleus);GO:0006325(chromatin organization);GO:0006355(regulation of transcription, DNA-templated);GO:0008270(zinc ion binding);GO:0016020(membrane);GO:0016021(integral component of membrane);GO:0035064(methylated histone binding);GO:0042393(histone binding);GO:0045892(negative regulation of transcription, DNA-templated);GO:0046872(metal ion binding);GO:00…	NA	no
Hmgb1	GO:0000122(negative regulation of transcription by RNA polymerase II);GO:0000400(four-way junction DNA binding);GO:0000401(open form four-way junction DNA binding);GO:0000402(crossed form four-way junction DNA binding);GO:0000405(bubble DNA binding);GO:0000790(nuclear chromatin);GO:0000793(condensed chromosome);GO:0000976(transcription regulatory region sequence-specific DNA binding);GO:0001530(l…	03410(Base excision repair);04140(Autophagy - animal);04217(Necroptosis);04217(Necroptosis)	no
Slc15a2	GO:0006857(oligopeptide transport);GO:0015293(symporter activity);GO:0015333(peptide:proton symporter activity);GO:0016020(membrane);GO:0016021(integral component of membrane);GO:0022857(transmembrane transporter activity);GO:0035672(oligopeptide transmembrane transport);GO:0035673(oligopeptide transmembrane transporter activity);GO:0055085(transmembrane transport);GO:0071916(dipeptide transmembr…	NA	no
Dhdds	GO:0002094(polyprenyltransferase activity);GO:0005783(endoplasmic reticulum);GO:0005789(endoplasmic reticulum membrane);GO:0006486(protein glycosylation);GO:0006489(dolichyl diphosphate biosynthetic process);GO:0006629(lipid metabolic process);GO:0016020(membrane);GO:0016094(polyprenol biosynthetic process);GO:0016740(transferase activity);GO:0016765(transferase activity, transferring alkyl or ar…	00900(Terpenoid backbone biosynthesis);00900(Terpenoid backbone biosynthesis)	no
Slc44a2	GO:0005515(protein binding);GO:0005739(mitochondrion);GO:0005886(plasma membrane);GO:0015220(choline transmembrane transporter activity);GO:0015871(choline transport);GO:0016020(membrane);GO:0016021(integral component of membrane);GO:0022857(transmembrane transporter activity);GO:0055085(transmembrane transport);GO:0055085(transmembrane transport)	05231(Choline metabolism in cancer);05231(Choline metabolism in cancer)	no
Ahcyl2	GO:0004013(adenosylhomocysteinase activity);GO:0005737(cytoplasm);GO:0005783(endoplasmic reticulum);GO:0005829(cytosol);GO:0006730(one-carbon metabolic process);GO:0016787(hydrolase activity);GO:0033353(S-adenosylmethionine cycle);GO:0043005(neuron projection);GO:0043231(intracellular membrane-bounded organelle);GO:0043231(intracellular membrane-bounded organelle)	00270(Cysteine and methionine metabolism);00270(Cysteine and methionine metabolism)	no
Nhlh1	GO:0000977(RNA polymerase II regulatory region sequence-specific DNA binding);GO:0000981(DNA-binding transcription factor activity, RNA polymerase II-specific);GO:0001228(DNA-binding transcription activator activity, RNA polymerase II-specific);GO:0003677(DNA binding);GO:0005634(nucleus);GO:0006357(regulation of transcription by RNA polymerase II);GO:0007275(multicellular organism development);GO…	NA	no
Vrk1	GO:0000166(nucleotide binding);GO:0004672(protein kinase activity);GO:0004674(protein serine/threonine kinase activity);GO:0005524(ATP binding);GO:0005634(nucleus);GO:0005654(nucleoplasm);GO:0005730(nucleolus);GO:0005737(cytoplasm);GO:0005795(Golgi stack);GO:0005819(spindle);GO:0005829(cytosol);GO:0005856(cytoskeleton);GO:0006468(protein phosphorylation);GO:0007049(cell cycle);GO:0016301(kinase a…	NA	no
Sds	GO:0003941(L-serine ammonia-lyase activity);GO:0004794(L-threonine ammonia-lyase activity);GO:0005737(cytoplasm);GO:0005739(mitochondrion);GO:0005829(cytosol);GO:0006094(gluconeogenesis);GO:0006520(cellular amino acid metabolic process);GO:0006565(L-serine catabolic process);GO:0006566(threonine metabolic process);GO:0006567(threonine catabolic process);GO:0009097(isoleucine biosynthetic process)…	00260(Glycine, serine and threonine metabolism);00270(Cysteine and methionine metabolism);00290(Valine, leucine and isoleucine biosynthesis);00290(Valine, leucine and isoleucine biosynthesis)	no
Nes	GO:0000086(G2/M transition of mitotic cell cycle);GO:0005515(protein binding);GO:0005737(cytoplasm);GO:0005882(intermediate filament);GO:0007275(multicellular organism development);GO:0007399(nervous system development);GO:0007420(brain development);GO:0019215(intermediate filament binding);GO:0030844(positive regulation of intermediate filament depolymerization);GO:0031076(embryonic camera-type …	NA	no
Zfp874a	GO:0003676(nucleic acid binding);GO:0005575(cellular_component);GO:0005634(nucleus);GO:0006355(regulation of transcription, DNA-templated);GO:0046872(metal ion binding);GO:0046872(metal ion binding)	05168(Herpes simplex virus 1 infection);05168(Herpes simplex virus 1 infection)	no
Tmprss5	GO:0004252(serine-type endopeptidase activity);GO:0005044(scavenger receptor activity);GO:0005886(plasma membrane);GO:0006508(proteolysis);GO:0006897(endocytosis);GO:0008233(peptidase activity);GO:0008236(serine-type peptidase activity);GO:0016020(membrane);GO:0016021(integral component of membrane);GO:0016787(hydrolase activity);GO:0043025(neuronal cell body);GO:0043025(neuronal cell body)	NA	no
Tie1	GO:0000166(nucleotide binding);GO:0001525(angiogenesis);GO:0001568(blood vessel development);GO:0001570(vasculogenesis);GO:0001701(in utero embryonic development);GO:0004672(protein kinase activity);GO:0004713(protein tyrosine kinase activity);GO:0004714(transmembrane receptor protein tyrosine kinase activity);GO:0005515(protein binding);GO:0005524(ATP binding);GO:0005886(plasma membrane);GO:0005…	NA	no
Zfand5	GO:0001701(in utero embryonic development);GO:0001944(vasculature development);GO:0003016(respiratory system process);GO:0003677(DNA binding);GO:0005737(cytoplasm);GO:0008270(zinc ion binding);GO:0010761(fibroblast migration);GO:0046872(metal ion binding);GO:0048008(platelet-derived growth factor receptor signaling pathway);GO:0048705(skeletal system morphogenesis);GO:0048745(smooth muscle tissue…	NA	no
Anks1	GO:0005515(protein binding);GO:0005654(nucleoplasm);GO:0005737(cytoplasm);GO:0005829(cytosol);GO:0006929(substrate-dependent cell migration);GO:0016020(membrane);GO:0016021(integral component of membrane);GO:0016322(neuron remodeling);GO:0042995(cell projection);GO:0043005(neuron projection);GO:0046875(ephrin receptor binding);GO:0048013(ephrin receptor signaling pathway);GO:1901187(regulation of…	NA	no
Chia1	GO:0000272(polysaccharide catabolic process);GO:0001878(response to yeast);GO:0002376(immune system process);GO:0002532(production of molecular mediator involved in inflammatory response);GO:0004553(hydrolase activity, hydrolyzing O-glycosyl compounds);GO:0004568(chitinase activity);GO:0005576(extracellular region);GO:0005615(extracellular space);GO:0005737(cytoplasm);GO:0005975(carbohydrate meta…	00520(Amino sugar and nucleotide sugar metabolism);00520(Amino sugar and nucleotide sugar metabolism)	no
H2-DMb1	GO:0002250(adaptive immune response);GO:0002504(antigen processing and presentation of peptide or polysaccharide antigen via MHC class II);GO:0006955(immune response);GO:0016020(membrane);GO:0016021(integral component of membrane);GO:0019882(antigen processing and presentation);GO:0042613(MHC class II protein complex);GO:0042613(MHC class II protein complex)	04145(Phagosome);04514(Cell adhesion molecules (CAMs));04612(Antigen processing and presentation);04640(Hematopoietic cell lineage);04658(Th1 and Th2 cell differentiation);04659(Th17 cell differentiation);04672(Intestinal immune network for IgA production);04940(Type I diabetes mellitus);05140(Leishmaniasis);05145(Toxoplasmosis);05150(Staphylococcus aureus infection);05152(Tuberculosis);05164(Inf…	no
Wdr73	GO:0000922(spindle pole);GO:0003674(molecular_function);GO:0005515(protein binding);GO:0005737(cytoplasm);GO:0005819(spindle);GO:0005829(cytosol);GO:0005856(cytoskeleton);GO:0006997(nucleus organization);GO:0031122(cytoplasmic microtubule organization);GO:0032154(cleavage furrow);GO:0043066(negative regulation of apoptotic process);GO:0043066(negative regulation of apoptotic process)	NA	no
Gpr19	GO:0004930(G protein-coupled receptor activity);GO:0005886(plasma membrane);GO:0005929(cilium);GO:0007165(signal transduction);GO:0007186(G protein-coupled receptor signaling pathway);GO:0016020(membrane);GO:0016021(integral component of membrane);GO:0016021(integral component of membrane)	NA	no
Zfp82	GO:0003676(nucleic acid binding);GO:0003677(DNA binding);GO:0005634(nucleus);GO:0006355(regulation of transcription, DNA-templated);GO:0046872(metal ion binding);GO:0046872(metal ion binding)	05168(Herpes simplex virus 1 infection);05168(Herpes simplex virus 1 infection)	no
Rnf8	GO:0000151(ubiquitin ligase complex);GO:0000781(chromosome, telomeric region);GO:0003682(chromatin binding);GO:0004842(ubiquitin-protein transferase activity);GO:0005515(protein binding);GO:0005634(nucleus);GO:0005654(nucleoplasm);GO:0005694(chromosome);GO:0005737(cytoplasm);GO:0005829(cytosol);GO:0006281(DNA repair);GO:0006302(double-strand break repair);GO:0006303(double-strand break repair via…	NA	no
Pcdhb8	GO:0005509(calcium ion binding);GO:0005886(plasma membrane);GO:0005887(integral component of plasma membrane);GO:0007155(cell adhesion);GO:0007156(homophilic cell adhesion via plasma membrane adhesion molecules);GO:0016020(membrane);GO:0016021(integral component of membrane);GO:0042802(identical protein binding);GO:0046872(metal ion binding);GO:0046872(metal ion binding)	NA	no
Sfmbt2	GO:0003714(transcription corepressor activity);GO:0005515(protein binding);GO:0005634(nucleus);GO:0005654(nucleoplasm);GO:0005829(cytosol);GO:0006355(regulation of transcription, DNA-templated);GO:0010629(negative regulation of gene expression);GO:0016235(aggresome);GO:0016604(nuclear body);GO:0016607(nuclear speck);GO:0042393(histone binding);GO:0043231(intracellular membrane-bounded organelle);…	NA	no
St8sia3	GO:0000139(Golgi membrane);GO:0001574(ganglioside biosynthetic process);GO:0003828(alpha-N-acetylneuraminate alpha-2,8-sialyltransferase activity);GO:0005794(Golgi apparatus);GO:0006486(protein glycosylation);GO:0006491(N-glycan processing);GO:0008373(sialyltransferase activity);GO:0009100(glycoprotein metabolic process);GO:0009311(oligosaccharide metabolic process);GO:0016020(membrane);GO:001602…	NA	no
Zfp865	GO:0003676(nucleic acid binding);GO:0003677(DNA binding);GO:0005634(nucleus);GO:0046872(metal ion binding);GO:0046872(metal ion binding)	NA	no
Gadd45a	GO:0000122(negative regulation of transcription by RNA polymerase II);GO:0000185(activation of MAPKKK activity);GO:0005515(protein binding);GO:0005634(nucleus);GO:0005737(cytoplasm);GO:0006469(negative regulation of protein kinase activity);GO:0006974(cellular response to DNA damage stimulus);GO:0007049(cell cycle);GO:0007050(cell cycle arrest);GO:0007098(centrosome cycle);GO:0016525(negative reg…	04010(MAPK signaling pathway);04068(FoxO signaling pathway);04110(Cell cycle);04115(p53 signaling pathway);04210(Apoptosis);04218(Cellular senescence);05169(Epstein-Barr virus infection);05200(Pathways in cancer);05202(Transcriptional misregulation in cancer);05210(Colorectal cancer);05212(Pancreatic cancer);05213(Endometrial cancer);05214(Glioma);05216(Thyroid cancer);05217(Basal cell carcinoma)…	no
Zhx1	GO:0000122(negative regulation of transcription by RNA polymerase II);GO:0003676(nucleic acid binding);GO:0003677(DNA binding);GO:0003700(DNA-binding transcription factor activity);GO:0003714(transcription corepressor activity);GO:0005634(nucleus);GO:0005654(nucleoplasm);GO:0006355(regulation of transcription, DNA-templated);GO:0006357(regulation of transcription by RNA polymerase II);GO:0045892(…	NA	no
BC065397	NA	NA	no
N4bp2	GO:0004519(endonuclease activity);GO:0005515(protein binding);GO:0005524(ATP binding);GO:0005829(cytosol);GO:0016310(phosphorylation);GO:0046404(ATP-dependent polydeoxyribonucleotide 5'-hydroxyl-kinase activity);GO:0090305(nucleic acid phosphodiester bond hydrolysis);GO:0090305(nucleic acid phosphodiester bond hydrolysis)	NA	no
Abhd14b	GO:0005634(nucleus);GO:0005654(nucleoplasm);GO:0005730(nucleolus);GO:0005829(cytosol);GO:0016787(hydrolase activity);GO:0045944(positive regulation of transcription by RNA polymerase II);GO:0045944(positive regulation of transcription by RNA polymerase II)	NA	no
Slc44a5	GO:0016020(membrane);GO:0016021(integral component of membrane);GO:0022857(transmembrane transporter activity);GO:0055085(transmembrane transport);GO:0055085(transmembrane transport)	05231(Choline metabolism in cancer);05231(Choline metabolism in cancer)	no
Kif11	GO:0000166(nucleotide binding);GO:0000922(spindle pole);GO:0003777(microtubule motor activity);GO:0005524(ATP binding);GO:0005634(nucleus);GO:0005737(cytoplasm);GO:0005819(spindle);GO:0005829(cytosol);GO:0005856(cytoskeleton);GO:0005874(microtubule);GO:0005876(spindle microtubule);GO:0007018(microtubule-based movement);GO:0007049(cell cycle);GO:0007051(spindle organization);GO:0007100(mitotic cen…	NA	no
mt-Tg	NA	NA	no
Tymp	GO:0000002(mitochondrial genome maintenance);GO:0004645(1,4-alpha-oligoglucan phosphorylase activity);GO:0005829(cytosol);GO:0006206(pyrimidine nucleobase metabolic process);GO:0006213(pyrimidine nucleoside metabolic process);GO:0006935(chemotaxis);GO:0009032(thymidine phosphorylase activity);GO:0009887(animal organ morphogenesis);GO:0016154(pyrimidine-nucleoside phosphorylase activity);GO:001674…	00240(Pyrimidine metabolism);00983(Drug metabolism - other enzymes);05219(Bladder cancer)	no
Daglb	GO:0001516(prostaglandin biosynthetic process);GO:0004806(triglyceride lipase activity);GO:0005654(nucleoplasm);GO:0005886(plasma membrane);GO:0006629(lipid metabolic process);GO:0006690(icosanoid metabolic process);GO:0007216(G protein-coupled glutamate receptor signaling pathway);GO:0007405(neuroblast proliferation);GO:0010898(positive regulation of triglyceride catabolic process);GO:0016020(me…	04723(Retrograde endocannabinoid signaling);04925(Aldosterone synthesis and secretion);04925(Aldosterone synthesis and secretion)	no
Celf6	GO:0000381(regulation of alternative mRNA splicing, via spliceosome);GO:0003676(nucleic acid binding);GO:0003723(RNA binding);GO:0003729(mRNA binding);GO:0005634(nucleus);GO:0005737(cytoplasm);GO:0006376(mRNA splice site selection);GO:0006397(mRNA processing);GO:0045202(synapse);GO:0071625(vocalization behavior);GO:0099153(synaptic transmission, serotonergic);GO:1990904(ribonucleoprotein complex)…	NA	no
Rskr	GO:0000166(nucleotide binding);GO:0003674(molecular_function);GO:0004672(protein kinase activity);GO:0004674(protein serine/threonine kinase activity);GO:0005524(ATP binding);GO:0005575(cellular_component);GO:0006468(protein phosphorylation);GO:0016301(kinase activity);GO:0016310(phosphorylation);GO:0016740(transferase activity);GO:0016740(transferase activity)	NA	no
Zdbf2	GO:0003674(molecular_function);GO:0003676(nucleic acid binding);GO:0005575(cellular_component);GO:0008150(biological_process);GO:0008270(zinc ion binding);GO:0008270(zinc ion binding)	NA	no
Thbs4	GO:0001938(positive regulation of endothelial cell proliferation);GO:0001968(fibronectin binding);GO:0005178(integrin binding);GO:0005201(extracellular matrix structural constituent);GO:0005509(calcium ion binding);GO:0005515(protein binding);GO:0005518(collagen binding);GO:0005576(extracellular region);GO:0005604(basement membrane);GO:0005615(extracellular space);GO:0005783(endoplasmic reticulum…	04145(Phagosome);04151(PI3K-Akt signaling pathway);04510(Focal adhesion);04512(ECM-receptor interaction);05144(Malaria);05165(Human papillomavirus infection);05165(Human papillomavirus infection)	no
Ankrd53	GO:0000922(spindle pole);GO:0003674(molecular_function);GO:0005515(protein binding);GO:0005737(cytoplasm);GO:0005819(spindle);GO:0005856(cytoskeleton);GO:0007049(cell cycle);GO:0007080(mitotic metaphase plate congression);GO:0031116(positive regulation of microtubule polymerization);GO:0051301(cell division);GO:0060236(regulation of mitotic spindle organization);GO:1902412(regulation of mitotic c…	NA	no
Gpc2	GO:0005576(extracellular region);GO:0005615(extracellular space);GO:0005783(endoplasmic reticulum);GO:0005796(Golgi lumen);GO:0005886(plasma membrane);GO:0007224(smoothened signaling pathway);GO:0009966(regulation of signal transduction);GO:0009986(cell surface);GO:0010976(positive regulation of neuron projection development);GO:0016020(membrane);GO:0016477(cell migration);GO:0030182(neuron diffe…	NA	no
Rell1	GO:0003674(molecular_function);GO:0005886(plasma membrane);GO:0015630(microtubule cytoskeleton);GO:0016020(membrane);GO:0016021(integral component of membrane);GO:1900745(positive regulation of p38MAPK cascade);GO:1900745(positive regulation of p38MAPK cascade)	NA	no
Clybl	GO:0000287(magnesium ion binding);GO:0003824(catalytic activity);GO:0004474(malate synthase activity);GO:0005739(mitochondrion);GO:0016740(transferase activity);GO:0016787(hydrolase activity);GO:0016829(lyase activity);GO:0046872(metal ion binding);GO:0047777((S)-citramalyl-CoA lyase activity);GO:0070207(protein homotrimerization);GO:0106064(regulation of cobalamin metabolic process);GO:0106121(p…	NA	no
Zfp148	GO:0000122(negative regulation of transcription by RNA polymerase II);GO:0000976(transcription regulatory region sequence-specific DNA binding);GO:0000978(RNA polymerase II cis-regulatory region sequence-specific DNA binding);GO:0001227(DNA-binding transcription repressor activity, RNA polymerase II-specific);GO:0003676(nucleic acid binding);GO:0003677(DNA binding);GO:0003690(double-stranded DNA …	NA	no
Tnfrsf25	GO:0005515(protein binding);GO:0005886(plasma membrane);GO:0006915(apoptotic process);GO:0007165(signal transduction);GO:0016020(membrane);GO:0016021(integral component of membrane);GO:0016021(integral component of membrane)	04060(Cytokine-cytokine receptor interaction);04060(Cytokine-cytokine receptor interaction)	no
Scube2	GO:0003413(chondrocyte differentiation involved in endochondral bone morphogenesis);GO:0005509(calcium ion binding);GO:0005515(protein binding);GO:0005576(extracellular region);GO:0005615(extracellular space);GO:0007275(multicellular organism development);GO:0008289(lipid binding);GO:0009986(cell surface);GO:0019897(extrinsic component of plasma membrane);GO:0042802(identical protein binding);GO:…	NA	no
H2-T22	GO:0002476(antigen processing and presentation of endogenous peptide antigen via MHC class Ib);GO:0005615(extracellular space);GO:0009897(external side of plasma membrane);GO:0016020(membrane);GO:0016021(integral component of membrane);GO:0016021(integral component of membrane)	04144(Endocytosis);04145(Phagosome);04218(Cellular senescence);04514(Cell adhesion molecules (CAMs));04612(Antigen processing and presentation);04650(Natural killer cell mediated cytotoxicity);04940(Type I diabetes mellitus);05163(Human cytomegalovirus infection);05165(Human papillomavirus infection);05166(Human T-cell leukemia virus 1 infection);05167(Kaposi sarcoma-associated herpesvirus infect…	no
Emid1	GO:0005201(extracellular matrix structural constituent);GO:0005515(protein binding);GO:0005576(extracellular region);GO:0005581(collagen trimer);GO:0005783(endoplasmic reticulum);GO:0005794(Golgi apparatus);GO:0031012(extracellular matrix);GO:0062023(collagen-containing extracellular matrix);GO:0062023(collagen-containing extracellular matrix)	NA	no
Zswim7	GO:0000724(double-strand break repair via homologous recombination);GO:0003674(molecular_function);GO:0005634(nucleus);GO:0006281(DNA repair);GO:0006310(DNA recombination);GO:0006974(cellular response to DNA damage stimulus);GO:0008270(zinc ion binding);GO:0046872(metal ion binding);GO:0050821(protein stabilization);GO:0097196(Shu complex)	NA	no
Pik3ca	GO:0000166(nucleotide binding);GO:0001525(angiogenesis);GO:0001889(liver development);GO:0001932(regulation of protein phosphorylation);GO:0004674(protein serine/threonine kinase activity);GO:0005515(protein binding);GO:0005524(ATP binding);GO:0005737(cytoplasm);GO:0005829(cytosol);GO:0005886(plasma membrane);GO:0005942(phosphatidylinositol 3-kinase complex);GO:0005943(phosphatidylinositol 3-kina…	00562(Inositol phosphate metabolism);01521(EGFR tyrosine kinase inhibitor resistance);01522(Endocrine resistance);01524(Platinum drug resistance);04012(ErbB signaling pathway);04014(Ras signaling pathway);04015(Rap1 signaling pathway);04024(cAMP signaling pathway);04062(Chemokine signaling pathway);04066(HIF-1 signaling pathway);04068(FoxO signaling pathway);04070(Phosphatidylinositol signaling s…	no
C2	GO:0002376(immune system process);GO:0004252(serine-type endopeptidase activity);GO:0005576(extracellular region);GO:0005615(extracellular space);GO:0006508(proteolysis);GO:0006956(complement activation);GO:0006958(complement activation, classical pathway);GO:0007584(response to nutrient);GO:0008233(peptidase activity);GO:0008236(serine-type peptidase activity);GO:0016787(hydrolase activity);GO:0…	04610(Complement and coagulation cascades);05133(Pertussis);05150(Staphylococcus aureus infection);05322(Systemic lupus erythematosus);05322(Systemic lupus erythematosus)	no
Ttll8	GO:0000166(nucleotide binding);GO:0005524(ATP binding);GO:0005737(cytoplasm);GO:0005856(cytoskeleton);GO:0005874(microtubule);GO:0005929(cilium);GO:0005930(axoneme);GO:0006464(cellular protein modification process);GO:0015630(microtubule cytoskeleton);GO:0016874(ligase activity);GO:0018094(protein polyglycylation);GO:0042995(cell projection);GO:0060271(cilium assembly);GO:0070735(protein-glycine …	NA	no
Best3	GO:0005254(chloride channel activity);GO:0005886(plasma membrane);GO:0006811(ion transport);GO:0006821(chloride transport);GO:0015698(inorganic anion transport);GO:0016020(membrane);GO:0016021(integral component of membrane);GO:0034707(chloride channel complex);GO:0043271(negative regulation of ion transport);GO:1902476(chloride transmembrane transport)	NA	no
Jag1	GO:0001953(negative regulation of cell-matrix adhesion);GO:0001974(blood vessel remodeling);GO:0002011(morphogenesis of an epithelial sheet);GO:0002456(T cell mediated immunity);GO:0003184(pulmonary valve morphogenesis);GO:0003215(cardiac right ventricle morphogenesis);GO:0005112(Notch binding);GO:0005509(calcium ion binding);GO:0005515(protein binding);GO:0005543(phospholipid binding);GO:0005886…	01522(Endocrine resistance);04330(Notch signaling pathway);04371(Apelin signaling pathway);04658(Th1 and Th2 cell differentiation);04668(TNF signaling pathway);05165(Human papillomavirus infection);05200(Pathways in cancer);05224(Breast cancer);05224(Breast cancer)	no
Ltbp4	GO:0005509(calcium ion binding);GO:0005576(extracellular region);GO:0007179(transforming growth factor beta receptor signaling pathway);GO:0019838(growth factor binding);GO:0030162(regulation of proteolysis);GO:0031012(extracellular matrix);GO:0046879(hormone secretion);GO:0050431(transforming growth factor beta binding);GO:0062023(collagen-containing extracellular matrix);GO:0062023(collagen-con…	NA	no
Pcdhga7	GO:0003674(molecular_function);GO:0005509(calcium ion binding);GO:0005886(plasma membrane);GO:0005887(integral component of plasma membrane);GO:0007155(cell adhesion);GO:0007156(homophilic cell adhesion via plasma membrane adhesion molecules);GO:0016020(membrane);GO:0016021(integral component of membrane);GO:0016021(integral component of membrane)	NA	no
Tlr13	GO:0002224(toll-like receptor signaling pathway);GO:0002376(immune system process);GO:0002755(MyD88-dependent toll-like receptor signaling pathway);GO:0003723(RNA binding);GO:0004888(transmembrane signaling receptor activity);GO:0005515(protein binding);GO:0005737(cytoplasm);GO:0005768(endosome);GO:0005887(integral component of plasma membrane);GO:0006954(inflammatory response);GO:0006955(immune …	NA	no
A3galt2	GO:0001962(alpha-1,3-galactosyltransferase activity);GO:0005794(Golgi apparatus);GO:0005975(carbohydrate metabolic process);GO:0006688(glycosphingolipid biosynthetic process);GO:0016020(membrane);GO:0016021(integral component of membrane);GO:0016740(transferase activity);GO:0016757(transferase activity, transferring glycosyl groups);GO:0016758(transferase activity, transferring hexosyl groups);GO…	00603(Glycosphingolipid biosynthesis - globo and isoglobo series);00603(Glycosphingolipid biosynthesis - globo and isoglobo series)	no
Sema5a	GO:0005515(protein binding);GO:0016020(membrane);GO:0016021(integral component of membrane);GO:0030154(cell differentiation);GO:0030215(semaphorin receptor binding);GO:0030215(semaphorin receptor binding)	04360(Axon guidance);04360(Axon guidance)	no
Dok7	GO:0001934(positive regulation of protein phosphorylation);GO:0005515(protein binding);GO:0005654(nucleoplasm);GO:0005739(mitochondrion);GO:0005886(plasma membrane);GO:0007528(neuromuscular junction development);GO:0008289(lipid binding);GO:0016020(membrane);GO:0019901(protein kinase binding);GO:0030054(cell junction);GO:0031594(neuromuscular junction);GO:0035091(phosphatidylinositol binding);GO:…	NA	no
Syngr2	GO:0005515(protein binding);GO:0006605(protein targeting);GO:0008021(synaptic vesicle);GO:0016020(membrane);GO:0016021(integral component of membrane);GO:0030054(cell junction);GO:0030659(cytoplasmic vesicle membrane);GO:0030672(synaptic vesicle membrane);GO:0031410(cytoplasmic vesicle);GO:0031594(neuromuscular junction);GO:0045055(regulated exocytosis);GO:0045202(synapse);GO:0048499(synaptic ves…	NA	no
Dpysl3	GO:0005515(protein binding);GO:0005615(extracellular space);GO:0005737(cytoplasm);GO:0005829(cytosol);GO:0007399(nervous system development);GO:0010975(regulation of neuron projection development);GO:0010976(positive regulation of neuron projection development);GO:0010977(negative regulation of neuron projection development);GO:0016787(hydrolase activity);GO:0016810(hydrolase activity, acting on …	NA	no
Atxn1l	GO:0000122(negative regulation of transcription by RNA polymerase II);GO:0003677(DNA binding);GO:0003723(RNA binding);GO:0005515(protein binding);GO:0005634(nucleus);GO:0005654(nucleoplasm);GO:0005730(nucleolus);GO:0006355(regulation of transcription, DNA-templated);GO:0007420(brain development);GO:0007612(learning);GO:0007613(memory);GO:0030198(extracellular matrix organization);GO:0030425(dendr…	NA	no
Kap	GO:0005576(extracellular region);GO:0005576(extracellular region)	NA	no
Rpph1	NA	NA	no
Cerox1	NA	NA	no
Mgst3	GO:0004364(glutathione transferase activity);GO:0004464(leukotriene-C4 synthase activity);GO:0004602(glutathione peroxidase activity);GO:0005635(nuclear envelope);GO:0005783(endoplasmic reticulum);GO:0005789(endoplasmic reticulum membrane);GO:0006629(lipid metabolic process);GO:0010243(response to organonitrogen compound);GO:0016020(membrane);GO:0016021(integral component of membrane);GO:0016491(…	00480(Glutathione metabolism);00980(Metabolism of xenobiotics by cytochrome P450);00982(Drug metabolism - cytochrome P450);00983(Drug metabolism - other enzymes);01524(Platinum drug resistance);05200(Pathways in cancer);05204(Chemical carcinogenesis);05225(Hepatocellular carcinoma);05418(Fluid shear stress and atherosclerosis)	no
Cacna1g	GO:0001508(action potential);GO:0001518(voltage-gated sodium channel complex);GO:0002027(regulation of heart rate);GO:0005216(ion channel activity);GO:0005244(voltage-gated ion channel activity);GO:0005245(voltage-gated calcium channel activity);GO:0005248(voltage-gated sodium channel activity);GO:0005261(cation channel activity);GO:0005262(calcium channel activity);GO:0005515(protein binding);GO…	04010(MAPK signaling pathway);04020(Calcium signaling pathway);04713(Circadian entrainment);04925(Aldosterone synthesis and secretion);04927(Cortisol synthesis and secretion);04930(Type II diabetes mellitus);04934(Cushing syndrome);04934(Cushing syndrome)	no
Ddx24	GO:0000166(nucleotide binding);GO:0003676(nucleic acid binding);GO:0003723(RNA binding);GO:0003724(RNA helicase activity);GO:0004386(helicase activity);GO:0005524(ATP binding);GO:0005730(nucleolus);GO:0016787(hydrolase activity);GO:0016787(hydrolase activity)	NA	no
Dkc1	GO:0000454(snoRNA guided rRNA pseudouridine synthesis);GO:0000455(enzyme-directed rRNA pseudouridine synthesis);GO:0000495(box H/ACA snoRNA 3'-end processing);GO:0001522(pseudouridine synthesis);GO:0001650(fibrillar center);GO:0003720(telomerase activity);GO:0003723(RNA binding);GO:0005515(protein binding);GO:0005634(nucleus);GO:0005654(nucleoplasm);GO:0005697(telomerase holoenzyme complex);GO:00…	03008(Ribosome biogenesis in eukaryotes);03008(Ribosome biogenesis in eukaryotes)	no
Iqce	GO:0005515(protein binding);GO:0005739(mitochondrion);GO:0005886(plasma membrane);GO:0016020(membrane);GO:0019898(extrinsic component of membrane);GO:0035108(limb morphogenesis);GO:0042995(cell projection);GO:0045944(positive regulation of transcription by RNA polymerase II);GO:0060170(ciliary membrane);GO:0098797(plasma membrane protein complex);GO:0098797(plasma membrane protein complex)	NA	no
Kmt5c	GO:0000780(condensed nuclear chromosome, centromeric region);GO:0003682(chromatin binding);GO:0005515(protein binding);GO:0005634(nucleus);GO:0005654(nucleoplasm);GO:0005694(chromosome);GO:0005720(nuclear heterochromatin);GO:0005721(pericentric heterochromatin);GO:0006281(DNA repair);GO:0006325(chromatin organization);GO:0008168(methyltransferase activity);GO:0016571(histone methylation);GO:00167…	00310(Lysine degradation);00310(Lysine degradation)	no
Sst	GO:0005179(hormone activity);GO:0005576(extracellular region);GO:0005615(extracellular space);GO:0006972(hyperosmotic response);GO:0007165(signal transduction);GO:0009408(response to heat);GO:0010243(response to organonitrogen compound);GO:0010447(response to acidic pH);GO:0030334(regulation of cell migration);GO:0042493(response to drug);GO:0043025(neuronal cell body);GO:0043200(response to amin…	04024(cAMP signaling pathway);04080(Neuroactive ligand-receptor interaction);04971(Gastric acid secretion)	no
Zfp703	GO:0003676(nucleic acid binding);GO:0005634(nucleus);GO:0005737(cytoplasm);GO:0006355(regulation of transcription, DNA-templated);GO:0008284(positive regulation of cell population proliferation);GO:0010718(positive regulation of epithelial to mesenchymal transition);GO:0016363(nuclear matrix);GO:0017015(regulation of transforming growth factor beta receptor signaling pathway);GO:0030335(positive …	NA	no
A2m	GO:0001869(negative regulation of complement activation, lectin pathway);GO:0002020(protease binding);GO:0004866(endopeptidase inhibitor activity);GO:0004867(serine-type endopeptidase inhibitor activity);GO:0005102(signaling receptor binding);GO:0005515(protein binding);GO:0005576(extracellular region);GO:0005615(extracellular space);GO:0007565(female pregnancy);GO:0010466(negative regulation of …	04610(Complement and coagulation cascades);04610(Complement and coagulation cascades)	no
Myo5a	GO:0000146(microfilament motor activity);GO:0000149(SNARE binding);GO:0000166(nucleotide binding);GO:0001726(ruffle);GO:0001750(photoreceptor outer segment);GO:0003774(motor activity);GO:0003779(actin binding);GO:0005509(calcium ion binding);GO:0005515(protein binding);GO:0005516(calmodulin binding);GO:0005524(ATP binding);GO:0005737(cytoplasm);GO:0005764(lysosome);GO:0005769(early endosome);GO:0…	NA	no
Adam21	GO:0004222(metalloendopeptidase activity);GO:0006508(proteolysis);GO:0008233(peptidase activity);GO:0008237(metallopeptidase activity);GO:0016020(membrane);GO:0016021(integral component of membrane);GO:0016787(hydrolase activity);GO:0030424(axon);GO:0043005(neuron projection);GO:0043025(neuronal cell body);GO:0046872(metal ion binding)	NA	no
Med11	GO:0000151(ubiquitin ligase complex);GO:0003712(transcription coregulator activity);GO:0005515(protein binding);GO:0005634(nucleus);GO:0005654(nucleoplasm);GO:0006357(regulation of transcription by RNA polymerase II);GO:0008150(biological_process);GO:0016567(protein ubiquitination);GO:0016592(mediator complex);GO:0061630(ubiquitin protein ligase activity);GO:0061630(ubiquitin protein ligase activ…	NA	no
Agap1	GO:0000166(nucleotide binding);GO:0003924(GTPase activity);GO:0005096(GTPase activator activity);GO:0005515(protein binding);GO:0005525(GTP binding);GO:0005543(phospholipid binding);GO:0005634(nucleus);GO:0005737(cytoplasm);GO:0005829(cytosol);GO:0007165(signal transduction);GO:0015031(protein transport);GO:0016020(membrane);GO:0043547(positive regulation of GTPase activity);GO:0046872(metal ion …	04144(Endocytosis);04144(Endocytosis)	no
H2aw	GO:0000786(nucleosome);GO:0000788(nuclear nucleosome);GO:0000790(nuclear chromatin);GO:0003677(DNA binding);GO:0005634(nucleus);GO:0005694(chromosome);GO:0006325(chromatin organization);GO:0006337(nucleosome disassembly);GO:0006342(chromatin silencing);GO:0046982(protein heterodimerization activity);GO:0070914(UV-damage excision repair)	04217(Necroptosis);05034(Alcoholism);05322(Systemic lupus erythematosus)	no
Plscr2	GO:0005515(protein binding);GO:0005634(nucleus);GO:0005737(cytoplasm);GO:0005886(plasma membrane);GO:0016020(membrane);GO:0016021(integral component of membrane);GO:0017121(plasma membrane phospholipid scrambling);GO:0017124(SH3 domain binding);GO:0017128(phospholipid scramblase activity);GO:0046872(metal ion binding);GO:0070782(phosphatidylserine exposure on apoptotic cell surface);GO:0071222(ce…	NA	no
Gins2	GO:0000727(double-strand break repair via break-induced replication);GO:0000811(GINS complex);GO:0005634(nucleus);GO:0006260(DNA replication);GO:0031298(replication fork protection complex);GO:0032508(DNA duplex unwinding);GO:0043138(3'-5' DNA helicase activity);GO:0043138(3'-5' DNA helicase activity)	NA	no
Slco1a4	GO:0005515(protein binding);GO:0005886(plasma membrane);GO:0005887(integral component of plasma membrane);GO:0006811(ion transport);GO:0006820(anion transport);GO:0008514(organic anion transmembrane transporter activity);GO:0009925(basal plasma membrane);GO:0010468(regulation of gene expression);GO:0015125(bile acid transmembrane transporter activity);GO:0015347(sodium-independent organic anion t…	04976(Bile secretion);04976(Bile secretion)	no
Trex1	GO:0000287(magnesium ion binding);GO:0001568(blood vessel development);GO:0001822(kidney development);GO:0002250(adaptive immune response);GO:0002251(organ or tissue specific immune response);GO:0002253(activation of immune response);GO:0002281(macrophage activation involved in immune response);GO:0002320(lymphoid progenitor cell differentiation);GO:0002379(immunoglobulin biosynthetic process inv…	04623(Cytosolic DNA-sensing pathway);04623(Cytosolic DNA-sensing pathway)	no
Nat8f1	GO:0001702(gastrulation with mouth forming second);GO:0004468(lysine N-acetyltransferase activity, acting on acetyl phosphate as donor);GO:0005743(mitochondrial inner membrane);GO:0005783(endoplasmic reticulum);GO:0005789(endoplasmic reticulum membrane);GO:0005793(endoplasmic reticulum-Golgi intermediate compartment);GO:0005794(Golgi apparatus);GO:0007162(negative regulation of cell adhesion);GO:…	00480(Glutathione metabolism);00480(Glutathione metabolism)	no
Adcy7	GO:0000166(nucleotide binding);GO:0002819(regulation of adaptive immune response);GO:0004016(adenylate cyclase activity);GO:0005524(ATP binding);GO:0005886(plasma membrane);GO:0005887(integral component of plasma membrane);GO:0006171(cAMP biosynthetic process);GO:0007189(adenylate cyclase-activating G protein-coupled receptor signaling pathway);GO:0007190(activation of adenylate cyclase activity)…	00230(Purine metabolism);01522(Endocrine resistance);04015(Rap1 signaling pathway);04020(Calcium signaling pathway);04022(cGMP-PKG signaling pathway);04024(cAMP signaling pathway);04062(Chemokine signaling pathway);04072(Phospholipase D signaling pathway);04114(Oocyte meiosis);04211(Longevity regulating pathway);04213(Longevity regulating pathway - multiple species);04261(Adrenergic signaling in …	no
Scg5	GO:0004857(enzyme inhibitor activity);GO:0005576(extracellular region);GO:0005634(nucleus);GO:0006886(intracellular protein transport);GO:0007218(neuropeptide signaling pathway);GO:0016486(peptide hormone processing);GO:0030141(secretory granule);GO:0030234(enzyme regulator activity);GO:0043086(negative regulation of catalytic activity);GO:0046883(regulation of hormone secretion);GO:0050790(regul…	NA	no
Zfp760	GO:0003676(nucleic acid binding);GO:0006355(regulation of transcription, DNA-templated);GO:0046872(metal ion binding)	05168(Herpes simplex virus 1 infection)	no
Ldlr	GO:0001540(amyloid-beta binding);GO:0002020(protease binding);GO:0005041(low-density lipoprotein particle receptor activity);GO:0005509(calcium ion binding);GO:0005515(protein binding);GO:0005615(extracellular space);GO:0005764(lysosome);GO:0005768(endosome);GO:0005769(early endosome);GO:0005770(late endosome);GO:0005794(Golgi apparatus);GO:0005886(plasma membrane);GO:0005901(caveola);GO:0005905(…	04144(Endocytosis);04913(Ovarian steroidogenesis);04925(Aldosterone synthesis and secretion);04927(Cortisol synthesis and secretion);04934(Cushing syndrome);04976(Bile secretion);04979(Cholesterol metabolism);05145(Toxoplasmosis);05160(Hepatitis C);05160(Hepatitis C)	no
Naa25	GO:0004596(peptide alpha-N-acetyltransferase activity);GO:0005515(protein binding);GO:0005737(cytoplasm);GO:0005794(Golgi apparatus);GO:0005829(cytosol);GO:0017196(N-terminal peptidyl-methionine acetylation);GO:0031416(NatB complex);GO:0031416(NatB complex)	NA	no
Napsa	GO:0004175(endopeptidase activity);GO:0004190(aspartic-type endopeptidase activity);GO:0005515(protein binding);GO:0005576(extracellular region);GO:0005615(extracellular space);GO:0005764(lysosome);GO:0006508(proteolysis);GO:0008233(peptidase activity);GO:0016787(hydrolase activity);GO:0033619(membrane protein proteolysis);GO:0043129(surfactant homeostasis);GO:0097208(alveolar lamellar body);GO:0…	04142(Lysosome);04142(Lysosome)	no
Zkscan3	GO:0003676(nucleic acid binding);GO:0003677(DNA binding);GO:0003700(DNA-binding transcription factor activity);GO:0005634(nucleus);GO:0006355(regulation of transcription, DNA-templated);GO:0046872(metal ion binding);GO:0046872(metal ion binding)	NA	no
Mzt2	GO:0003674(molecular_function);GO:0005654(nucleoplasm);GO:0005737(cytoplasm);GO:0005813(centrosome);GO:0005815(microtubule organizing center);GO:0005819(spindle);GO:0005829(cytosol);GO:0005856(cytoskeleton);GO:0008150(biological_process);GO:0008274(gamma-tubulin ring complex);GO:0008274(gamma-tubulin ring complex)	NA	no
Fndc8	GO:0003674(molecular_function);GO:0005515(protein binding);GO:0008150(biological_process)	NA	no
Spata13	GO:0005085(guanyl-nucleotide exchange factor activity);GO:0005515(protein binding);GO:0035556(intracellular signal transduction);GO:0035556(intracellular signal transduction)	04810(Regulation of actin cytoskeleton);04810(Regulation of actin cytoskeleton)	no
Ablim1	GO:0001725(stress fiber);GO:0003779(actin binding);GO:0005515(protein binding);GO:0005737(cytoplasm);GO:0005856(cytoskeleton);GO:0007010(cytoskeleton organization);GO:0007411(axon guidance);GO:0014069(postsynaptic density);GO:0015629(actin cytoskeleton);GO:0030027(lamellipodium);GO:0030032(lamellipodium assembly);GO:0045944(positive regulation of transcription by RNA polymerase II);GO:0046872(met…	04360(Axon guidance);04360(Axon guidance)	no
Fcrls	GO:0004888(transmembrane signaling receptor activity);GO:0005044(scavenger receptor activity);GO:0005887(integral component of plasma membrane);GO:0006897(endocytosis);GO:0007166(cell surface receptor signaling pathway);GO:0016020(membrane);GO:0016020(membrane)	NA	no
Unc5d	GO:0005042(netrin receptor activity);GO:0005515(protein binding);GO:0005886(plasma membrane);GO:0006915(apoptotic process);GO:0007165(signal transduction);GO:0007275(multicellular organism development);GO:0007411(axon guidance);GO:0009986(cell surface);GO:0016020(membrane);GO:0016021(integral component of membrane);GO:0021859(pyramidal neuron differentiation);GO:0038007(netrin-activated signaling…	04360(Axon guidance);04360(Axon guidance)	no
Zkscan7	GO:0003674(molecular_function);GO:0003676(nucleic acid binding);GO:0003700(DNA-binding transcription factor activity);GO:0005575(cellular_component);GO:0005634(nucleus);GO:0006355(regulation of transcription, DNA-templated);GO:0008150(biological_process);GO:0008150(biological_process)	NA	no
Homez	GO:0003677(DNA binding);GO:0005634(nucleus);GO:0005654(nucleoplasm);GO:0005730(nucleolus);GO:0005829(cytosol);GO:0006355(regulation of transcription, DNA-templated);GO:0006355(regulation of transcription, DNA-templated)	NA	no
Fign	GO:0000166(nucleotide binding);GO:0005515(protein binding);GO:0005524(ATP binding);GO:0005634(nucleus);GO:0005737(cytoplasm);GO:0005815(microtubule organizing center);GO:0005856(cytoskeleton);GO:0005874(microtubule);GO:0007049(cell cycle);GO:0008022(protein C-terminus binding);GO:0008568(microtubule-severing ATPase activity);GO:0010569(regulation of double-strand break repair via homologous recom…	NA	no
Lrrc38	GO:0005249(voltage-gated potassium channel activity);GO:0005515(protein binding);GO:0005886(plasma membrane);GO:0006811(ion transport);GO:0008076(voltage-gated potassium channel complex);GO:0016020(membrane);GO:0016021(integral component of membrane);GO:0044325(ion channel binding);GO:0071805(potassium ion transmembrane transport);GO:0099104(potassium channel activator activity);GO:1903818(positi…	NA	no
BC067074	GO:0003674(molecular_function);GO:0016020(membrane);GO:0016021(integral component of membrane);GO:0016021(integral component of membrane)	NA	no
Tmbim1	GO:0005123(death receptor binding);GO:0005765(lysosomal membrane);GO:0005794(Golgi apparatus);GO:0010008(endosome membrane);GO:0016020(membrane);GO:0016021(integral component of membrane);GO:0043231(intracellular membrane-bounded organelle);GO:1902042(negative regulation of extrinsic apoptotic signaling pathway via death domain receptors);GO:1902045(negative regulation of Fas signaling pathway);G…	NA	no
AI197445	NA	NA	no
Kntc1	GO:0000775(chromosome, centromeric region);GO:0000776(kinetochore);GO:0000777(condensed chromosome kinetochore);GO:0000922(spindle pole);GO:0003674(molecular_function);GO:0005515(protein binding);GO:0005634(nucleus);GO:0005694(chromosome);GO:0005737(cytoplasm);GO:0005819(spindle);GO:0005828(kinetochore microtubule);GO:0005829(cytosol);GO:0005856(cytoskeleton);GO:0005886(plasma membrane);GO:000704…	NA	no
Impdh1	GO:0000166(nucleotide binding);GO:0003676(nucleic acid binding);GO:0003677(DNA binding);GO:0003824(catalytic activity);GO:0003938(IMP dehydrogenase activity);GO:0005634(nucleus);GO:0005737(cytoplasm);GO:0005829(cytosol);GO:0006164(purine nucleotide biosynthetic process);GO:0006177(GMP biosynthetic process);GO:0006183(GTP biosynthetic process);GO:0016491(oxidoreductase activity);GO:0042802(identic…	00230(Purine metabolism);00983(Drug metabolism - other enzymes);00983(Drug metabolism - other enzymes)	no
Rsl1	GO:0000122(negative regulation of transcription by RNA polymerase II);GO:0000987(cis-regulatory region sequence-specific DNA binding);GO:0003676(nucleic acid binding);GO:0005575(cellular_component);GO:0005634(nucleus);GO:0006355(regulation of transcription, DNA-templated);GO:0007530(sex determination);GO:0043565(sequence-specific DNA binding);GO:0044030(regulation of DNA methylation);GO:0045892(n…	05168(Herpes simplex virus 1 infection);05168(Herpes simplex virus 1 infection)	no
Klk6	GO:0004252(serine-type endopeptidase activity);GO:0005576(extracellular region);GO:0005737(cytoplasm);GO:0006508(proteolysis);GO:0008233(peptidase activity);GO:0008236(serine-type peptidase activity);GO:0010975(regulation of neuron projection development);GO:0016787(hydrolase activity);GO:0030141(secretory granule);GO:0045745(positive regulation of G protein-coupled receptor signaling pathway);GO…	NA	no
Gpx3	GO:0004601(peroxidase activity);GO:0004602(glutathione peroxidase activity);GO:0005576(extracellular region);GO:0005615(extracellular space);GO:0006749(glutathione metabolic process);GO:0006979(response to oxidative stress);GO:0008430(selenium binding);GO:0016491(oxidoreductase activity);GO:0042744(hydrogen peroxide catabolic process);GO:0042802(identical protein binding);GO:0055114(oxidation-red…	00480(Glutathione metabolism);00590(Arachidonic acid metabolism);04918(Thyroid hormone synthesis);04918(Thyroid hormone synthesis)	no
Zfp169	GO:0003676(nucleic acid binding);GO:0003700(DNA-binding transcription factor activity);GO:0005634(nucleus);GO:0006355(regulation of transcription, DNA-templated);GO:0008150(biological_process);GO:0043565(sequence-specific DNA binding);GO:0046872(metal ion binding);GO:0046872(metal ion binding)	05168(Herpes simplex virus 1 infection);05168(Herpes simplex virus 1 infection)	no
Npas3	GO:0005515(protein binding);GO:0005634(nucleus);GO:0005654(nucleoplasm);GO:0006355(regulation of transcription, DNA-templated);GO:0046983(protein dimerization activity);GO:0046983(protein dimerization activity)	NA	no
Rspo2	GO:0001649(osteoblast differentiation);GO:0005102(signaling receptor binding);GO:0005576(extracellular region);GO:0007275(multicellular organism development);GO:0008201(heparin binding);GO:0009986(cell surface);GO:0016055(Wnt signaling pathway);GO:0030177(positive regulation of Wnt signaling pathway);GO:0030282(bone mineralization);GO:0035115(embryonic forelimb morphogenesis);GO:0035116(embryonic…	04310(Wnt signaling pathway);04310(Wnt signaling pathway)	no
Mfge8	GO:0001525(angiogenesis);GO:0001786(phosphatidylserine binding);GO:0005178(integrin binding);GO:0005201(extracellular matrix structural constituent);GO:0005576(extracellular region);GO:0005615(extracellular space);GO:0006910(phagocytosis, recognition);GO:0006911(phagocytosis, engulfment);GO:0007155(cell adhesion);GO:0007338(single fertilization);GO:0008429(phosphatidylethanolamine binding);GO:000…	NA	no
Tbr1	GO:0000122(negative regulation of transcription by RNA polymerase II);GO:0000977(RNA polymerase II regulatory region sequence-specific DNA binding);GO:0000978(RNA polymerase II cis-regulatory region sequence-specific DNA binding);GO:0001102(RNA polymerase II activating transcription factor binding);GO:0001228(DNA-binding transcription activator activity, RNA polymerase II-specific);GO:0001661(con…	NA	no
Dok3	GO:0005515(protein binding);GO:0005737(cytoplasm);GO:0005886(plasma membrane);GO:0007265(Ras protein signal transduction);GO:0016020(membrane);GO:0016020(membrane)	NA	no
Ccnd2	GO:0000079(regulation of cyclin-dependent protein serine/threonine kinase activity);GO:0000082(G1/S transition of mitotic cell cycle);GO:0000307(cyclin-dependent protein kinase holoenzyme complex);GO:0000785(chromatin);GO:0001934(positive regulation of protein phosphorylation);GO:0005515(protein binding);GO:0005634(nucleus);GO:0005654(nucleoplasm);GO:0005730(nucleolus);GO:0005737(cytoplasm);GO:00…	04068(FoxO signaling pathway);04110(Cell cycle);04115(p53 signaling pathway);04151(PI3K-Akt signaling pathway);04218(Cellular senescence);04310(Wnt signaling pathway);04340(Hedgehog signaling pathway);04390(Hippo signaling pathway);04510(Focal adhesion);04630(Jak-STAT signaling pathway);04917(Prolactin signaling pathway);05162(Measles);05165(Human papillomavirus infection);05166(Human T-cell leuk…	no
Lgals9	GO:0001819(positive regulation of cytokine production);GO:0002376(immune system process);GO:0005102(signaling receptor binding);GO:0005515(protein binding);GO:0005576(extracellular region);GO:0005634(nucleus);GO:0005737(cytoplasm);GO:0005829(cytosol);GO:0006935(chemotaxis);GO:0007157(heterophilic cell-cell adhesion via plasma membrane cell adhesion molecules);GO:0007565(female pregnancy);GO:00106…	NA	no
Ttll5	GO:0000166(nucleotide binding);GO:0000226(microtubule cytoskeleton organization);GO:0005524(ATP binding);GO:0005634(nucleus);GO:0005737(cytoplasm);GO:0005813(centrosome);GO:0005829(cytosol);GO:0005856(cytoskeleton);GO:0005874(microtubule);GO:0005886(plasma membrane);GO:0005929(cilium);GO:0006464(cellular protein modification process);GO:0007283(spermatogenesis);GO:0007288(sperm axoneme assembly);…	NA	no
Ccdc190	GO:0003674(molecular_function);GO:0005575(cellular_component);GO:0008150(biological_process);GO:0008150(biological_process)	NA	no
Stard6	GO:0006869(lipid transport);GO:0008150(biological_process);GO:0008289(lipid binding);GO:0015485(cholesterol binding);GO:0015485(cholesterol binding)	NA	no
Agfg2	GO:0003674(molecular_function);GO:0005096(GTPase activator activity);GO:0008150(biological_process);GO:0043547(positive regulation of GTPase activity);GO:0046872(metal ion binding);GO:0046872(metal ion binding)	NA	no
Ntn5	GO:0005102(signaling receptor binding);GO:0005515(protein binding);GO:0005576(extracellular region);GO:0005604(basement membrane);GO:0007275(multicellular organism development);GO:0007399(nervous system development);GO:0008045(motor neuron axon guidance);GO:0009887(animal organ morphogenesis);GO:0009888(tissue development);GO:0016358(dendrite development);GO:0022008(neurogenesis);GO:0022008(neuro…	NA	no
Cirbp	GO:0003676(nucleic acid binding);GO:0003723(RNA binding);GO:0003730(mRNA 3'-UTR binding);GO:0005634(nucleus);GO:0005654(nucleoplasm);GO:0005681(spliceosomal complex);GO:0005737(cytoplasm);GO:0008266(poly(U) RNA binding);GO:0009409(response to cold);GO:0009411(response to UV);GO:0010494(cytoplasmic stress granule);GO:0017148(negative regulation of translation);GO:0030308(negative regulation of cel…	NA	no
Zfhx3	GO:0000122(negative regulation of transcription by RNA polymerase II);GO:0000978(RNA polymerase II cis-regulatory region sequence-specific DNA binding);GO:0000981(DNA-binding transcription factor activity, RNA polymerase II-specific);GO:0001227(DNA-binding transcription repressor activity, RNA polymerase II-specific);GO:0003676(nucleic acid binding);GO:0003677(DNA binding);GO:0005634(nucleus);GO:…	04550(Signaling pathways regulating pluripotency of stem cells);04550(Signaling pathways regulating pluripotency of stem cells)	no
Ghsr	GO:0001616(growth hormone secretagogue receptor activity);GO:0004930(G protein-coupled receptor activity);GO:0005886(plasma membrane);GO:0007165(signal transduction);GO:0007186(G protein-coupled receptor signaling pathway);GO:0007283(spermatogenesis);GO:0007565(female pregnancy);GO:0007611(learning or memory);GO:0008154(actin polymerization or depolymerization);GO:0008343(adult feeding behavior);…	04024(cAMP signaling pathway);04080(Neuroactive ligand-receptor interaction)	no
Slc7a4	GO:0003333(amino acid transmembrane transport);GO:0005886(plasma membrane);GO:0006865(amino acid transport);GO:0015171(amino acid transmembrane transporter activity);GO:0016020(membrane);GO:0016021(integral component of membrane);GO:0022857(transmembrane transporter activity);GO:0055085(transmembrane transport);GO:0055085(transmembrane transport)	NA	no
Wfs1	GO:0000122(negative regulation of transcription by RNA polymerase II);GO:0001822(kidney development);GO:0003091(renal water homeostasis);GO:0005515(protein binding);GO:0005516(calmodulin binding);GO:0005783(endoplasmic reticulum);GO:0005789(endoplasmic reticulum membrane);GO:0007601(visual perception);GO:0007605(sensory perception of sound);GO:0016020(membrane);GO:0016021(integral component of me…	04141(Protein processing in endoplasmic reticulum);04141(Protein processing in endoplasmic reticulum)	no
Bdnf	GO:0001657(ureteric bud development);GO:0001662(behavioral fear response);GO:0005102(signaling receptor binding);GO:0005163(nerve growth factor receptor binding);GO:0005169(neurotrophin TRKB receptor binding);GO:0005515(protein binding);GO:0005576(extracellular region);GO:0005615(extracellular space);GO:0005737(cytoplasm);GO:0005739(mitochondrion);GO:0005788(endoplasmic reticulum lumen);GO:000612…	04010(MAPK signaling pathway);04014(Ras signaling pathway);04024(cAMP signaling pathway);04151(PI3K-Akt signaling pathway);04722(Neurotrophin signaling pathway);05016(Huntington disease);05030(Cocaine addiction);05034(Alcoholism);05034(Alcoholism)	no
Flvcr1	GO:0001568(blood vessel development);GO:0001701(in utero embryonic development);GO:0005739(mitochondrion);GO:0005886(plasma membrane);GO:0006839(mitochondrial transport);GO:0015232(heme transporter activity);GO:0015886(heme transport);GO:0016020(membrane);GO:0016021(integral component of membrane);GO:0020037(heme binding);GO:0022857(transmembrane transporter activity);GO:0030218(erythrocyte diffe…	NA	no
Nr1d1	GO:0000122(negative regulation of transcription by RNA polymerase II);GO:0000790(nuclear chromatin);GO:0000976(transcription regulatory region sequence-specific DNA binding);GO:0000977(RNA polymerase II regulatory region sequence-specific DNA binding);GO:0000978(RNA polymerase II cis-regulatory region sequence-specific DNA binding);GO:0001222(transcription corepressor binding);GO:0001227(DNA-bind…	04710(Circadian rhythm);04710(Circadian rhythm)	no
Ubl5	GO:0000398(mRNA splicing, via spliceosome);GO:0005515(protein binding);GO:0005634(nucleus);GO:0005737(cytoplasm);GO:0006464(cellular protein modification process);GO:0031386(protein tag);GO:0031386(protein tag)	NA	no
Palmd	GO:0008360(regulation of cell shape);GO:0016020(membrane);GO:0016020(membrane)	NA	no
Cacng5	GO:0005245(voltage-gated calcium channel activity);GO:0005886(plasma membrane);GO:0006816(calcium ion transport);GO:0014069(postsynaptic density);GO:0016020(membrane);GO:0016021(integral component of membrane);GO:0016247(channel regulator activity);GO:0019226(transmission of nerve impulse);GO:0030054(cell junction);GO:0032281(AMPA glutamate receptor complex);GO:0045202(synapse);GO:0045211(postsyn…	04010(MAPK signaling pathway);04260(Cardiac muscle contraction);04261(Adrenergic signaling in cardiomyocytes);04921(Oxytocin signaling pathway);05410(Hypertrophic cardiomyopathy (HCM));05412(Arrhythmogenic right ventricular cardiomyopathy (ARVC));05414(Dilated cardiomyopathy (DCM));05414(Dilated cardiomyopathy (DCM))	no
Mtpap	GO:0000166(nucleotide binding);GO:0000287(magnesium ion binding);GO:0002134(UTP binding);GO:0003723(RNA binding);GO:0004652(polynucleotide adenylyltransferase activity);GO:0005524(ATP binding);GO:0005737(cytoplasm);GO:0005739(mitochondrion);GO:0006378(mRNA polyadenylation);GO:0006397(mRNA processing);GO:0016740(transferase activity);GO:0016779(nucleotidyltransferase activity);GO:0030145(manganese…	NA	no
Junos	NA	NA	no
Erbin	GO:0005102(signaling receptor binding);GO:0005176(ErbB-2 class receptor binding);GO:0005515(protein binding);GO:0005634(nucleus);GO:0005737(cytoplasm);GO:0005886(plasma membrane);GO:0006605(protein targeting);GO:0007165(signal transduction);GO:0016020(membrane);GO:0016323(basolateral plasma membrane);GO:0016607(nuclear speck);GO:0030054(cell junction);GO:0030056(hemidesmosome);GO:0031594(neuromus…	04621(NOD-like receptor signaling pathway);04621(NOD-like receptor signaling pathway)	no
Zfp644	GO:0001226(RNA polymerase II transcription corepressor binding);GO:0003676(nucleic acid binding);GO:0003700(DNA-binding transcription factor activity);GO:0005634(nucleus);GO:0006355(regulation of transcription, DNA-templated);GO:0006355(regulation of transcription, DNA-templated)	NA	no
Xkr7	GO:0003674(molecular_function);GO:0005886(plasma membrane);GO:0016020(membrane);GO:0016021(integral component of membrane);GO:0043652(engulfment of apoptotic cell);GO:0070782(phosphatidylserine exposure on apoptotic cell surface);GO:1902742(apoptotic process involved in development)	NA	no
Ap1m2	GO:0005794(Golgi apparatus);GO:0006886(intracellular protein transport);GO:0015031(protein transport);GO:0016020(membrane);GO:0016192(vesicle-mediated transport);GO:0030131(clathrin adaptor complex);GO:0030665(clathrin-coated vesicle membrane);GO:0031410(cytoplasmic vesicle);GO:0043231(intracellular membrane-bounded organelle);GO:0043231(intracellular membrane-bounded organelle)	04142(Lysosome);05170(Human immunodeficiency virus 1 infection);05170(Human immunodeficiency virus 1 infection)	no
Egr1	GO:0000122(negative regulation of transcription by RNA polymerase II);GO:0000790(nuclear chromatin);GO:0000976(transcription regulatory region sequence-specific DNA binding);GO:0000977(RNA polymerase II regulatory region sequence-specific DNA binding);GO:0000979(RNA polymerase II core promoter sequence-specific DNA binding);GO:0000981(DNA-binding transcription factor activity, RNA polymerase II-s…	04371(Apelin signaling pathway);04912(GnRH signaling pathway);04928(Parathyroid hormone synthesis, secretion and action);04933(AGE-RAGE signaling pathway in diabetic complications);05020(Prion diseases);05166(Human T-cell leukemia virus 1 infection);05166(Human T-cell leukemia virus 1 infection)	no
Gvin1	GO:0005525(GTP binding);GO:0005634(nucleus);GO:0005737(cytoplasm);GO:0005737(cytoplasm)	NA	no
Pik3r5	GO:0005634(nucleus);GO:0005737(cytoplasm);GO:0005829(cytosol);GO:0005886(plasma membrane);GO:0005942(phosphatidylinositol 3-kinase complex);GO:0005944(phosphatidylinositol 3-kinase complex, class IB);GO:0007186(G protein-coupled receptor signaling pathway);GO:0014065(phosphatidylinositol 3-kinase signaling);GO:0016020(membrane);GO:0016301(kinase activity);GO:0016310(phosphorylation);GO:0031683(G-…	04022(cGMP-PKG signaling pathway);04062(Chemokine signaling pathway);04072(Phospholipase D signaling pathway);04151(PI3K-Akt signaling pathway);04261(Adrenergic signaling in cardiomyocytes);04371(Apelin signaling pathway);04611(Platelet activation);04725(Cholinergic synapse);04921(Oxytocin signaling pathway);05145(Toxoplasmosis);05167(Kaposi sarcoma-associated herpesvirus infection);05167(Kaposi …	no
Pogk	GO:0003676(nucleic acid binding);GO:0003677(DNA binding);GO:0006355(regulation of transcription, DNA-templated);GO:0006355(regulation of transcription, DNA-templated)	NA	no
Hhip	GO:0003824(catalytic activity);GO:0005515(protein binding);GO:0005576(extracellular region);GO:0005634(nucleus);GO:0005737(cytoplasm);GO:0005886(plasma membrane);GO:0005887(integral component of plasma membrane);GO:0007165(signal transduction);GO:0007405(neuroblast proliferation);GO:0008270(zinc ion binding);GO:0009887(animal organ morphogenesis);GO:0009953(dorsal/ventral pattern formation);GO:00…	04024(cAMP signaling pathway);04340(Hedgehog signaling pathway);05200(Pathways in cancer);05217(Basal cell carcinoma);05217(Basal cell carcinoma)	no
Cyp26b1	GO:0001709(cell fate determination);GO:0001768(establishment of T cell polarity);GO:0001822(kidney development);GO:0001972(retinoic acid binding);GO:0004497(monooxygenase activity);GO:0005506(iron ion binding);GO:0005737(cytoplasm);GO:0005783(endoplasmic reticulum);GO:0005789(endoplasmic reticulum membrane);GO:0006805(xenobiotic metabolic process);GO:0006954(inflammatory response);GO:0007140(male…	00830(Retinol metabolism);00830(Retinol metabolism)	no
Rbm12b1	GO:0003676(nucleic acid binding);GO:0003723(RNA binding);GO:0005654(nucleoplasm);GO:0043484(regulation of RNA splicing);GO:1990904(ribonucleoprotein complex);GO:1990904(ribonucleoprotein complex)	NA	no
Gramd3	GO:0005881(cytoplasmic microtubule);GO:0008150(biological_process);GO:0016020(membrane);GO:0016021(integral component of membrane);GO:0042802(identical protein binding);GO:0042802(identical protein binding)	NA	no
Fam189a1	GO:0003674(molecular_function);GO:0005575(cellular_component);GO:0008150(biological_process);GO:0016020(membrane);GO:0016021(integral component of membrane);GO:0016021(integral component of membrane)	NA	no
Egln3	GO:0001666(response to hypoxia);GO:0005506(iron ion binding);GO:0005634(nucleus);GO:0005737(cytoplasm);GO:0005829(cytosol);GO:0006915(apoptotic process);GO:0006919(activation of cysteine-type endopeptidase activity involved in apoptotic process);GO:0016491(oxidoreductase activity);GO:0016705(oxidoreductase activity, acting on paired donors, with incorporation or reduction of molecular oxygen);GO:…	04066(HIF-1 signaling pathway);05200(Pathways in cancer);05211(Renal cell carcinoma)	no
Pdia5	GO:0003756(protein disulfide isomerase activity);GO:0005783(endoplasmic reticulum);GO:0005788(endoplasmic reticulum lumen);GO:0015037(peptide disulfide oxidoreductase activity);GO:0016853(isomerase activity);GO:0045454(cell redox homeostasis);GO:0055114(oxidation-reduction process);GO:0055114(oxidation-reduction process)	NA	no
Itga8	GO:0001656(metanephros development);GO:0001822(kidney development);GO:0005783(endoplasmic reticulum);GO:0005886(plasma membrane);GO:0007155(cell adhesion);GO:0007160(cell-matrix adhesion);GO:0007229(integrin-mediated signaling pathway);GO:0007275(multicellular organism development);GO:0007399(nervous system development);GO:0007420(brain development);GO:0007613(memory);GO:0008305(integrin complex)…	04151(PI3K-Akt signaling pathway);04510(Focal adhesion);04512(ECM-receptor interaction);04514(Cell adhesion molecules (CAMs));04810(Regulation of actin cytoskeleton);05165(Human papillomavirus infection);05410(Hypertrophic cardiomyopathy (HCM));05412(Arrhythmogenic right ventricular cardiomyopathy (ARVC));05414(Dilated cardiomyopathy (DCM));05414(Dilated cardiomyopathy (DCM))	no
Crb1	GO:0001917(photoreceptor inner segment);GO:0001974(blood vessel remodeling);GO:0005509(calcium ion binding);GO:0005515(protein binding);GO:0005886(plasma membrane);GO:0005902(microvillus);GO:0005912(adherens junction);GO:0007009(plasma membrane organization);GO:0007157(heterophilic cell-cell adhesion via plasma membrane cell adhesion molecules);GO:0007601(visual perception);GO:0010001(glial cell …	04390(Hippo signaling pathway);04390(Hippo signaling pathway)	no
Tcaf2	GO:0002244(hematopoietic progenitor cell differentiation);GO:0005886(plasma membrane);GO:0010359(regulation of anion channel activity);GO:0010360(negative regulation of anion channel activity);GO:0016020(membrane);GO:0030054(cell junction);GO:0030335(positive regulation of cell migration);GO:0044325(ion channel binding);GO:0090314(positive regulation of protein targeting to membrane);GO:0090314(p…	NA	no
H2-Q4	GO:0002476(antigen processing and presentation of endogenous peptide antigen via MHC class Ib);GO:0005102(signaling receptor binding);GO:0005615(extracellular space);GO:0005783(endoplasmic reticulum);GO:0005794(Golgi apparatus);GO:0005797(Golgi medial cisterna);GO:0005886(plasma membrane);GO:0009897(external side of plasma membrane);GO:0009986(cell surface);GO:0016020(membrane);GO:0016021(integra…	04144(Endocytosis);04145(Phagosome);04218(Cellular senescence);04514(Cell adhesion molecules (CAMs));04612(Antigen processing and presentation);04650(Natural killer cell mediated cytotoxicity);04940(Type I diabetes mellitus);05163(Human cytomegalovirus infection);05165(Human papillomavirus infection);05166(Human T-cell leukemia virus 1 infection);05167(Kaposi sarcoma-associated herpesvirus infect…	no
Snx10	GO:0001696(gastric acid secretion);GO:0005545(1-phosphatidylinositol binding);GO:0005634(nucleus);GO:0005737(cytoplasm);GO:0005768(endosome);GO:0005783(endoplasmic reticulum);GO:0005813(centrosome);GO:0005815(microtubule organizing center);GO:0005856(cytoskeleton);GO:0006886(intracellular protein transport);GO:0006897(endocytosis);GO:0007032(endosome organization);GO:0008289(lipid binding);GO:001…	NA	no
Perm1	GO:0003674(molecular_function);GO:0005634(nucleus);GO:0005654(nucleoplasm);GO:0005737(cytoplasm);GO:0006355(regulation of transcription, DNA-templated);GO:0014850(response to muscle activity)	NA	no
Galns	GO:0003824(catalytic activity);GO:0004065(arylsulfatase activity);GO:0005764(lysosome);GO:0008484(sulfuric ester hydrolase activity);GO:0016787(hydrolase activity);GO:0043890(N-acetylgalactosamine-6-sulfatase activity);GO:0046872(metal ion binding);GO:0046872(metal ion binding)	00531(Glycosaminoglycan degradation);04142(Lysosome);04142(Lysosome)	no
Zfpm1	GO:0000122(negative regulation of transcription by RNA polymerase II);GO:0000978(RNA polymerase II cis-regulatory region sequence-specific DNA binding);GO:0001085(RNA polymerase II transcription factor binding);GO:0001102(RNA polymerase II activating transcription factor binding);GO:0001227(DNA-binding transcription repressor activity, RNA polymerase II-specific);GO:0003151(outflow tract morphoge…	NA	no
AI506816	NA	NA	no
Usp54	GO:0003674(molecular_function);GO:0005575(cellular_component);GO:0008150(biological_process);GO:0016579(protein deubiquitination);GO:0036459(thiol-dependent ubiquitinyl hydrolase activity);GO:0036459(thiol-dependent ubiquitinyl hydrolase activity)	NA	no
Tab2	GO:0005515(protein binding);GO:0005634(nucleus);GO:0005654(nucleoplasm);GO:0005737(cytoplasm);GO:0005829(cytosol);GO:0007507(heart development);GO:0032496(response to lipopolysaccharide);GO:0043123(positive regulation of I-kappaB kinase/NF-kappaB signaling);GO:0045860(positive regulation of protein kinase activity);GO:0046872(metal ion binding);GO:0070530(K63-linked polyubiquitin modification-dep…	04010(MAPK signaling pathway);04064(NF-kappa B signaling pathway);04380(Osteoclast differentiation);04620(Toll-like receptor signaling pathway);04621(NOD-like receptor signaling pathway);04657(IL-17 signaling pathway);04668(TNF signaling pathway);05140(Leishmaniasis);05145(Toxoplasmosis);05161(Hepatitis B);05162(Measles);05168(Herpes simplex virus 1 infection);05169(Epstein-Barr virus infection);…	no
Sox4	GO:0000976(transcription regulatory region sequence-specific DNA binding);GO:0000978(RNA polymerase II cis-regulatory region sequence-specific DNA binding);GO:0000981(DNA-binding transcription factor activity, RNA polymerase II-specific);GO:0001228(DNA-binding transcription activator activity, RNA polymerase II-specific);GO:0001501(skeletal system development);GO:0001666(response to hypoxia);GO:0…	NA	no
Clvs1	GO:0005768(endosome);GO:0005794(Golgi apparatus);GO:0005802(trans-Golgi network);GO:0007040(lysosome organization);GO:0008289(lipid binding);GO:0016020(membrane);GO:0030136(clathrin-coated vesicle);GO:0031410(cytoplasmic vesicle);GO:0031901(early endosome membrane);GO:0080025(phosphatidylinositol-3,5-bisphosphate binding);GO:1902936(phosphatidylinositol bisphosphate binding);GO:1902936(phosphatid…	NA	no
Eif2ak2	GO:0000166(nucleotide binding);GO:0000186(activation of MAPKK activity);GO:0001819(positive regulation of cytokine production);GO:0002376(immune system process);GO:0003723(RNA binding);GO:0003725(double-stranded RNA binding);GO:0004672(protein kinase activity);GO:0004674(protein serine/threonine kinase activity);GO:0004694(eukaryotic translation initiation factor 2alpha kinase activity);GO:000471…	04141(Protein processing in endoplasmic reticulum);04217(Necroptosis);05160(Hepatitis C);05162(Measles);05164(Influenza A);05165(Human papillomavirus infection);05167(Kaposi sarcoma-associated herpesvirus infection);05168(Herpes simplex virus 1 infection);05169(Epstein-Barr virus infection);05203(Viral carcinogenesis);05203(Viral carcinogenesis)	no
CT010467	NA	NA	no
Rab18	GO:0000166(nucleotide binding);GO:0001654(eye development);GO:0003924(GTPase activity);GO:0005525(GTP binding);GO:0005794(Golgi apparatus);GO:0005811(lipid droplet);GO:0005886(plasma membrane);GO:0006886(intracellular protein transport);GO:0007275(multicellular organism development);GO:0007420(brain development);GO:0012505(endomembrane system);GO:0015031(protein transport);GO:0016020(membrane);GO…	NA	no
B3gnt9	GO:0000139(Golgi membrane);GO:0005794(Golgi apparatus);GO:0006486(protein glycosylation);GO:0008375(acetylglucosaminyltransferase activity);GO:0008376(acetylgalactosaminyltransferase activity);GO:0008532(N-acetyllactosaminide beta-1,3-N-acetylglucosaminyltransferase activity);GO:0016020(membrane);GO:0016021(integral component of membrane);GO:0016740(transferase activity);GO:0016757(transferase ac…	NA	no
Cox7a2l	GO:0002082(regulation of oxidative phosphorylation);GO:0004129(cytochrome-c oxidase activity);GO:0005730(nucleolus);GO:0005739(mitochondrion);GO:0005743(mitochondrial inner membrane);GO:0005746(mitochondrial respirasome);GO:0009055(electron transfer activity);GO:0016020(membrane);GO:0016021(integral component of membrane);GO:0022900(electron transport chain);GO:0097250(mitochondrial respirasome a…	00190(Oxidative phosphorylation);04260(Cardiac muscle contraction);04714(Thermogenesis);04932(Non-alcoholic fatty liver disease (NAFLD));05010(Alzheimer disease);05012(Parkinson disease);05016(Huntington disease);05016(Huntington disease)	no
Ric1	GO:0003330(regulation of extracellular matrix constituent secretion);GO:0005515(protein binding);GO:0005829(cytosol);GO:0006886(intracellular protein transport);GO:0016020(membrane);GO:0017112(Rab guanyl-nucleotide exchange factor activity);GO:0017137(Rab GTPase binding);GO:0032991(protein-containing complex);GO:0034066(RIC1-RGP1 guanyl-nucleotide exchange factor complex);GO:0042147(retrograde tr…	NA	no
Mindy1	GO:0004843(thiol-dependent ubiquitin-specific protease activity);GO:0005654(nucleoplasm);GO:0005829(cytosol);GO:0006508(proteolysis);GO:0008233(peptidase activity);GO:0008234(cysteine-type peptidase activity);GO:0016604(nuclear body);GO:0016787(hydrolase activity);GO:0016807(cysteine-type carboxypeptidase activity);GO:0036435(K48-linked polyubiquitin modification-dependent protein binding);GO:003…	NA	no
Lrrc23	GO:0003674(molecular_function);GO:0005515(protein binding);GO:0005737(cytoplasm);GO:0005829(cytosol);GO:0008150(biological_process);GO:0008150(biological_process)	NA	no
Gjc1	GO:0001570(vasculogenesis);GO:0005216(ion channel activity);GO:0005243(gap junction channel activity);GO:0005515(protein binding);GO:0005886(plasma membrane);GO:0005921(gap junction);GO:0005922(connexin complex);GO:0007154(cell communication);GO:0007267(cell-cell signaling);GO:0007268(chemical synaptic transmission);GO:0007507(heart development);GO:0007601(visual perception);GO:0016020(membrane);…	NA	no
Chst3	GO:0000139(Golgi membrane);GO:0001517(N-acetylglucosamine 6-O-sulfotransferase activity);GO:0005794(Golgi apparatus);GO:0005802(trans-Golgi network);GO:0005975(carbohydrate metabolic process);GO:0006044(N-acetylglucosamine metabolic process);GO:0006790(sulfur compound metabolic process);GO:0008146(sulfotransferase activity);GO:0008459(chondroitin 6-sulfotransferase activity);GO:0016020(membrane);…	00532(Glycosaminoglycan biosynthesis - chondroitin sulfate / dermatan sulfate);00532(Glycosaminoglycan biosynthesis - chondroitin sulfate / dermatan sulfate)	no
Gna15	GO:0000166(nucleotide binding);GO:0001508(action potential);GO:0001664(G protein-coupled receptor binding);GO:0003924(GTPase activity);GO:0005525(GTP binding);GO:0005834(heterotrimeric G-protein complex);GO:0007165(signal transduction);GO:0007186(G protein-coupled receptor signaling pathway);GO:0007188(adenylate cyclase-modulating G protein-coupled receptor signaling pathway);GO:0007200(phospholi…	04020(Calcium signaling pathway);04926(Relaxin signaling pathway);05142(Chagas disease (American trypanosomiasis));05146(Amoebiasis);05146(Amoebiasis)	no
Mme	GO:0001786(phosphatidylserine binding);GO:0001822(kidney development);GO:0001890(placenta development);GO:0004175(endopeptidase activity);GO:0004222(metalloendopeptidase activity);GO:0005737(cytoplasm);GO:0005769(early endosome);GO:0005802(trans-Golgi network);GO:0005886(plasma membrane);GO:0005903(brush border);GO:0006508(proteolysis);GO:0006518(peptide metabolic process);GO:0007568(aging);GO:00…	04614(Renin-angiotensin system);04640(Hematopoietic cell lineage);04974(Protein digestion and absorption);05010(Alzheimer disease);05010(Alzheimer disease)	no
Cmklr1	GO:0002430(complement receptor mediated signaling pathway);GO:0004875(complement receptor activity);GO:0004930(G protein-coupled receptor activity);GO:0005886(plasma membrane);GO:0006935(chemotaxis);GO:0006954(inflammatory response);GO:0007165(signal transduction);GO:0007186(G protein-coupled receptor signaling pathway);GO:0007200(phospholipase C-activating G protein-coupled receptor signaling pa…	NA	no
Rbm28	GO:0003676(nucleic acid binding);GO:0003723(RNA binding);GO:0005634(nucleus);GO:0005681(spliceosomal complex);GO:0005730(nucleolus);GO:0006397(mRNA processing);GO:0008380(RNA splicing);GO:0008380(RNA splicing)	03008(Ribosome biogenesis in eukaryotes);03008(Ribosome biogenesis in eukaryotes)	no
Dhx35	GO:0000166(nucleotide binding);GO:0003723(RNA binding);GO:0003724(RNA helicase activity);GO:0004386(helicase activity);GO:0005524(ATP binding);GO:0016787(hydrolase activity);GO:0071013(catalytic step 2 spliceosome);GO:0071013(catalytic step 2 spliceosome)	NA	no
Slc2a12	GO:0005515(protein binding);GO:0005737(cytoplasm);GO:0005886(plasma membrane);GO:0008643(carbohydrate transport);GO:0012505(endomembrane system);GO:0016020(membrane);GO:0016021(integral component of membrane);GO:0022857(transmembrane transporter activity);GO:0048471(perinuclear region of cytoplasm);GO:0055085(transmembrane transport);GO:1904659(glucose transmembrane transport);GO:1904659(glucose …	NA	no
Orai1	GO:0002115(store-operated calcium entry);GO:0002250(adaptive immune response);GO:0002376(immune system process);GO:0005262(calcium channel activity);GO:0005515(protein binding);GO:0005516(calmodulin binding);GO:0005829(cytosol);GO:0005886(plasma membrane);GO:0005887(integral component of plasma membrane);GO:0006811(ion transport);GO:0006816(calcium ion transport);GO:0015279(store-operated calcium…	04020(Calcium signaling pathway);04024(cAMP signaling pathway);04611(Platelet activation);04924(Renin secretion);04925(Aldosterone synthesis and secretion);04927(Cortisol synthesis and secretion);04934(Cushing syndrome);05340(Primary immunodeficiency);05340(Primary immunodeficiency)	no
Zkscan16	GO:0003676(nucleic acid binding);GO:0003677(DNA binding);GO:0003700(DNA-binding transcription factor activity);GO:0005634(nucleus);GO:0006355(regulation of transcription, DNA-templated);GO:0046872(metal ion binding)	NA	no
Epsti1	GO:0003674(molecular_function);GO:0005575(cellular_component);GO:0008150(biological_process);GO:0008150(biological_process)	NA	no
Lag3	GO:0002250(adaptive immune response);GO:0002270(plasmacytoid dendritic cell activation);GO:0002376(immune system process);GO:0004888(transmembrane signaling receptor activity);GO:0005515(protein binding);GO:0005576(extracellular region);GO:0005886(plasma membrane);GO:0007166(cell surface receptor signaling pathway);GO:0009897(external side of plasma membrane);GO:0016020(membrane);GO:0016021(integ…	NA	no
Tor1aip2	GO:0001671(ATPase activator activity);GO:0005515(protein binding);GO:0005634(nucleus);GO:0005635(nuclear envelope);GO:0005783(endoplasmic reticulum);GO:0005789(endoplasmic reticulum membrane);GO:0007029(endoplasmic reticulum organization);GO:0016020(membrane);GO:0016021(integral component of membrane);GO:0032781(positive regulation of ATPase activity);GO:0051117(ATPase binding);GO:0090435(protein…	NA	no
Dsel	GO:0005575(cellular_component);GO:0008146(sulfotransferase activity);GO:0016020(membrane);GO:0016021(integral component of membrane);GO:0016853(isomerase activity);GO:0030204(chondroitin sulfate metabolic process);GO:0030205(dermatan sulfate metabolic process);GO:0047757(chondroitin-glucuronate 5-epimerase activity);GO:0047757(chondroitin-glucuronate 5-epimerase activity)	NA	no
Ctrl	GO:0004252(serine-type endopeptidase activity);GO:0005615(extracellular space);GO:0006508(proteolysis);GO:0008233(peptidase activity);GO:0008236(serine-type peptidase activity);GO:0016787(hydrolase activity);GO:0016787(hydrolase activity)	04972(Pancreatic secretion);04974(Protein digestion and absorption);04974(Protein digestion and absorption)	no
Car10	GO:0004089(carbonate dehydratase activity);GO:0005575(cellular_component);GO:0006730(one-carbon metabolic process);GO:0008270(zinc ion binding);GO:0016836(hydro-lyase activity);GO:0016836(hydro-lyase activity)	NA	no
Parvb	GO:0003779(actin binding);GO:0005515(protein binding);GO:0005737(cytoplasm);GO:0005856(cytoskeleton);GO:0005886(plasma membrane);GO:0005925(focal adhesion);GO:0007155(cell adhesion);GO:0007163(establishment or maintenance of cell polarity);GO:0015629(actin cytoskeleton);GO:0016020(membrane);GO:0030017(sarcomere);GO:0030018(Z disc);GO:0030027(lamellipodium);GO:0030031(cell projection assembly);GO:…	04510(Focal adhesion);04510(Focal adhesion)	no
Cyp4f15	GO:0004497(monooxygenase activity);GO:0005506(iron ion binding);GO:0008391(arachidonic acid monooxygenase activity);GO:0016491(oxidoreductase activity);GO:0016705(oxidoreductase activity, acting on paired donors, with incorporation or reduction of molecular oxygen);GO:0019369(arachidonic acid metabolic process);GO:0020037(heme binding);GO:0036101(leukotriene B4 catabolic process);GO:0042361(menaq…	NA	no
Adgrg2	GO:0004888(transmembrane signaling receptor activity);GO:0004930(G protein-coupled receptor activity);GO:0005829(cytosol);GO:0005886(plasma membrane);GO:0005887(integral component of plasma membrane);GO:0007165(signal transduction);GO:0007166(cell surface receptor signaling pathway);GO:0007186(G protein-coupled receptor signaling pathway);GO:0007189(adenylate cyclase-activating G protein-coupled …	NA	no
Npy	GO:0001664(G protein-coupled receptor binding);GO:0001878(response to yeast);GO:0005179(hormone activity);GO:0005184(neuropeptide hormone activity);GO:0005576(extracellular region);GO:0005615(extracellular space);GO:0005737(cytoplasm);GO:0005794(Golgi apparatus);GO:0007218(neuropeptide signaling pathway);GO:0007631(feeding behavior);GO:0008217(regulation of blood pressure);GO:0008343(adult feedin…	04024(cAMP signaling pathway);04080(Neuroactive ligand-receptor interaction);04920(Adipocytokine signaling pathway);04923(Regulation of lipolysis in adipocytes);05034(Alcoholism)	no
Hyls1	GO:0005634(nucleus);GO:0005737(cytoplasm);GO:0005813(centrosome);GO:0005814(centriole);GO:0005829(cytosol);GO:0005856(cytoskeleton);GO:0005886(plasma membrane);GO:0005929(cilium);GO:0030030(cell projection organization);GO:0042995(cell projection);GO:0042995(cell projection)	NA	no
Sema4c	GO:0001755(neural crest cell migration);GO:0001843(neural tube closure);GO:0005515(protein binding);GO:0005615(extracellular space);GO:0005886(plasma membrane);GO:0005887(integral component of plasma membrane);GO:0007275(multicellular organism development);GO:0007399(nervous system development);GO:0007411(axon guidance);GO:0014069(postsynaptic density);GO:0016020(membrane);GO:0016021(integral com…	04360(Axon guidance);04360(Axon guidance)	no
Rrad	GO:0000166(nucleotide binding);GO:0003924(GTPase activity);GO:0005525(GTP binding);GO:0007165(signal transduction);GO:0016020(membrane);GO:1901841(regulation of high voltage-gated calcium channel activity);GO:1901842(negative regulation of high voltage-gated calcium channel activity);GO:1901842(negative regulation of high voltage-gated calcium channel activity)	NA	no
Car8	GO:0004089(carbonate dehydratase activity);GO:0005515(protein binding);GO:0005737(cytoplasm);GO:0006730(one-carbon metabolic process);GO:0008270(zinc ion binding);GO:0016836(hydro-lyase activity);GO:0046872(metal ion binding);GO:0048015(phosphatidylinositol-mediated signaling)	00910(Nitrogen metabolism)	no
Thbs3	GO:0003417(growth plate cartilage development);GO:0005509(calcium ion binding);GO:0005576(extracellular region);GO:0007155(cell adhesion);GO:0008201(heparin binding);GO:0043931(ossification involved in bone maturation);GO:0048471(perinuclear region of cytoplasm);GO:0060346(bone trabecula formation);GO:0062023(collagen-containing extracellular matrix);GO:0062023(collagen-containing extracellular m…	04145(Phagosome);04151(PI3K-Akt signaling pathway);04510(Focal adhesion);04512(ECM-receptor interaction);05144(Malaria);05165(Human papillomavirus infection);05165(Human papillomavirus infection)	no
Epb41l3	GO:0001558(regulation of cell growth);GO:0002175(protein localization to paranode region of axon);GO:0003779(actin binding);GO:0005198(structural molecule activity);GO:0005200(structural constituent of cytoskeleton);GO:0005737(cytoplasm);GO:0005856(cytoskeleton);GO:0005886(plasma membrane);GO:0005911(cell-cell junction);GO:0006915(apoptotic process);GO:0007010(cytoskeleton organization);GO:000701…	NA	no
Mpv17l	GO:0005515(protein binding);GO:0005737(cytoplasm);GO:0005739(mitochondrion);GO:0005777(peroxisome);GO:0005778(peroxisomal membrane);GO:0010730(negative regulation of hydrogen peroxide biosynthetic process);GO:0016020(membrane);GO:0016021(integral component of membrane);GO:0043231(intracellular membrane-bounded organelle);GO:0072593(reactive oxygen species metabolic process);GO:1901029(negative re…	04146(Peroxisome);04146(Peroxisome)	no
Mir99ahg	NA	NA	no
Ska2	GO:0000278(mitotic cell cycle);GO:0000775(chromosome, centromeric region);GO:0000776(kinetochore);GO:0000777(condensed chromosome kinetochore);GO:0000940(condensed chromosome outer kinetochore);GO:0005694(chromosome);GO:0005737(cytoplasm);GO:0005819(spindle);GO:0005856(cytoskeleton);GO:0005874(microtubule);GO:0005876(spindle microtubule);GO:0007049(cell cycle);GO:0007059(chromosome segregation);G…	NA	no
Slc12a5	GO:0005886(plasma membrane);GO:0005887(integral component of plasma membrane);GO:0006811(ion transport);GO:0006813(potassium ion transport);GO:0006821(chloride transport);GO:0006873(cellular ion homeostasis);GO:0006884(cell volume homeostasis);GO:0006971(hypotonic response);GO:0007268(chemical synaptic transmission);GO:0007612(learning);GO:0008519(ammonium transmembrane transporter activity);GO:0…	04727(GABAergic synapse);04727(GABAergic synapse)	no
Pcdhb2	GO:0003674(molecular_function);GO:0005509(calcium ion binding);GO:0005886(plasma membrane);GO:0005887(integral component of plasma membrane);GO:0007155(cell adhesion);GO:0007156(homophilic cell adhesion via plasma membrane adhesion molecules);GO:0016020(membrane);GO:0016021(integral component of membrane);GO:0016021(integral component of membrane)	NA	no
Phkg1	GO:0000166(nucleotide binding);GO:0004672(protein kinase activity);GO:0004674(protein serine/threonine kinase activity);GO:0004689(phosphorylase kinase activity);GO:0005516(calmodulin binding);GO:0005524(ATP binding);GO:0005964(phosphorylase kinase complex);GO:0005975(carbohydrate metabolic process);GO:0005977(glycogen metabolic process);GO:0005978(glycogen biosynthetic process);GO:0006468(protei…	04020(Calcium signaling pathway);04910(Insulin signaling pathway);04922(Glucagon signaling pathway);04922(Glucagon signaling pathway)	no
Larp1	GO:0000339(RNA cap binding);GO:0000340(RNA 7-methylguanosine cap binding);GO:0003723(RNA binding);GO:0003730(mRNA 3'-UTR binding);GO:0005737(cytoplasm);GO:0005844(polysome);GO:0006413(translational initiation);GO:0006417(regulation of translation);GO:0008190(eukaryotic initiation factor 4E binding);GO:0008283(cell population proliferation);GO:0008494(translation activator activity);GO:0010494(cyt…	NA	no
Sulf1	GO:0001502(cartilage condensation);GO:0001822(kidney development);GO:0001937(negative regulation of endothelial cell proliferation);GO:0002063(chondrocyte development);GO:0003094(glomerular filtration);GO:0003824(catalytic activity);GO:0004065(arylsulfatase activity);GO:0005509(calcium ion binding);GO:0005539(glycosaminoglycan binding);GO:0005615(extracellular space);GO:0005783(endoplasmic reticu…	NA	no
Bdkrb2	GO:0002020(protease binding);GO:0002438(acute inflammatory response to antigenic stimulus);GO:0004930(G protein-coupled receptor activity);GO:0004947(bradykinin receptor activity);GO:0005768(endosome);GO:0005886(plasma membrane);GO:0006939(smooth muscle contraction);GO:0007165(signal transduction);GO:0007186(G protein-coupled receptor signaling pathway);GO:0007204(positive regulation of cytosolic…	04020(Calcium signaling pathway);04022(cGMP-PKG signaling pathway);04071(Sphingolipid signaling pathway);04080(Neuroactive ligand-receptor interaction);04610(Complement and coagulation cascades);04750(Inflammatory mediator regulation of TRP channels);04810(Regulation of actin cytoskeleton);04961(Endocrine and other factor-regulated calcium reabsorption);05142(Chagas disease (American trypanosomia…	no
H2-T23	GO:0001815(positive regulation of antibody-dependent cellular cytotoxicity);GO:0001916(positive regulation of T cell mediated cytotoxicity);GO:0002250(adaptive immune response);GO:0002376(immune system process);GO:0002474(antigen processing and presentation of peptide antigen via MHC class I);GO:0002476(antigen processing and presentation of endogenous peptide antigen via MHC class Ib);GO:0002477…	04144(Endocytosis);04145(Phagosome);04218(Cellular senescence);04514(Cell adhesion molecules (CAMs));04612(Antigen processing and presentation);04650(Natural killer cell mediated cytotoxicity);04940(Type I diabetes mellitus);05163(Human cytomegalovirus infection);05165(Human papillomavirus infection);05166(Human T-cell leukemia virus 1 infection);05167(Kaposi sarcoma-associated herpesvirus infect…	no
Plag1	GO:0000978(RNA polymerase II cis-regulatory region sequence-specific DNA binding);GO:0001228(DNA-binding transcription activator activity, RNA polymerase II-specific);GO:0003676(nucleic acid binding);GO:0003677(DNA binding);GO:0003700(DNA-binding transcription factor activity);GO:0005634(nucleus);GO:0005654(nucleoplasm);GO:0005813(centrosome);GO:0005829(cytosol);GO:0006351(transcription, DNA-temp…	NA	no
Zbtb7a	GO:0000122(negative regulation of transcription by RNA polymerase II);GO:0000381(regulation of alternative mRNA splicing, via spliceosome);GO:0000978(RNA polymerase II cis-regulatory region sequence-specific DNA binding);GO:0001222(transcription corepressor binding);GO:0001227(DNA-binding transcription repressor activity, RNA polymerase II-specific);GO:0003676(nucleic acid binding);GO:0003677(DNA…	NA	no
Frg2f1	NA	NA	no
Shisa3	GO:0005783(endoplasmic reticulum);GO:0005789(endoplasmic reticulum membrane);GO:0007275(multicellular organism development);GO:0016020(membrane);GO:0016021(integral component of membrane);GO:0016021(integral component of membrane)	NA	no
Serpini1	GO:0004867(serine-type endopeptidase inhibitor activity);GO:0005576(extracellular region);GO:0005615(extracellular space);GO:0010466(negative regulation of peptidase activity);GO:0010951(negative regulation of endopeptidase activity);GO:0010976(positive regulation of neuron projection development);GO:0030155(regulation of cell adhesion);GO:0030414(peptidase inhibitor activity);GO:0031410(cytoplas…	NA	no
Plvap	GO:0000165(MAPK cascade);GO:0002693(positive regulation of cellular extravasation);GO:0005901(caveola);GO:0009986(cell surface);GO:0016021(integral component of membrane);GO:0033209(tumor necrosis factor-mediated signaling pathway);GO:0042802(identical protein binding)	NA	no
Mob4	GO:0005737(cytoplasm);GO:0005794(Golgi apparatus);GO:0005829(cytosol);GO:0016020(membrane);GO:0019900(kinase binding);GO:0032580(Golgi cisterna membrane);GO:0043025(neuronal cell body);GO:0043197(dendritic spine);GO:0046872(metal ion binding);GO:0048471(perinuclear region of cytoplasm);GO:0048471(perinuclear region of cytoplasm)	NA	no
Gatm	GO:0005739(mitochondrion);GO:0005743(mitochondrial inner membrane);GO:0005758(mitochondrial intermembrane space);GO:0006600(creatine metabolic process);GO:0006601(creatine biosynthetic process);GO:0007275(multicellular organism development);GO:0007584(response to nutrient);GO:0007611(learning or memory);GO:0010033(response to organic substance);GO:0014889(muscle atrophy);GO:0015067(amidinotransfe…	00260(Glycine, serine and threonine metabolism);00330(Arginine and proline metabolism);00330(Arginine and proline metabolism)	no
Il3ra	GO:0004896(cytokine receptor activity);GO:0005515(protein binding);GO:0005886(plasma membrane);GO:0009897(external side of plasma membrane);GO:0012505(endomembrane system);GO:0016020(membrane);GO:0016021(integral component of membrane);GO:0019221(cytokine-mediated signaling pathway);GO:0019955(cytokine binding);GO:0038156(interleukin-3-mediated signaling pathway);GO:0043235(receptor complex);GO:0…	04060(Cytokine-cytokine receptor interaction);04151(PI3K-Akt signaling pathway);04210(Apoptosis);04630(Jak-STAT signaling pathway);04640(Hematopoietic cell lineage);05200(Pathways in cancer);05200(Pathways in cancer)	no
Pcdh17	GO:0005509(calcium ion binding);GO:0005886(plasma membrane);GO:0005887(integral component of plasma membrane);GO:0007155(cell adhesion);GO:0007156(homophilic cell adhesion via plasma membrane adhesion molecules);GO:0016020(membrane);GO:0016021(integral component of membrane);GO:0030534(adult behavior);GO:0050805(negative regulation of synaptic transmission);GO:0098978(glutamatergic synapse);GO:00…	NA	no
Sec14l3	GO:0003674(molecular_function);GO:0008150(biological_process);GO:0008150(biological_process)	NA	no
Ppp1ccb	NA	03015(mRNA surveillance pathway);04022(cGMP-PKG signaling pathway);04024(cAMP signaling pathway);04114(Oocyte meiosis);04218(Cellular senescence);04261(Adrenergic signaling in cardiomyocytes);04270(Vascular smooth muscle contraction);04390(Hippo signaling pathway);04510(Focal adhesion);04611(Platelet activation);04720(Long-term potentiation);04728(Dopaminergic synapse);04750(Inflammatory mediator…	no
Fosl2	GO:0000976(transcription regulatory region sequence-specific DNA binding);GO:0000977(RNA polymerase II regulatory region sequence-specific DNA binding);GO:0000978(RNA polymerase II cis-regulatory region sequence-specific DNA binding);GO:0000981(DNA-binding transcription factor activity, RNA polymerase II-specific);GO:0001228(DNA-binding transcription activator activity, RNA polymerase II-specific…	04380(Osteoclast differentiation);04380(Osteoclast differentiation)	no
Lix1	GO:0003674(molecular_function);GO:0005737(cytoplasm);GO:0006914(autophagy);GO:0097352(autophagosome maturation);GO:0097352(autophagosome maturation)	NA	no
Rpusd1	GO:0000455(enzyme-directed rRNA pseudouridine synthesis);GO:0001522(pseudouridine synthesis);GO:0003723(RNA binding);GO:0009451(RNA modification);GO:0009982(pseudouridine synthase activity);GO:0009982(pseudouridine synthase activity)	NA	no
Cd24a	GO:0001666(response to hypoxia);GO:0001775(cell activation);GO:0001959(regulation of cytokine-mediated signaling pathway);GO:0002237(response to molecule of bacterial origin);GO:0002329(pre-B cell differentiation);GO:0002376(immune system process);GO:0002523(leukocyte migration involved in inflammatory response);GO:0002842(positive regulation of T cell mediated immune response to tumor cell);GO:0…	04640(Hematopoietic cell lineage);04640(Hematopoietic cell lineage)	no
Fat4	GO:0001658(branching involved in ureteric bud morphogenesis);GO:0001736(establishment of planar polarity);GO:0001822(kidney development);GO:0003007(heart morphogenesis);GO:0005509(calcium ion binding);GO:0005515(protein binding);GO:0005886(plasma membrane);GO:0007009(plasma membrane organization);GO:0007155(cell adhesion);GO:0007156(homophilic cell adhesion via plasma membrane adhesion molecules)…	04392(Hippo signaling pathway - multiple species);04392(Hippo signaling pathway - multiple species)	no
B9d1os	NA	NA	no
Itgav	GO:0001525(angiogenesis);GO:0001568(blood vessel development);GO:0001570(vasculogenesis);GO:0001846(opsonin binding);GO:0001968(fibronectin binding);GO:0002020(protease binding);GO:0005080(protein kinase C binding);GO:0005102(signaling receptor binding);GO:0005178(integrin binding);GO:0005245(voltage-gated calcium channel activity);GO:0005829(cytosol);GO:0005886(plasma membrane);GO:0005925(focal …	04145(Phagosome);04151(PI3K-Akt signaling pathway);04510(Focal adhesion);04512(ECM-receptor interaction);04514(Cell adhesion molecules (CAMs));04810(Regulation of actin cytoskeleton);04919(Thyroid hormone signaling pathway);05163(Human cytomegalovirus infection);05165(Human papillomavirus infection);05200(Pathways in cancer);05205(Proteoglycans in cancer);05222(Small cell lung cancer);05410(Hyper…	no
Rnf146	GO:0004842(ubiquitin-protein transferase activity);GO:0005515(protein binding);GO:0005634(nucleus);GO:0005654(nucleoplasm);GO:0005737(cytoplasm);GO:0005829(cytosol);GO:0005886(plasma membrane);GO:0006511(ubiquitin-dependent protein catabolic process);GO:0008270(zinc ion binding);GO:0016055(Wnt signaling pathway);GO:0016567(protein ubiquitination);GO:0016740(transferase activity);GO:0046872(metal …	NA	no
Afdn	GO:0005515(protein binding);GO:0005654(nucleoplasm);GO:0005737(cytoplasm);GO:0005829(cytosol);GO:0005886(plasma membrane);GO:0005911(cell-cell junction);GO:0005912(adherens junction);GO:0007155(cell adhesion);GO:0007165(signal transduction);GO:0010628(positive regulation of gene expression);GO:0016607(nuclear speck);GO:0017016(Ras GTPase binding);GO:0021537(telencephalon development);GO:0021987(c…	04014(Ras signaling pathway);04015(Rap1 signaling pathway);04024(cAMP signaling pathway);04520(Adherens junction);04530(Tight junction);04670(Leukocyte transendothelial migration);04670(Leukocyte transendothelial migration)	no
Arhgef5	GO:0002102(podosome);GO:0002408(myeloid dendritic cell chemotaxis);GO:0005085(guanyl-nucleotide exchange factor activity);GO:0005089(Rho guanyl-nucleotide exchange factor activity);GO:0005515(protein binding);GO:0005634(nucleus);GO:0005654(nucleoplasm);GO:0005737(cytoplasm);GO:0005829(cytosol);GO:0005886(plasma membrane);GO:0008289(lipid binding);GO:0030036(actin cytoskeleton organization);GO:003…	NA	no
Fam161a	GO:0000235(astral microtubule);GO:0001917(photoreceptor inner segment);GO:0005737(cytoplasm);GO:0005813(centrosome);GO:0005814(centriole);GO:0005856(cytoskeleton);GO:0005876(spindle microtubule);GO:0005929(cilium);GO:0008017(microtubule binding);GO:0030030(cell projection organization);GO:0032391(photoreceptor connecting cilium);GO:0036064(ciliary basal body);GO:0042802(identical protein binding)…	NA	no
Coq10b	NA	NA	no
Junb	GO:0000122(negative regulation of transcription by RNA polymerase II);GO:0000790(nuclear chromatin);GO:0000977(RNA polymerase II regulatory region sequence-specific DNA binding);GO:0000978(RNA polymerase II cis-regulatory region sequence-specific DNA binding);GO:0000981(DNA-binding transcription factor activity, RNA polymerase II-specific);GO:0001228(DNA-binding transcription activator activity, …	04380(Osteoclast differentiation);04668(TNF signaling pathway)	no
Trim34a	GO:0005515(protein binding);GO:0008270(zinc ion binding);GO:0046872(metal ion binding);GO:0046872(metal ion binding)	NA	no
Pln	GO:0002026(regulation of the force of heart contraction);GO:0005246(calcium channel regulator activity);GO:0005515(protein binding);GO:0005739(mitochondrion);GO:0005783(endoplasmic reticulum);GO:0005789(endoplasmic reticulum membrane);GO:0006816(calcium ion transport);GO:0006874(cellular calcium ion homeostasis);GO:0007219(Notch signaling pathway);GO:0008016(regulation of heart contraction);GO:00…	04020(Calcium signaling pathway);04022(cGMP-PKG signaling pathway);04024(cAMP signaling pathway);04261(Adrenergic signaling in cardiomyocytes);04919(Thyroid hormone signaling pathway);05414(Dilated cardiomyopathy (DCM));05414(Dilated cardiomyopathy (DCM))	no
Chst10	GO:0000139(Golgi membrane);GO:0005794(Golgi apparatus);GO:0005975(carbohydrate metabolic process);GO:0008146(sulfotransferase activity);GO:0016020(membrane);GO:0016021(integral component of membrane);GO:0016051(carbohydrate biosynthetic process);GO:0016740(transferase activity);GO:0016740(transferase activity)	00515(Mannose type O-glycan biosynthesis);00515(Mannose type O-glycan biosynthesis)	no
Mok	GO:0000165(MAPK cascade);GO:0000166(nucleotide binding);GO:0004672(protein kinase activity);GO:0004674(protein serine/threonine kinase activity);GO:0004693(cyclin-dependent protein serine/threonine kinase activity);GO:0004707(MAP kinase activity);GO:0005524(ATP binding);GO:0005634(nucleus);GO:0005737(cytoplasm);GO:0005929(cilium);GO:0006468(protein phosphorylation);GO:0010468(regulation of gene e…	NA	no
Gpx8	GO:0004601(peroxidase activity);GO:0004602(glutathione peroxidase activity);GO:0005575(cellular_component);GO:0006979(response to oxidative stress);GO:0016020(membrane);GO:0016021(integral component of membrane);GO:0016491(oxidoreductase activity);GO:0055114(oxidation-reduction process);GO:0098869(cellular oxidant detoxification);GO:0098869(cellular oxidant detoxification)	00480(Glutathione metabolism);00590(Arachidonic acid metabolism);04918(Thyroid hormone synthesis);04918(Thyroid hormone synthesis)	no
Actn2	GO:0003779(actin binding);GO:0005509(calcium ion binding);GO:0005515(protein binding);GO:0005546(phosphatidylinositol-4,5-bisphosphate binding);GO:0005737(cytoplasm);GO:0005865(striated muscle thin filament);GO:0005886(plasma membrane);GO:0005925(focal adhesion);GO:0006936(muscle contraction);GO:0008092(cytoskeletal protein binding);GO:0019904(protein domain specific binding);GO:0030017(sarcomere…	05412(Arrhythmogenic right ventricular cardiomyopathy (ARVC));05412(Arrhythmogenic right ventricular cardiomyopathy (ARVC))	no
Fcgr2b	GO:0016020(membrane);GO:0016021(integral component of membrane);GO:0016021(integral component of membrane)	04145(Phagosome);04380(Osteoclast differentiation);04662(B cell receptor signaling pathway);04666(Fc gamma R-mediated phagocytosis);05150(Staphylococcus aureus infection);05152(Tuberculosis);05162(Measles);05162(Measles)	no
Vwf	GO:0002020(protease binding);GO:0005178(integrin binding);GO:0005515(protein binding);GO:0005518(collagen binding);GO:0005576(extracellular region);GO:0005783(endoplasmic reticulum);GO:0007155(cell adhesion);GO:0007596(blood coagulation);GO:0007599(hemostasis);GO:0019865(immunoglobulin binding);GO:0030168(platelet activation);GO:0031589(cell-substrate adhesion);GO:0033093(Weibel-Palade body);GO:0…	04151(PI3K-Akt signaling pathway);04510(Focal adhesion);04512(ECM-receptor interaction);04610(Complement and coagulation cascades);04611(Platelet activation);05165(Human papillomavirus infection);05165(Human papillomavirus infection)	no
Esyt3	GO:0005509(calcium ion binding);GO:0005544(calcium-dependent phospholipid binding);GO:0005783(endoplasmic reticulum);GO:0005789(endoplasmic reticulum membrane);GO:0005886(plasma membrane);GO:0005887(integral component of plasma membrane);GO:0006869(lipid transport);GO:0008150(biological_process);GO:0008289(lipid binding);GO:0008429(phosphatidylethanolamine binding);GO:0016020(membrane);GO:0016021…	NA	no
Cinp	GO:0003674(molecular_function);GO:0005575(cellular_component);GO:0005634(nucleus);GO:0006260(DNA replication);GO:0006281(DNA repair);GO:0006974(cellular response to DNA damage stimulus);GO:0007049(cell cycle);GO:0008150(biological_process);GO:0051301(cell division);GO:0051301(cell division)	NA	no
Ccdc102a	GO:0003674(molecular_function);GO:0003774(motor activity);GO:0005575(cellular_component);GO:0008150(biological_process);GO:0016459(myosin complex);GO:0016459(myosin complex)	NA	no
Ndst3	GO:0000139(Golgi membrane);GO:0003824(catalytic activity);GO:0005794(Golgi apparatus);GO:0008146(sulfotransferase activity);GO:0008152(metabolic process);GO:0015012(heparan sulfate proteoglycan biosynthetic process);GO:0015014(heparan sulfate proteoglycan biosynthetic process, polysaccharide chain biosynthetic process);GO:0015016([heparan sulfate]-glucosamine N-sulfotransferase activity);GO:00160…	00534(Glycosaminoglycan biosynthesis - heparan sulfate / heparin);00534(Glycosaminoglycan biosynthesis - heparan sulfate / heparin)	no
Tet2	GO:0001822(kidney development);GO:0002318(myeloid progenitor cell differentiation);GO:0003677(DNA binding);GO:0005506(iron ion binding);GO:0005515(protein binding);GO:0005634(nucleus);GO:0005654(nucleoplasm);GO:0006211(5-methylcytosine catabolic process);GO:0006325(chromatin organization);GO:0006493(protein O-linked glycosylation);GO:0007049(cell cycle);GO:0008198(ferrous iron binding);GO:0008270…	NA	no
Itpripl1	GO:0003674(molecular_function);GO:0008150(biological_process);GO:0016020(membrane);GO:0016021(integral component of membrane);GO:0016021(integral component of membrane)	NA	no
Iqcg	GO:0002177(manchette);GO:0005515(protein binding);GO:0005516(calmodulin binding);GO:0005737(cytoplasm);GO:0005829(cytosol);GO:0005856(cytoskeleton);GO:0005929(cilium);GO:0007283(spermatogenesis);GO:0007286(spermatid development);GO:0007288(sperm axoneme assembly);GO:0030154(cell differentiation);GO:0030544(Hsp70 protein binding);GO:0031514(motile cilium);GO:0036126(sperm flagellum);GO:0042995(cel…	NA	no
A2ml1	GO:0004866(endopeptidase inhibitor activity);GO:0004867(serine-type endopeptidase inhibitor activity);GO:0005575(cellular_component);GO:0005576(extracellular region);GO:0005615(extracellular space);GO:0010466(negative regulation of peptidase activity);GO:0010951(negative regulation of endopeptidase activity);GO:0030414(peptidase inhibitor activity);GO:0030414(peptidase inhibitor activity)	NA	no
Pnpo	GO:0004733(pyridoxamine-phosphate oxidase activity);GO:0005654(nucleoplasm);GO:0005829(cytosol);GO:0008615(pyridoxine biosynthetic process);GO:0010181(FMN binding);GO:0016491(oxidoreductase activity);GO:0016638(oxidoreductase activity, acting on the CH-NH2 group of donors);GO:0030170(pyridoxal phosphate binding);GO:0042803(protein homodimerization activity);GO:0042823(pyridoxal phosphate biosynth…	00750(Vitamin B6 metabolism);00750(Vitamin B6 metabolism)	no
Glra3	GO:0004888(transmembrane signaling receptor activity);GO:0005216(ion channel activity);GO:0005230(extracellular ligand-gated ion channel activity);GO:0005254(chloride channel activity);GO:0005886(plasma membrane);GO:0005887(integral component of plasma membrane);GO:0006811(ion transport);GO:0006821(chloride transport);GO:0007165(signal transduction);GO:0007218(neuropeptide signaling pathway);GO:0…	04080(Neuroactive ligand-receptor interaction);04080(Neuroactive ligand-receptor interaction)	no
Repin1	GO:0003676(nucleic acid binding);GO:0003677(DNA binding);GO:0005634(nucleus);GO:0005654(nucleoplasm);GO:0005811(lipid droplet);GO:0005829(cytosol);GO:0006260(DNA replication);GO:0022626(cytosolic ribosome);GO:0031965(nuclear membrane);GO:0046326(positive regulation of glucose import);GO:0046872(metal ion binding);GO:2000191(regulation of fatty acid transport);GO:2000191(regulation of fatty acid t…	NA	no
Dynlt1f	GO:0000132(establishment of mitotic spindle orientation);GO:0001917(photoreceptor inner segment);GO:0003774(motor activity);GO:0005515(protein binding);GO:0005737(cytoplasm);GO:0005794(Golgi apparatus);GO:0005819(spindle);GO:0005856(cytoskeleton);GO:0005868(cytoplasmic dynein complex);GO:0005874(microtubule);GO:0005881(cytoplasmic microtubule);GO:0007049(cell cycle);GO:0007399(nervous system deve…	NA	no
Cgnl1	GO:0003774(motor activity);GO:0007015(actin filament organization);GO:0016459(myosin complex);GO:0032991(protein-containing complex);GO:0051058(negative regulation of small GTPase mediated signal transduction);GO:0051497(negative regulation of stress fiber assembly);GO:0150105(protein localization to cell-cell junction);GO:0150105(protein localization to cell-cell junction)	04530(Tight junction);04530(Tight junction)	no
Pfkfb3	GO:0003824(catalytic activity);GO:0003873(6-phosphofructo-2-kinase activity);GO:0004331(fructose-2,6-bisphosphate 2-phosphatase activity);GO:0005524(ATP binding);GO:0005654(nucleoplasm);GO:0005829(cytosol);GO:0006000(fructose metabolic process);GO:0006003(fructose 2,6-bisphosphate metabolic process);GO:0007420(brain development);GO:0008152(metabolic process);GO:0016301(kinase activity);GO:0016310…	00051(Fructose and mannose metabolism);04066(HIF-1 signaling pathway);04152(AMPK signaling pathway);04152(AMPK signaling pathway)	no
Apc	GO:0000281(mitotic cytokinesis);GO:0000776(kinetochore);GO:0005515(protein binding);GO:0005634(nucleus);GO:0005737(cytoplasm);GO:0005813(centrosome);GO:0005874(microtubule);GO:0005886(plasma membrane);GO:0005912(adherens junction);GO:0005923(bicellular tight junction);GO:0006974(cellular response to DNA damage stimulus);GO:0007026(negative regulation of microtubule depolymerization);GO:0007050(ce…	04310(Wnt signaling pathway);04390(Hippo signaling pathway);04550(Signaling pathways regulating pluripotency of stem cells);04810(Regulation of actin cytoskeleton);04934(Cushing syndrome);05165(Human papillomavirus infection);05200(Pathways in cancer);05206(MicroRNAs in cancer);05210(Colorectal cancer);05213(Endometrial cancer);05217(Basal cell carcinoma);05224(Breast cancer);05225(Hepatocellular…	no
Crem	GO:0000122(negative regulation of transcription by RNA polymerase II);GO:0000977(RNA polymerase II regulatory region sequence-specific DNA binding);GO:0001227(DNA-binding transcription repressor activity, RNA polymerase II-specific);GO:0003677(DNA binding);GO:0003700(DNA-binding transcription factor activity);GO:0005515(protein binding);GO:0005634(nucleus);GO:0005667(transcription factor complex)…	04261(Adrenergic signaling in cardiomyocytes);04261(Adrenergic signaling in cardiomyocytes)	no
Apoe	GO:0001540(amyloid-beta binding);GO:0001937(negative regulation of endothelial cell proliferation);GO:0002021(response to dietary excess);GO:0005102(signaling receptor binding);GO:0005319(lipid transporter activity);GO:0005515(protein binding);GO:0005543(phospholipid binding);GO:0005576(extracellular region);GO:0005615(extracellular space);GO:0005635(nuclear envelope);GO:0005737(cytoplasm);GO:000…	04979(Cholesterol metabolism);05010(Alzheimer disease);05010(Alzheimer disease)	no
Rbm41	GO:0000398(mRNA splicing, via spliceosome);GO:0003676(nucleic acid binding);GO:0003723(RNA binding);GO:0005689(U12-type spliceosomal complex);GO:0030626(U12 snRNA binding);GO:0097157(pre-mRNA intronic binding);GO:0097157(pre-mRNA intronic binding)	NA	no
Cyp4b1	GO:0004497(monooxygenase activity);GO:0005506(iron ion binding);GO:0005783(endoplasmic reticulum);GO:0005789(endoplasmic reticulum membrane);GO:0006725(cellular aromatic compound metabolic process);GO:0008144(drug binding);GO:0015643(toxic substance binding);GO:0016020(membrane);GO:0016021(integral component of membrane);GO:0016491(oxidoreductase activity);GO:0016705(oxidoreductase activity, acti…	NA	no
Igfn1	GO:0003674(molecular_function);GO:0005515(protein binding);GO:0005634(nucleus);GO:0005737(cytoplasm);GO:0007156(homophilic cell adhesion via plasma membrane adhesion molecules);GO:0007416(synapse assembly);GO:0008150(biological_process);GO:0010842(retina layer formation);GO:0030018(Z disc);GO:0045202(synapse);GO:0045202(synapse)	NA	no
Rab2b	GO:0000139(Golgi membrane);GO:0000166(nucleotide binding);GO:0003924(GTPase activity);GO:0005525(GTP binding);GO:0005783(endoplasmic reticulum);GO:0005789(endoplasmic reticulum membrane);GO:0005794(Golgi apparatus);GO:0005886(plasma membrane);GO:0015031(protein transport);GO:0016020(membrane);GO:0016192(vesicle-mediated transport);GO:0045921(positive regulation of exocytosis);GO:0098793(presynaps…	NA	no
Pitpnc1	GO:0005548(phospholipid transporter activity);GO:0005634(nucleus);GO:0005737(cytoplasm);GO:0006869(lipid transport);GO:0007165(signal transduction);GO:0008289(lipid binding);GO:0008526(phosphatidylinositol transfer activity);GO:0015914(phospholipid transport);GO:0035091(phosphatidylinositol binding);GO:0046488(phosphatidylinositol metabolic process);GO:0120009(intermembrane lipid transfer);GO:012…	NA	no
Zfp975	GO:0003676(nucleic acid binding);GO:0005575(cellular_component);GO:0006355(regulation of transcription, DNA-templated);GO:0046872(metal ion binding);GO:0046872(metal ion binding)	05168(Herpes simplex virus 1 infection);05168(Herpes simplex virus 1 infection)	no
Zfp251	GO:0003676(nucleic acid binding);GO:0006355(regulation of transcription, DNA-templated);GO:0046872(metal ion binding);GO:0046872(metal ion binding)	05168(Herpes simplex virus 1 infection);05168(Herpes simplex virus 1 infection)	no
Zfp773	GO:0000978(RNA polymerase II cis-regulatory region sequence-specific DNA binding);GO:0003676(nucleic acid binding);GO:0005634(nucleus);GO:0006355(regulation of transcription, DNA-templated);GO:0046872(metal ion binding);GO:0046872(metal ion binding)	05168(Herpes simplex virus 1 infection);05168(Herpes simplex virus 1 infection)	no
Apold1	GO:0001525(angiogenesis);GO:0001666(response to hypoxia);GO:0005576(extracellular region);GO:0005654(nucleoplasm);GO:0005829(cytosol);GO:0006869(lipid transport);GO:0008289(lipid binding);GO:0016020(membrane);GO:0016021(integral component of membrane);GO:0042118(endothelial cell activation);GO:0042157(lipoprotein metabolic process);GO:0045601(regulation of endothelial cell differentiation)	NA	no
Trim21	GO:0000209(protein polyubiquitination);GO:0004842(ubiquitin-protein transferase activity);GO:0005515(protein binding);GO:0005634(nucleus);GO:0005654(nucleoplasm);GO:0005737(cytoplasm);GO:0006513(protein monoubiquitination);GO:0008270(zinc ion binding);GO:0010508(positive regulation of autophagy);GO:0016567(protein ubiquitination);GO:0019005(SCF ubiquitin ligase complex);GO:0031648(protein destabi…	05322(Systemic lupus erythematosus);05322(Systemic lupus erythematosus)	no
Pfdn1	GO:0006457(protein folding);GO:0016272(prefoldin complex);GO:0044183(protein folding chaperone);GO:0051082(unfolded protein binding);GO:0051082(unfolded protein binding)	NA	no
Mettl25	NA	NA	no
C1qtnf5	GO:0005515(protein binding);GO:0005576(extracellular region);GO:0005581(collagen trimer);GO:0005615(extracellular space);GO:0005886(plasma membrane);GO:0005923(bicellular tight junction);GO:0009306(protein secretion);GO:0016020(membrane);GO:0016324(apical plasma membrane);GO:0016328(lateral plasma membrane);GO:0030133(transport vesicle);GO:0032991(protein-containing complex);GO:0042802(identical …	NA	no
Lrrc55	GO:0005249(voltage-gated potassium channel activity);GO:0005515(protein binding);GO:0005886(plasma membrane);GO:0006811(ion transport);GO:0008076(voltage-gated potassium channel complex);GO:0016020(membrane);GO:0016021(integral component of membrane);GO:0044325(ion channel binding);GO:0071805(potassium ion transmembrane transport);GO:0099104(potassium channel activator activity);GO:1903818(positi…	NA	no
Lrrc28	GO:0003674(molecular_function);GO:0005515(protein binding);GO:0005575(cellular_component);GO:0005575(cellular_component)	NA	no
Rubcn	GO:0002376(immune system process);GO:0005515(protein binding);GO:0005654(nucleoplasm);GO:0005764(lysosome);GO:0005768(endosome);GO:0005769(early endosome);GO:0005770(late endosome);GO:0005794(Golgi apparatus);GO:0005829(cytosol);GO:0006897(endocytosis);GO:0006914(autophagy);GO:0010507(negative regulation of autophagy);GO:0043231(intracellular membrane-bounded organelle);GO:0043553(negative regula…	04140(Autophagy - animal);04140(Autophagy - animal)	no
Tns2	GO:0001822(kidney development);GO:0004721(phosphoprotein phosphatase activity);GO:0004725(protein tyrosine phosphatase activity);GO:0005102(signaling receptor binding);GO:0005515(protein binding);GO:0005886(plasma membrane);GO:0005925(focal adhesion);GO:0008285(negative regulation of cell population proliferation);GO:0014850(response to muscle activity);GO:0016020(membrane);GO:0016787(hydrolase a…	NA	no
Epyc	GO:0005515(protein binding);GO:0005576(extracellular region);GO:0005576(extracellular region)	NA	no
Syde1	GO:0005096(GTPase activator activity);GO:0007165(signal transduction);GO:0016477(cell migration);GO:0030695(GTPase regulator activity);GO:0031532(actin cytoskeleton reorganization);GO:0043547(positive regulation of GTPase activity);GO:0050790(regulation of catalytic activity);GO:0051493(regulation of cytoskeleton organization);GO:1901165(positive regulation of trophoblast cell migration)	NA	no
Ganc	GO:0003824(catalytic activity);GO:0004553(hydrolase activity, hydrolyzing O-glycosyl compounds);GO:0005975(carbohydrate metabolic process);GO:0008152(metabolic process);GO:0016787(hydrolase activity);GO:0016798(hydrolase activity, acting on glycosyl bonds);GO:0030246(carbohydrate binding);GO:0030246(carbohydrate binding)	00052(Galactose metabolism);00500(Starch and sucrose metabolism);00500(Starch and sucrose metabolism)	no
Nnat	GO:0005737(cytoplasm);GO:0007275(multicellular organism development);GO:0007420(brain development);GO:0009749(response to glucose);GO:0016020(membrane);GO:0016021(integral component of membrane);GO:0032024(positive regulation of insulin secretion);GO:0032880(regulation of protein localization);GO:0032880(regulation of protein localization)	NA	no
Kl	GO:0002526(acute inflammatory response);GO:0003085(negative regulation of systemic arterial blood pressure);GO:0004553(hydrolase activity, hydrolyzing O-glycosyl compounds);GO:0004566(beta-glucuronidase activity);GO:0005104(fibroblast growth factor receptor binding);GO:0005515(protein binding);GO:0005576(extracellular region);GO:0005615(extracellular space);GO:0005783(endoplasmic reticulum);GO:00…	00040(Pentose and glucuronate interconversions);04211(Longevity regulating pathway);04928(Parathyroid hormone synthesis, secretion and action);04961(Endocrine and other factor-regulated calcium reabsorption);04961(Endocrine and other factor-regulated calcium reabsorption)	no
Cradd	GO:0002020(protease binding);GO:0005515(protein binding);GO:0005634(nucleus);GO:0005737(cytoplasm);GO:0006915(apoptotic process);GO:0006919(activation of cysteine-type endopeptidase activity involved in apoptotic process);GO:0006977(DNA damage response, signal transduction by p53 class mediator resulting in cell cycle arrest);GO:0007165(signal transduction);GO:0030674(protein-macromolecule adapto…	NA	no
Otogl	GO:0003674(molecular_function);GO:0005515(protein binding);GO:0005575(cellular_component);GO:0005576(extracellular region);GO:0007605(sensory perception of sound);GO:0008150(biological_process);GO:0046373(L-arabinose metabolic process);GO:0046556(alpha-L-arabinofuranosidase activity)	NA	no
Slc4a7	GO:0005452(inorganic anion exchanger activity);GO:0005886(plasma membrane);GO:0006811(ion transport);GO:0006820(anion transport);GO:0008509(anion transmembrane transporter activity);GO:0015698(inorganic anion transport);GO:0016020(membrane);GO:0016021(integral component of membrane);GO:0016323(basolateral plasma membrane);GO:0016324(apical plasma membrane);GO:0031410(cytoplasmic vesicle);GO:00324…	NA	no
Arfgap3	GO:0000139(Golgi membrane);GO:0005096(GTPase activator activity);GO:0005737(cytoplasm);GO:0005794(Golgi apparatus);GO:0005829(cytosol);GO:0009306(protein secretion);GO:0015031(protein transport);GO:0016020(membrane);GO:0016192(vesicle-mediated transport);GO:0043547(positive regulation of GTPase activity);GO:0046872(metal ion binding);GO:0048205(COPI coating of Golgi vesicle);GO:0048205(COPI coati…	04144(Endocytosis);04144(Endocytosis)	no
Kdm6b	GO:0000790(nuclear chromatin);GO:0000978(RNA polymerase II cis-regulatory region sequence-specific DNA binding);GO:0002437(inflammatory response to antigenic stimulus);GO:0003682(chromatin binding);GO:0005515(protein binding);GO:0005634(nucleus);GO:0006325(chromatin organization);GO:0006338(chromatin remodeling);GO:0006954(inflammatory response);GO:0008013(beta-catenin binding);GO:0010468(regulat…	NA	no
Gpr34	GO:0004930(G protein-coupled receptor activity);GO:0005886(plasma membrane);GO:0007165(signal transduction);GO:0007186(G protein-coupled receptor signaling pathway);GO:0016020(membrane);GO:0016021(integral component of membrane);GO:0035589(G protein-coupled purinergic nucleotide receptor signaling pathway);GO:0045028(G protein-coupled purinergic nucleotide receptor activity);GO:0045028(G protein-…	NA	no
Dnase1l2	GO:0000737(DNA catabolic process, endonucleolytic);GO:0001942(hair follicle development);GO:0003335(corneocyte development);GO:0003677(DNA binding);GO:0004518(nuclease activity);GO:0004519(endonuclease activity);GO:0004530(deoxyribonuclease I activity);GO:0004536(deoxyribonuclease activity);GO:0005576(extracellular region);GO:0005634(nucleus);GO:0005737(cytoplasm);GO:0006308(DNA catabolic process…	NA	no
Dsc3	GO:0001701(in utero embryonic development);GO:0005509(calcium ion binding);GO:0005576(extracellular region);GO:0005737(cytoplasm);GO:0005886(plasma membrane);GO:0005911(cell-cell junction);GO:0007155(cell adhesion);GO:0007156(homophilic cell adhesion via plasma membrane adhesion molecules);GO:0016020(membrane);GO:0016021(integral component of membrane);GO:0030054(cell junction);GO:0030057(desmoso…	NA	no
Zfp618	GO:0003676(nucleic acid binding);GO:0003677(DNA binding);GO:0005634(nucleus);GO:0008150(biological_process);GO:0042802(identical protein binding);GO:0046872(metal ion binding);GO:0046872(metal ion binding)	NA	no
Cacna1e	GO:0005216(ion channel activity);GO:0005244(voltage-gated ion channel activity);GO:0005245(voltage-gated calcium channel activity);GO:0005262(calcium channel activity);GO:0005509(calcium ion binding);GO:0005891(voltage-gated calcium channel complex);GO:0006811(ion transport);GO:0006816(calcium ion transport);GO:0016020(membrane);GO:0016021(integral component of membrane);GO:0022843(voltage-gated …	04010(MAPK signaling pathway);04020(Calcium signaling pathway);04930(Type II diabetes mellitus);04930(Type II diabetes mellitus)	no
Ccdc117	GO:0003674(molecular_function);GO:0005575(cellular_component);GO:0008150(biological_process)	NA	no
Phrf1	GO:0006366(transcription by RNA polymerase II);GO:0006397(mRNA processing);GO:0019904(protein domain specific binding);GO:0046872(metal ion binding);GO:0070063(RNA polymerase binding);GO:0070063(RNA polymerase binding)	NA	no
Akap7	GO:0000166(nucleotide binding);GO:0005515(protein binding);GO:0005634(nucleus);GO:0005737(cytoplasm);GO:0005829(cytosol);GO:0005886(plasma membrane);GO:0007178(transmembrane receptor protein serine/threonine kinase signaling pathway);GO:0008022(protein C-terminus binding);GO:0008104(protein localization);GO:0010738(regulation of protein kinase A signaling);GO:0016020(membrane);GO:0016208(AMP bind…	NA	no
Slco1c1	GO:0005515(protein binding);GO:0005886(plasma membrane);GO:0005887(integral component of plasma membrane);GO:0006811(ion transport);GO:0008514(organic anion transmembrane transporter activity);GO:0015125(bile acid transmembrane transporter activity);GO:0015347(sodium-independent organic anion transmembrane transporter activity);GO:0015349(thyroid hormone transmembrane transporter activity);GO:001…	04919(Thyroid hormone signaling pathway);04919(Thyroid hormone signaling pathway)	no
Plcd4	GO:0001965(G-protein alpha-subunit binding);GO:0004435(phosphatidylinositol phospholipase C activity);GO:0004629(phospholipase C activity);GO:0005085(guanyl-nucleotide exchange factor activity);GO:0005509(calcium ion binding);GO:0005634(nucleus);GO:0005737(cytoplasm);GO:0005783(endoplasmic reticulum);GO:0005829(cytosol);GO:0005886(plasma membrane);GO:0006629(lipid metabolic process);GO:0007165(si…	00562(Inositol phosphate metabolism);04020(Calcium signaling pathway);04070(Phosphatidylinositol signaling system);04919(Thyroid hormone signaling pathway);04933(AGE-RAGE signaling pathway in diabetic complications);04933(AGE-RAGE signaling pathway in diabetic complications)	no
Prkd1	GO:0000166(nucleotide binding);GO:0000421(autophagosome membrane);GO:0001525(angiogenesis);GO:0001938(positive regulation of endothelial cell proliferation);GO:0002376(immune system process);GO:0004672(protein kinase activity);GO:0004674(protein serine/threonine kinase activity);GO:0004697(protein kinase C activity);GO:0004698(calcium-dependent protein kinase C activity);GO:0005515(protein bindin…	04015(Rap1 signaling pathway);04925(Aldosterone synthesis and secretion)	no
Zbtb8os	GO:0003674(molecular_function);GO:0006388(tRNA splicing, via endonucleolytic cleavage and ligation);GO:0008033(tRNA processing);GO:0046872(metal ion binding);GO:0072669(tRNA-splicing ligase complex);GO:0072669(tRNA-splicing ligase complex)	NA	no
Ndnf	GO:0001525(angiogenesis);GO:0001764(neuron migration);GO:0002931(response to ischemia);GO:0005515(protein binding);GO:0005539(glycosaminoglycan binding);GO:0005576(extracellular region);GO:0007263(nitric oxide mediated signal transduction);GO:0007399(nervous system development);GO:0008201(heparin binding);GO:0010811(positive regulation of cell-substrate adhesion);GO:0010976(positive regulation of…	NA	no
Brca1	GO:0000724(double-strand break repair via homologous recombination);GO:0000793(condensed chromosome);GO:0000794(condensed nuclear chromosome);GO:0000800(lateral element);GO:0000976(transcription regulatory region sequence-specific DNA binding);GO:0003677(DNA binding);GO:0003682(chromatin binding);GO:0003684(damaged DNA binding);GO:0003713(transcription coactivator activity);GO:0003723(RNA binding…	01524(Platinum drug resistance);03440(Homologous recombination);03460(Fanconi anemia pathway);04120(Ubiquitin mediated proteolysis);04151(PI3K-Akt signaling pathway);05206(MicroRNAs in cancer);05224(Breast cancer);05224(Breast cancer)	no
Tap1	GO:0000166(nucleotide binding);GO:0002250(adaptive immune response);GO:0002376(immune system process);GO:0002479(antigen processing and presentation of exogenous peptide antigen via MHC class I, TAP-dependent);GO:0005524(ATP binding);GO:0005739(mitochondrion);GO:0005783(endoplasmic reticulum);GO:0005789(endoplasmic reticulum membrane);GO:0006952(defense response);GO:0015031(protein transport);GO:…	02010(ABC transporters);04145(Phagosome);04612(Antigen processing and presentation);05163(Human cytomegalovirus infection);05168(Herpes simplex virus 1 infection);05169(Epstein-Barr virus infection);05170(Human immunodeficiency virus 1 infection);05340(Primary immunodeficiency);05340(Primary immunodeficiency)	no
Sbf2	GO:0005085(guanyl-nucleotide exchange factor activity);GO:0005515(protein binding);GO:0005737(cytoplasm);GO:0005768(endosome);GO:0005774(vacuolar membrane);GO:0006914(autophagy);GO:0010008(endosome membrane);GO:0016020(membrane);GO:0017112(Rab guanyl-nucleotide exchange factor activity);GO:0019208(phosphatase regulator activity);GO:0019902(phosphatase binding);GO:0030424(axon);GO:0035091(phosphat…	NA	no
Tm6sf2	GO:0005789(endoplasmic reticulum membrane);GO:0016020(membrane);GO:0016021(integral component of membrane);GO:0019216(regulation of lipid metabolic process);GO:0033116(endoplasmic reticulum-Golgi intermediate compartment membrane);GO:0042802(identical protein binding);GO:0042802(identical protein binding)	NA	no
Mpzl1	GO:0005887(integral component of plasma membrane);GO:0007165(signal transduction);GO:0016020(membrane);GO:0016021(integral component of membrane);GO:0016021(integral component of membrane)	04514(Cell adhesion molecules (CAMs));04514(Cell adhesion molecules (CAMs))	no
Ccdc82	GO:0003674(molecular_function);GO:0005634(nucleus);GO:0008150(biological_process);GO:0008150(biological_process)	NA	no
Stag3	GO:0000775(chromosome, centromeric region);GO:0000785(chromatin);GO:0000794(condensed nuclear chromosome);GO:0000795(synaptonemal complex);GO:0000800(lateral element);GO:0000802(transverse filament);GO:0001673(male germ cell nucleus);GO:0003682(chromatin binding);GO:0005515(protein binding);GO:0005634(nucleus);GO:0005654(nucleoplasm);GO:0005694(chromosome);GO:0007049(cell cycle);GO:0007059(chromo…	04114(Oocyte meiosis);04114(Oocyte meiosis)	no
Sh3bp2	GO:0001784(phosphotyrosine residue binding);GO:0005070(SH3/SH2 adaptor activity);GO:0007165(signal transduction);GO:0007165(signal transduction)	04650(Natural killer cell mediated cytotoxicity);04650(Natural killer cell mediated cytotoxicity)	no
Zfp54	GO:0003676(nucleic acid binding);GO:0003677(DNA binding);GO:0005634(nucleus);GO:0006355(regulation of transcription, DNA-templated);GO:0046872(metal ion binding);GO:0046872(metal ion binding)	05168(Herpes simplex virus 1 infection);05168(Herpes simplex virus 1 infection)	no
Rhpn2	GO:0003674(molecular_function);GO:0005515(protein binding);GO:0005737(cytoplasm);GO:0007165(signal transduction);GO:0008150(biological_process);GO:0048471(perinuclear region of cytoplasm);GO:0048471(perinuclear region of cytoplasm)	NA	no
Ston2	GO:0002244(hematopoietic progenitor cell differentiation);GO:0005515(protein binding);GO:0005730(nucleolus);GO:0005737(cytoplasm);GO:0005829(cytosol);GO:0006897(endocytosis);GO:0007268(chemical synaptic transmission);GO:0008021(synaptic vesicle);GO:0016020(membrane);GO:0016192(vesicle-mediated transport);GO:0030054(cell junction);GO:0030100(regulation of endocytosis);GO:0030136(clathrin-coated ve…	NA	no
Inhba	GO:0000082(G1/S transition of mitotic cell cycle);GO:0001541(ovarian follicle development);GO:0001707(mesoderm formation);GO:0001942(hair follicle development);GO:0002244(hematopoietic progenitor cell differentiation);GO:0005102(signaling receptor binding);GO:0005125(cytokine activity);GO:0005179(hormone activity);GO:0005576(extracellular region);GO:0005615(extracellular space);GO:0006357(regulat…	04060(Cytokine-cytokine receptor interaction);04350(TGF-beta signaling pathway);04550(Signaling pathways regulating pluripotency of stem cells);04550(Signaling pathways regulating pluripotency of stem cells)	no
Dmrta2	GO:0002052(positive regulation of neuroblast proliferation);GO:0003677(DNA binding);GO:0003700(DNA-binding transcription factor activity);GO:0005515(protein binding);GO:0005634(nucleus);GO:0006355(regulation of transcription, DNA-templated);GO:0021796(cerebral cortex regionalization);GO:0035914(skeletal muscle cell differentiation);GO:0043565(sequence-specific DNA binding);GO:0046872(metal ion bi…	NA	no
Crybg1	GO:0003674(molecular_function);GO:0005575(cellular_component);GO:0008150(biological_process);GO:0030246(carbohydrate binding);GO:0030246(carbohydrate binding)	NA	no
Rab11fip3	GO:0005509(calcium ion binding);GO:0005515(protein binding);GO:0005654(nucleoplasm);GO:0005737(cytoplasm);GO:0005768(endosome);GO:0005813(centrosome);GO:0005815(microtubule organizing center);GO:0005856(cytoskeleton);GO:0007049(cell cycle);GO:0016020(membrane);GO:0016192(vesicle-mediated transport);GO:0017137(Rab GTPase binding);GO:0030139(endocytic vesicle);GO:0030306(ADP-ribosylation factor bin…	04144(Endocytosis);04144(Endocytosis)	no
AU020206	NA	NA	no
[truncated: 22,133 more rows]

## Sheet: NA VS NE-hip
ID	GO	KEGG	sig
[truncated: 23,113 more rows]
